# Supplementary material for: A split-and-transfer flow based entropic centrality
Source: PeerJ Comput Sci. 2019 Sep 16;5:e220. doi: 10.7717/peerj-cs.220 (PMC7924417; doi:10.7717/peerj-cs.220)
Supplement: Supplemental Information 1 — Source codes for split and transfer flow based entropic centrality. SplitTransferEntropy.py : the code for the generalized entropic centrality computation. WeightedGraph.py: the code for reading raw graph and produce derived network. 4knodesubsetcomplete.csv: raw data for (subset) Bitcoin network. 616101439_T_T100_MARKET_ALL_CARRIER.csv: raw data for shareholding network. L_AIRPORT_ID.csv: raw data for Maine airport network. [file peerj-cs-05-220-s001.zip]

Archive with 6 entries (5 files):
- Sourcecode/
- Sourcecode/4knodesubsetcomplete.csv
- Sourcecode/616101439_T_T100_MARKET_ALL_CARRIER.csv
- Sourcecode/L_AIRPORT_ID.csv
- Sourcecode/SplitTransferEntropy.py
- Sourcecode/WeightedGraph.py
