# Supplementary material for: A split-and-transfer flow based entropic centrality
Source: PeerJ Comput Sci. 2019 Sep 16;5:e220. doi: 10.7717/peerj-cs.220 (PMC7924417; doi:10.7717/peerj-cs.220)
Supplement: Supplemental Information 1 — Source codes for split and transfer flow based entropic centrality. SplitTransferEntropy.py : the code for the generalized entropic centrality computation. WeightedGraph.py: the code for reading raw graph and produce derived network. 4knodesubsetcomplete.csv: raw data for (subset) Bitcoin network. 616101439_T_T100_MARKET_ALL_CARRIER.csv: raw data for shareholding network. L_AIRPORT_ID.csv: raw data for Maine airport network. [file peerj-cs-05-220-s001.zip › Sourcecode/4knodesubsetcomplete.csv]

3Q9SPyCN95szQUoQYgAHKgdhC3YnRsrFrW	3CD1QW6fjgTwKq3Pj97nty28WZAVkziNom	5.14008673199317	5.14163674	3c8d6e6a2702f1acbd21b0f51697de864096aed463a3abc3eb74afe42019ad3d1
3CD1QW6fjgTwKq3Pj97nty28WZAVkziNom	17C44HcX1eAJE52Yih2cL6fgF4fsdgq1gx	0.0606134713892407	1.85504268	a13c9ffc0d1da2e40c5f0fc828ea21c8cc528dcf203e513cd966524feb46da091
3CD1QW6fjgTwKq3Pj97nty28WZAVkziNom	3CD1QW6fjgTwKq3Pj97nty28WZAVkziNom	3.8894008518487526	3.89153091	42b40eb40fa7a8a927f97152e510e3a90a7ac7f5b89341a64e6914700642d78d1
3CD1QW6fjgTwKq3Pj97nty28WZAVkziNom	3CD1QW6fjgTwKq3Pj97nty28WZAVkziNom	3.993269536957353	4.3567284	16f59229ff1753e9639e9550501a033fcfb7be5e14530a63228f1e8895ffce8b1
3P4C7jpF1oxHgxqt4VgMRcCBEV3YEpaDUm	3CD1QW6fjgTwKq3Pj97nty28WZAVkziNom	2.615765185377824	2.62576559	e8b4e8c7463fd3c68498168057a3ff1a747fb6bb3e0a0c4dd5244ab7eb65f5cb1
38PjB1ghFrD9UQs7HV5n15Wt1i3mZP8Wke	1J5xm5SZLTX82rE5FZFvfL2iPJMQcXVBxr	0.000366650876449488	0.14203	6dcc37bfbb6a353ca59901a01a9be76662f9b71eb11738652ed32fd418f89e1a1
3Eab4nDg6WJ5WR1uvWQirtMzWaA34RQk9s	3Q5Z56QaBoyetUR627RzR38jPBXyQp8Pz9	0.37679133958357486	0.45489833	4ee8a15e9e3bbb190ce3d522551f1eedc639a6cfcf96c59931a479a04cf38f682
3CD1QW6fjgTwKq3Pj97nty28WZAVkziNom	1okXRqTyvtUgJwYkC4AjJaqrSYWc5FmkN	0.0005000036828491084	3.60593047	253cf4c982d152236e60dcfb9fced438ec9fec7eff05f90c6ddd6ea3ab6718841
3CD1QW6fjgTwKq3Pj97nty28WZAVkziNom	3CD1QW6fjgTwKq3Pj97nty28WZAVkziNom	10.266384927811876	10.28659721	968720d97b625fc12ebdd004ca49494f5b2c89dea83e20d99d65d445d65b72431
3F9fLMSVgmoMchSn41pjA66FVBCSDSdAaV	3Eab4nDg6WJ5WR1uvWQirtMzWaA34RQk9s	0.35	0.35	fea707cb44f73a80c68e2bb8707e06e288ae48d2d9c448f3c95b5e35bfb9595b0
3CD1QW6fjgTwKq3Pj97nty28WZAVkziNom	3CD1QW6fjgTwKq3Pj97nty28WZAVkziNom	3.641449267082779	3.64184927	5347d2afa0265592c0098070d4d4c0c166f0cef8a0c576a53435a965eec554e71
3Eab4nDg6WJ5WR1uvWQirtMzWaA34RQk9s	1Jw4qTtorMUVdkPh13BRpwnETFN4QmYWD6	0.01000279103418227	0.71678026	aec5dd90d18888ed0907ff73903b2e10c512c5f61f1bcb68ad9c6a7051dee6301
3CD1QW6fjgTwKq3Pj97nty28WZAVkziNom	1HFrTRYRtJSYJFjqEWaUWLAhZv5UVZ1bNR	0.0015500087704607031	4.6939647	29dd5f19d6e35517620a0f52e59631353db9fe8073110b82eb7f599e864599b38
3CD1QW6fjgTwKq3Pj97nty28WZAVkziNom	13gGMzvXX3xaGajsJzjgmuSeJuE5nYtAh8	0.02500057264182179	4.63825857	d4a2425380959200103343cf0300c69bda001d3224e76b0e10da509b74f4d74f1
3CD1QW6fjgTwKq3Pj97nty28WZAVkziNom	187hzuQhwovdSb6VQAjVMqPyUQkxSKc2zj	0.34401886889545974	1.93697425	c71268eeceb1833a3591f0a1d7b51b0a1c10dc882e8ef197adbe5c75cafacf9f1
3CD1QW6fjgTwKq3Pj97nty28WZAVkziNom	3CD1QW6fjgTwKq3Pj97nty28WZAVkziNom	12.991720241057521	13.15965572	b13cd119247aae35c68b6d6feea88f1a37133b8e566f2098d442e7c89800fa7e1
3CD1QW6fjgTwKq3Pj97nty28WZAVkziNom	3CD1QW6fjgTwKq3Pj97nty28WZAVkziNom	0.1505600670979994	0.59799339	9c97bd1aafd496f6699b43079ed2e5954935228883faeba2b308f2bb218050d71
1Czt8vJm7bwsUNwC3q3rpR5tyXY2XqnuGJ	38PjB1ghFrD9UQs7HV5n15Wt1i3mZP8Wke	0.1293893867210001	0.13958621	e7a3a19055f5f0d4e57a2c60a21c4836c567eca016360ab2f3e8dde0ff2156311
38PjB1ghFrD9UQs7HV5n15Wt1i3mZP8Wke	1HskSWF33XEvauviKuxzjVDE7tW6Gq4dRn	0.004081011360280751	0.09248	8ce216ff43aad766f197d275202d9d3fe65da1fd643a0965a791f29cac0ce5d41
3CD1QW6fjgTwKq3Pj97nty28WZAVkziNom	1HW5atub1iikuYchG6vKbzUnqFS2FTHjua	5.1226966051566025	8.21196247	b14c1a2193b8788cd061400711bcaa6baeb21d221b1a4cbd21912629fe9f3d2e1
3CD1QW6fjgTwKq3Pj97nty28WZAVkziNom	3CD1QW6fjgTwKq3Pj97nty28WZAVkziNom	1.2564351051275346	3.99963454	843922a836d2cfbcdef959d5909a0b64593ea38107a842feb00077b7a4db3bdd1
3CD1QW6fjgTwKq3Pj97nty28WZAVkziNom	3CD1QW6fjgTwKq3Pj97nty28WZAVkziNom	6.051025418764284	6.05166543	580e454030e26583e083b05e336c8e02d5d855303f965f0d2b5c46dd6ff1a2cc1
3CD1QW6fjgTwKq3Pj97nty28WZAVkziNom	3CD1QW6fjgTwKq3Pj97nty28WZAVkziNom	1.9473620567840788	1.94815452	a72dbdee9ba0f8bc85db80ba0be3d325883a309d870a48cf9f2c8001ad51b6111
3CD1QW6fjgTwKq3Pj97nty28WZAVkziNom	1BACXxyjF9rXyMcJo5vKoyCo8Ev9hWoXJX	2.9781545975538366	6.04731064	ca81490d06f406ad4871682e69d8df195957b94dbf0c74a8c57cc3d78f3e0a6b1
3CD1QW6fjgTwKq3Pj97nty28WZAVkziNom	1MpYur82K128F4qgscb9d7sUcWKGNhshvp	0.2500006952852127	9.55006427	e151f060470607c103302b2beddc6b61145d0b8e0fbcb0a3f9c86c803a0123031
3CD1QW6fjgTwKq3Pj97nty28WZAVkziNom	14YuT5bEohZx9m2qCptGc5j62VEYh3YZ5k	0.1340299817626332	0.47493356	030ce97e86bc71db9c5c9d30e0112d4ea0ee3e61d8684ffa4ed614b1502014bb1
1EbkMizQecHB4Wc1bqmUhpp2g7TB7dc9eq	17FS2p1p4eQnqmpmCWLehQBka3KJAWMQ5e	0.0020296815382738363	2.0	bc4ef3fd743627f865b2a5329d535048accf22464ec00e5dce11c289b129f7741
3CD1QW6fjgTwKq3Pj97nty28WZAVkziNom	3CD1QW6fjgTwKq3Pj97nty28WZAVkziNom	5.110272012206185	5.11177202	435095567598387458db90ed08091e6d7f8d2299ba19e045290ad8fa79d3dc351
3CD1QW6fjgTwKq3Pj97nty28WZAVkziNom	1KRoY8X4SDKZcH78nVC6CVYwyt4E5jTdKA	0.9000477998993509	2.00044518	8debf340761b4b2b9503a2682fe9a55c0703e48c13d849daafaa24f25b68da101
33XZf8Ys9sbqnAKynA4yBckyzwN3SEZaU7	3CD1QW6fjgTwKq3Pj97nty28WZAVkziNom	3.0324131237043317	3.03656275	51e05ced796fc40c3083f80b568228e278dcc993dbd2784365818b9c5da1483c1
3CD1QW6fjgTwKq3Pj97nty28WZAVkziNom	12KV2RoubDv9jxKVwUbVxgGNbttWDd5WcP	0.10570597573204962	1.87930161	ebc4f3f1a92c0fbaa09b5f8108a472bedb3a5906fd5245ec6781157731e341c81
3Eab4nDg6WJ5WR1uvWQirtMzWaA34RQk9s	32PPsc9gTV12dNKhpS1pueotV3Sd6ZDH2P	0.001006989951635265	0.10120748	48a1d01f12b90608b4463c44571e01527ae4517560b97898bd13dfb0c3790a695
3CD1QW6fjgTwKq3Pj97nty28WZAVkziNom	3CD1QW6fjgTwKq3Pj97nty28WZAVkziNom	1.2402665648630646	1.31006798	0a9c39c25733ef89fbf716013084e4cf075466e07ad6d1a313956cb0846ac27a1
3CD1QW6fjgTwKq3Pj97nty28WZAVkziNom	3CD1QW6fjgTwKq3Pj97nty28WZAVkziNom	0.01483247601856104	0.13394172	f33a0a87ccd091f191a82ffe6b16257b8e764db087a2f2a6eb0b0ed884a3638b1
3CD1QW6fjgTwKq3Pj97nty28WZAVkziNom	3CD1QW6fjgTwKq3Pj97nty28WZAVkziNom	0.3907415331605794	0.39474261	44015da0af51cb753e125ef8381d3475c121ce25c4725576d16b543768b375001
3CD1QW6fjgTwKq3Pj97nty28WZAVkziNom	3CD1QW6fjgTwKq3Pj97nty28WZAVkziNom	4.849383497135117	4.90538471	8ddcba0cc660c4f71110e2c75da3eaa206904e7ca6309f0a0f36817826cfd1971
3Eab4nDg6WJ5WR1uvWQirtMzWaA34RQk9s	32XUXaJftyDXMqkQt81GJmwCP513SohC1W	0.10024697614456612	0.1021229	1749441768f926eea3c46b7b4609be8f397ce3e11959f7af17c4993632fe851d4
3CD1QW6fjgTwKq3Pj97nty28WZAVkziNom	1F6yoSqd7sYE9DEfNJq9iXqpcupdEfB8ec	0.0010000557604806872	0.47634957	cc185eccbc912e7b3984ec4b4153a71ef890b4d42cb3580801370289af2a242d1
3CD1QW6fjgTwKq3Pj97nty28WZAVkziNom	1EGiKqfmbC7oM5JvH958K8qVfHPyWXugU5	0.01000423420747027	0.25101506	0810d316dbe04d7a7738b024e6243ca8640c8ea1a1a159f85aa4dab4888219cb1
3CD1QW6fjgTwKq3Pj97nty28WZAVkziNom	3CD1QW6fjgTwKq3Pj97nty28WZAVkziNom	2.557616629619283	2.55861664	00183fb961c6ddd0321dd52c42f31aeb45ba7b75efd4866c98d5de916e7379431
38mMQxz4knqfmecjLW3atdygfWxvvnJfg7	3CD1QW6fjgTwKq3Pj97nty28WZAVkziNom	3.753401107169496	3.75350111	7f87afa92e4088d96c2a835e2d545e22a109397cfc4aff768c24a0aabca4be7f1
3CD1QW6fjgTwKq3Pj97nty28WZAVkziNom	3CD1QW6fjgTwKq3Pj97nty28WZAVkziNom	9.950105284380449	9.95250531	ce5350835342656dfa4e74ed83d46b0812d13cea81aa8e3cb0f250ba61494e951
3Eab4nDg6WJ5WR1uvWQirtMzWaA34RQk9s	1M9be3RmzMcKfeiwbvsVQj4S2By6wGRNzW	0.00010004013805886727	0.4984802	5895fa345927ea286afb812c9628eeaecb4770639b24bff5b2a6d280255119a32
38PjB1ghFrD9UQs7HV5n15Wt1i3mZP8Wke	1EYcwebN9JKutGnDEfHotdrJPjMcAMTNUg	0.00023630308850714106	0.05859	1628a8205edce80e7a1be98dece05716b9bfa98d0c25c462f0ab58ed285845cc0
3CD1QW6fjgTwKq3Pj97nty28WZAVkziNom	3CD1QW6fjgTwKq3Pj97nty28WZAVkziNom	2.5518390075159245	2.55303902	b51e19a373d7d819bf2f25127daa13c203f219a0aeab4223b6c9dfbe24b3fdb71
3CD1QW6fjgTwKq3Pj97nty28WZAVkziNom	3CD1QW6fjgTwKq3Pj97nty28WZAVkziNom	4.893931912350307	4.89903194	38b43a33797ace9b34d0c84d4870ee100109f4a443dfb8dcba1f9b77896013871
3CD1QW6fjgTwKq3Pj97nty28WZAVkziNom	3CD1QW6fjgTwKq3Pj97nty28WZAVkziNom	3.0270844807415047	3.23789621	67fca27730581c5340d8da38a0d5432c128715a3bdda150a6b6b8c4f9109a4881
3CD1QW6fjgTwKq3Pj97nty28WZAVkziNom	3CD1QW6fjgTwKq3Pj97nty28WZAVkziNom	5.538516864726556	5.57341753	67ad1e6cd43744591665401ac8af25e5cd2841095abb80ad34a20aee110e19811
3CD1QW6fjgTwKq3Pj97nty28WZAVkziNom	3CD1QW6fjgTwKq3Pj97nty28WZAVkziNom	0.7478620127674374	0.86426559	156762d707b9046630474bea6032c0cd2280100679c2a8b1a215c0449dc2bcaf1
3CD1QW6fjgTwKq3Pj97nty28WZAVkziNom	1E47h7VnoRkGqzLKLhJsAwvHrXtpfMFLoP	0.04360840295417281	0.37087934	8b5b1f00b8a6fe0c9753a14b35ff8cfd52e68531e5b23379893abf4c02d3b3341
3CD1QW6fjgTwKq3Pj97nty28WZAVkziNom	1NxXvrwMEWxiprP9s8XSDaDvm98wzSLDxp	1.0000405785877151	2.6182358	c254cb908935e67c974f50844ec714e7d3a4559fe0b3a9fe38c4af9a3440248c1
3CD1QW6fjgTwKq3Pj97nty28WZAVkziNom	3CD1QW6fjgTwKq3Pj97nty28WZAVkziNom	0.7112539927510869	1.19730692	e0c703c29d10d27132aeb72c3ee6e107a52c2bcc5e777b4c69fc08cd0fb5dec11
3MYqQJ5LbDe9U3drsaDprKxWobVZA3UgAw	3CD1QW6fjgTwKq3Pj97nty28WZAVkziNom	5.261177191658685	5.26679722	ee9924ef1cf22fe1733d7624b33c2634332811dc0b33f6d7b3ca8ea6496cec431
3CD1QW6fjgTwKq3Pj97nty28WZAVkziNom	3CD1QW6fjgTwKq3Pj97nty28WZAVkziNom	1.1098833795740315	2.60024563	13691be247a464dd77744abeef2f07df78b27ff5a89e36a1789efff3e562bf721
3CD1QW6fjgTwKq3Pj97nty28WZAVkziNom	3CD1QW6fjgTwKq3Pj97nty28WZAVkziNom	6.124999288329368	10.86520605	9bf7f06d1b0f594bce63e37bcbf758c82dca0c54344c74cad940ba9525b67b891
3Ce7jUQn2RH5Ysdb4VvShoYymZLpkcqaAA	3CD1QW6fjgTwKq3Pj97nty28WZAVkziNom	3.184064722675209	3.22871789	81b9682af4c0a03d449f72fd525bef6570e8b83cb609d59a5b9de5cba5bc07271
3CD1QW6fjgTwKq3Pj97nty28WZAVkziNom	1KJLDnHzZEWXFyustRF23uZfgDRedDdzFU	1.5200643615346983	2.5091328	180df1d1a868f3152de299a39508886a92cd8a73fc957d3f8316b607ace681c01
3CD1QW6fjgTwKq3Pj97nty28WZAVkziNom	18FQLbEmgHYWR8w9HQgd49uSqcGqEQkaQP	1.0030247351895651	4.30808697	59b37dbdca3d377e6ed88391c5bb763ee2ddcef209ffe998f8a61d9d2a7e383b1
3Eab4nDg6WJ5WR1uvWQirtMzWaA34RQk9s	3AkcNwhD2RVDwxQ63mywLmQVqRGSSKZsCS	0.8405100918557984	0.84570332	b53565c86b174bd9abb32d8db7fb0019f2a9cf7069478485f8bfe5b0b615da3f0
3CD1QW6fjgTwKq3Pj97nty28WZAVkziNom	3CD1QW6fjgTwKq3Pj97nty28WZAVkziNom	7.03635487792221	7.03715489	90e9bbd1731071d8f371058accf1a638d8dc9e011c474fe9aea1272847b1acdf1
3CD1QW6fjgTwKq3Pj97nty28WZAVkziNom	1D15eM9vVwq5sULXqgP6ydvPazJ2GoKAzq	0.22095603880458714	10.89187533	855f0638c0a923e0993a4475583f6aed77317f21e5b4db67252c478772e46e9c1
3CD1QW6fjgTwKq3Pj97nty28WZAVkziNom	3CD1QW6fjgTwKq3Pj97nty28WZAVkziNom	3.5125790390805958	3.61258198	ac8b8432b729c4f3873c38a021da5084436f95bd17e9b102deefa44f065a72951
3CD1QW6fjgTwKq3Pj97nty28WZAVkziNom	1Dy7T1JYrwHNp1UXH1U5zrstnwroiArgk4	0.001800035194887012	5.43362276	c66bdb74aa4c8dd2d99856ec272cf28edbdbe829d8ab30d8d71cd59982a2cb741
3CD1QW6fjgTwKq3Pj97nty28WZAVkziNom	15b4UC7irUerNZNXBHghTdMD7B8nJ7eapu	1.0000102342624997	2.59523066	ac8ec91d314fffbfc7738968b44810c02f0f54f39df7821e0b5528888d87cec61
3CD1QW6fjgTwKq3Pj97nty28WZAVkziNom	12jeGtgchuSgaqzuqB6w6C1EnsycryyH3j	1.4334130392819638e-05	0.00880835	609c216b24ee9c937466b7e106e90813cfd00921aa14ee2a52c81cd3fbf5307f1
3CD1QW6fjgTwKq3Pj97nty28WZAVkziNom	3CD1QW6fjgTwKq3Pj97nty28WZAVkziNom	4.471036690986312	4.99104776	2103d6f7575ecdc7bd249546dd17548a103f0a3ccdeb48bd8c74eaf1c881fb691
3CD1QW6fjgTwKq3Pj97nty28WZAVkziNom	1AaqegSgJCeeNjr3Phii6ACDGJ8837KKfZ	0.19000493814799366	1.02194814	8fb6a6a2e81da821b7c727bc3dabf7fd63e68fb6f99380318a9e1935d698515b1
3CD1QW6fjgTwKq3Pj97nty28WZAVkziNom	13mTeqTwpT6hTVzEuYFXtUmUGhAfvB1GAw	0.016200662790621906	2.5968358	5f711d642f3156880b31b36b45ca6fbfc9665ad27020c199d402b9a02680ff9c1
3CD1QW6fjgTwKq3Pj97nty28WZAVkziNom	1BEcdqy3wtu46ojTXNPwvAmRnt4469onpm	0.015530250526093772	6.58587611	5d9d97e9a8e5245a94078f29256400a610d239a392faffd7e07050718c82edff1
3CD1QW6fjgTwKq3Pj97nty28WZAVkziNom	3CD1QW6fjgTwKq3Pj97nty28WZAVkziNom	2.7221595048851714	2.72370952	479e1a90dded0d132f47a1e874ff13a4b76aab31c32dc915b4c9d709d5e7c64d1
3CD1QW6fjgTwKq3Pj97nty28WZAVkziNom	1LDF256w8iBZ2UcLe2za9EfY2qYaMEDVNq	0.33902394984425166	2.58195746	01620aba40480cdb0896310a3f6102fdf3a6b73d44771ea2edb99ac129d1e3661
3CD1QW6fjgTwKq3Pj97nty28WZAVkziNom	3CD1QW6fjgTwKq3Pj97nty28WZAVkziNom	2.2820694464673474	2.29206991	85fa18d0abf9ac95f3bd1f9ae16a9d432417ae67e20cad80d3cfe1200fc9c0001
3Eab4nDg6WJ5WR1uvWQirtMzWaA34RQk9s	1Dnc2dLyBojhuWFaRRtisDJLk3V2AErYwk	0.018026135310634135	0.13794468	e8ee53b16a30bd47cdbd2ec5a4a8b91e2398680b428943c7cd275a7a6b65442d9
3CD1QW6fjgTwKq3Pj97nty28WZAVkziNom	15TqbtVDPqcm7K77EBLhoPDyJeTFN2gJcS	0.1053035556165907	3.14641623	04a9d03cb79cf4be9641286cadad10913c053d4c90edb0f3f4779844b28a62581
3CD1QW6fjgTwKq3Pj97nty28WZAVkziNom	3CD1QW6fjgTwKq3Pj97nty28WZAVkziNom	4.678404113381904	4.69460448	4b243631c9581e3c54f0f9743966a5c49ff35aaaada0ee35a5e5b374147638bc1
3CD1QW6fjgTwKq3Pj97nty28WZAVkziNom	3CD1QW6fjgTwKq3Pj97nty28WZAVkziNom	1.0386165162958787	1.47862442	14626d8574bd5c438ff270a645b4c2d180148a145b998a7f1a9e2d2d368f171f1
3CD1QW6fjgTwKq3Pj97nty28WZAVkziNom	3CD1QW6fjgTwKq3Pj97nty28WZAVkziNom	2.6183416357744735	2.62834204	99b3c616a4978ecbb115b08d1de62923a23ac5e44db9e967c8a9b269a8ec7f9c1
3CD1QW6fjgTwKq3Pj97nty28WZAVkziNom	1L5AWZEjkmMifjEcsXY5CNs9fLScmHmNq	0.2991967305050923	1.18069373	dfc93b1fbdab3c9938e5775edabc746b8bac23b08820f89b04afc1e60b49d7ed4
3CD1QW6fjgTwKq3Pj97nty28WZAVkziNom	3CD1QW6fjgTwKq3Pj97nty28WZAVkziNom	6.559319821788765	6.57282004	d438ba2cc3a4247ed759161d69b7350c4b7147962f97029bd8eae15eed691dda1
3CD1QW6fjgTwKq3Pj97nty28WZAVkziNom	19v2vxd65DGkM8sdZHUZwPQc4DmYuCsaK5	0.0003000008892911701	8.95997159	631f2e0be11036df34fce31fe5061ac82d75942d3051aefd7fa034d24abcbf161
3CD1QW6fjgTwKq3Pj97nty28WZAVkziNom	17wDjJA6pffqmaMxoJduJNEEufzBYcKwWE	0.010001009637898461	1.05236468	eeb04fbe21b7a70ad3e77a9a90d7c74a0a94f26649df4fc2ebb6ec170cea0a401
3CD1QW6fjgTwKq3Pj97nty28WZAVkziNom	3CD1QW6fjgTwKq3Pj97nty28WZAVkziNom	0.26003104514378156	0.36006056	db058d202b44c9a3cf5e4b6715d323872c0583f41ad456639829eb0b6109c7ae1
3CD1QW6fjgTwKq3Pj97nty28WZAVkziNom	1Hm8BfTh8wyCK3pNZ4h9P5g9Wz9bp3reZN	0.0005000242672814828	2.18906177	1c268c3deae57f9dc6d0eaca7bebaa66e21a7813a4c54d237721b65a0eaab3661
3CD1QW6fjgTwKq3Pj97nty28WZAVkziNom	3CD1QW6fjgTwKq3Pj97nty28WZAVkziNom	3.7032118760882966	3.72121239	39da7e318175b39fe9b90d4ae264cc1099e9aaad09c8af6280846bb7af1b7f211
3CD1QW6fjgTwKq3Pj97nty28WZAVkziNom	3CD1QW6fjgTwKq3Pj97nty28WZAVkziNom	0.8416466659392519	0.9114487	383bfb26005c53d3a26afcdd70fc42fea3758eb30ff4f1cd46f6f28adf57aece1
38PjB1ghFrD9UQs7HV5n15Wt1i3mZP8Wke	1Fv3pZrZDcQPjSeAccRcfQqEoDAeX2B3zo	0.00023632838495542263	0.13516	b1c18598600e3d495a7ff96256266e693e343982f1e798165226f41409dc19670
3CD1QW6fjgTwKq3Pj97nty28WZAVkziNom	3CD1QW6fjgTwKq3Pj97nty28WZAVkziNom	3.1955439377753283	4.18555022	0f7f4cc1c5b9eeb9b3e6c80ec0e1e04100f305c2a527f7480e65bff094edd2a21
12MJZEBcfU6ffBVmMqA6N3824ZcRLR3Hsg	1NfnxHyCxAXKAA1XZVCFpqPi1ECwWVKf9u	0.0006247439320370471	0.5916	388541f80a20cff3c7dbee12ff5d4a3f659cb964f24cd2ab598273a8a5a909590
3CD1QW6fjgTwKq3Pj97nty28WZAVkziNom	3CD1QW6fjgTwKq3Pj97nty28WZAVkziNom	0.29118792469537397	1.23434817	f11c19dc3ef2cb19567447fad1ca7f73a4d790e78d19b2ed3835591ecc6195911
38PjB1ghFrD9UQs7HV5n15Wt1i3mZP8Wke	19XKuLce4MQmiRo2tN9751fT9ea4nWpaNF	0.10256682078491479	0.11	a9914dfe83255ccb3df47b7e5b7ee8b5014ab158306daef1d59d822007829cf20
3CD1QW6fjgTwKq3Pj97nty28WZAVkziNom	3CD1QW6fjgTwKq3Pj97nty28WZAVkziNom	2.953323461793342	3.10632477	c7c49bc206bfb82944c8e5d0f1fa56135e040e0a1c3e8198a7216e0740f27a301
3CD1QW6fjgTwKq3Pj97nty28WZAVkziNom	17vgvPhrRJoAjFKoYovN9RkHJhj7cGhETR	0.01620051639210883	3.33301542	4857b251b627b7965c0c39edfa670d5ad34e0d42a514de0cffe1a3b93a1df2f51
3CD1QW6fjgTwKq3Pj97nty28WZAVkziNom	18pGbXbQHVN6bEZYjCJ2QFvucbtoDWgPHb	0.059552069683712336	0.10390092	78a86154f31b23f411e8e38891d810e4ededaebb68877948e499141b4200adb21
3CD1QW6fjgTwKq3Pj97nty28WZAVkziNom	3CD1QW6fjgTwKq3Pj97nty28WZAVkziNom	0.20860906490493253	0.21861028	8eee8a9b785cde660fbd9dae0dc9afcea5cf92d4dd0ef004eedc009c31810a861
3CD1QW6fjgTwKq3Pj97nty28WZAVkziNom	1zHiqDqo6RRUuFZNTbETtoLdRqEYFumhx	0.0015500647516160221	0.63580992	489d35a3506c31b9e62db4291cabf231e7b9360054fefca3fb4d21089bc15d131
3CD1QW6fjgTwKq3Pj97nty28WZAVkziNom	3CD1QW6fjgTwKq3Pj97nty28WZAVkziNom	1.7563048946303048	2.7676346	775321c27f8080cd323e42ae31461158ac308ad8fcf028964e6d2afb79706f451
3CD1QW6fjgTwKq3Pj97nty28WZAVkziNom	3CD1QW6fjgTwKq3Pj97nty28WZAVkziNom	0.42295403876399773	1.17096001	1b3757c019d429977c6bcb5694728e848c215f4e78abcdd29a1f362c806da0301
3Eab4nDg6WJ5WR1uvWQirtMzWaA34RQk9s	1M5qZYfLnJyKv5W84cyURhTQKbk7WsnZH9	0.0002112182657369504	0.13273076	4ee867d382ae4ed35626f90546c8fd1cec646cc8786b242abaaf15652f2470dc5
3CD1QW6fjgTwKq3Pj97nty28WZAVkziNom	3CD1QW6fjgTwKq3Pj97nty28WZAVkziNom	10.194084850886638	10.48818783	44277f3473bb9f02ba3c379f7b9ad187c698c940153cd8e391955f720891045b1
3CD1QW6fjgTwKq3Pj97nty28WZAVkziNom	12JD2sFTgVhR1DMGyB8hp6BNNQYbKqAuj7	0.008297372594837375	3.23378415	948731a02f289d8239d51dffd4334918af5365c3215d48ba335ed7da9eb76aa01
1Fyu3qHpKm6LAzAJyrBSPiQyKM4P6YwuSM	38PjB1ghFrD9UQs7HV5n15Wt1i3mZP8Wke	0.06519008584780664	1.73895295	a9914dfe83255ccb3df47b7e5b7ee8b5014ab158306daef1d59d822007829cf21
38PjB1ghFrD9UQs7HV5n15Wt1i3mZP8Wke	1L7TfF6kiSvpUv2UsFWVwWgHsBrXCJVhe2	0.003418859090238028	0.08627	4a4acc8ca9ae8b485f274dbfef20ff29cba08ee6979d2bcc106b1c17d917ea580
3CD1QW6fjgTwKq3Pj97nty28WZAVkziNom	3CD1QW6fjgTwKq3Pj97nty28WZAVkziNom	6.485293732191785	6.58431933	657d2b382dc588e74ae30611290f7168b036e18cd766885763c2941f9aace12f1
3CD1QW6fjgTwKq3Pj97nty28WZAVkziNom	3CD1QW6fjgTwKq3Pj97nty28WZAVkziNom	3.7877591257097722	3.89346201	93a3dbd5d0c4f8ed8fb8bb5715213944311fb815470b71b4165f0f36b11b0a4a1
3Fp5ejYY8FsJ6Y3kb377VRjJunTeUVYsuq	3CD1QW6fjgTwKq3Pj97nty28WZAVkziNom	4.87093315427735	4.90523334	2aa1a7ce4232d453d4b186644f1ac35d3c09a51922c9eedfe3f1fdbde7569b211
3CD1QW6fjgTwKq3Pj97nty28WZAVkziNom	3CD1QW6fjgTwKq3Pj97nty28WZAVkziNom	13.159682217161125	13.19089083	1222b126f1c88d9feb5dfe6e55e2e4b18d59bd0abdbeb4afcb15f279762cf07a1
3CD1QW6fjgTwKq3Pj97nty28WZAVkziNom	1NCVPW8GGuuZaVpzJote4yePTnNHDFpxz	0.07800041387289774	5.0056213	059c12ea9557eff80a888d87f5c7ef11b392887ba5ab81c53e6de0f3d2a157e91
3CD1QW6fjgTwKq3Pj97nty28WZAVkziNom	114cXjoMrrPnThj34CQJjs6jjdLNAQdfNC	0.010000104219441924	10.19398159	6884be1bb5ddcf8791b643ffc3d62ce123aae2c3c14f227e732c4c280fa107d51
3Eab4nDg6WJ5WR1uvWQirtMzWaA34RQk9s	1KDPegFRUmfotiVemmUyXMM9YQGuCF448V	0.06983461233772646	0.40352439	c6b98b36f433166bd776dd63e4c92bd858c47f6664e7f6bdae7593fa00ea38033
38PjB1ghFrD9UQs7HV5n15Wt1i3mZP8Wke	12JJAm6uL5TD5jnMH9qBWXyyn7g4duCeGu	0.05453075298811833	0.08836	e084e5a7fb6988011cd38f04f84815d98a6d6ddd1ac18d80828cabf911fab2d81
3CD1QW6fjgTwKq3Pj97nty28WZAVkziNom	1EM5dXdHAkrjJm1FPYdfvxogbW66p4WzbV	0.0191072969910667	6.25131716	d8a35c3cfb252c3cb4d0a366988ffe0fab0ad56b72095e6d882e83930fc9dda11
3CD1QW6fjgTwKq3Pj97nty28WZAVkziNom	3CD1QW6fjgTwKq3Pj97nty28WZAVkziNom	10.440343248244767	10.44103325	026500556bf6dc9cc1d2664ed0b39a13c1890c0944bf1dee2bbf4a3070d672931
3CD1QW6fjgTwKq3Pj97nty28WZAVkziNom	3CD1QW6fjgTwKq3Pj97nty28WZAVkziNom	3.60275020440951	3.61895068	366b19b951e19bef5ad24660599e3c808b7241299f1046eceb6bc691a8490b291
38PjB1ghFrD9UQs7HV5n15Wt1i3mZP8Wke	36exysQaFVFzPDJ2bL41437KaWo4Ms9ADv	0.00043963251709038247	0.24956217	9380e1632ac46f8196c6ea0c25cc7628cc816c0059f4870032f7e6fb20a1bc6d0
3Eab4nDg6WJ5WR1uvWQirtMzWaA34RQk9s	1PJQTsXk9bikar6ajaNtSYuVDPDT7DCBrw	0.00020791250438969278	0.10080499	acc46907e1f0c7a87742209fc709522bf7585f90bfd3cebdd918383d30179c904
3CD1QW6fjgTwKq3Pj97nty28WZAVkziNom	1FSii3us5WRsUi6H38RgfmgbBbVjpMvc7t	0.01620038023004036	4.52654502	db4c72c198c5a1187b987a9a058804e37a6c5334913d08ea37b1c7f541d0227c1
3CD1QW6fjgTwKq3Pj97nty28WZAVkziNom	3CD1QW6fjgTwKq3Pj97nty28WZAVkziNom	0.44781596838107934	0.44936606	070921e997ec3e9dc0b7e36d12ee16e3de260ec885d692098242969428fcd5691
3CD1QW6fjgTwKq3Pj97nty28WZAVkziNom	1EhrDJfD53wzmShfUDE39wNm4Hy6e2Q9ZK	0.4000186489120388	2.27884507	95a11f9231a6cd10bcdc944bc9714afcf73fcd2edd578e5dda96d4f2d75e4bc91
3CD1QW6fjgTwKq3Pj97nty28WZAVkziNom	1QGsJessYXMK1tpnXAE4TdZuWMSchBsTg3	0.00025001165374816944	2.27920131	4406bf13d058a004a1a06f35a187c03f58c351a7464a592e323467421c3488f81
3CD1QW6fjgTwKq3Pj97nty28WZAVkziNom	3CD1QW6fjgTwKq3Pj97nty28WZAVkziNom	6.084402191830687	6.1021025	013b127a54a14066757c0801dd2fb3f0286721ee4dd1abed1273399e0931a85a1
3CD1QW6fjgTwKq3Pj97nty28WZAVkziNom	1LzhuMBvddD4633VJT5tHAKtrUxu1MUYFz	0.07000032074785316	5.79648001	7add40128affa803ce6b3b3f79ceec121f2894ede9659686f16b382ab5f5e3c21
1J97MX1kCHMgePTBwB97KaHyjSYnkTyt7V	1Fb3PSbvDiwnwVBeaGapHhrsikzWsnAfhE	9.130042632017247	9.68	13bfa4f64df9d343b1852d2b807de0ec44923a4094beebc63bac38f23b2f449f1
3CD1QW6fjgTwKq3Pj97nty28WZAVkziNom	3CD1QW6fjgTwKq3Pj97nty28WZAVkziNom	4.060793514754311	4.07079358	ef916cf008bf0a42e8cecf490f1643482558978e518199fb2e923f2af4d040a31
3CD1QW6fjgTwKq3Pj97nty28WZAVkziNom	3CD1QW6fjgTwKq3Pj97nty28WZAVkziNom	4.911868779186246	4.91236879	e4370afeda1db0f42054480d34d6f6d6971fce7e232ba8c69741835f85b5c6841
3CD1QW6fjgTwKq3Pj97nty28WZAVkziNom	3CD1QW6fjgTwKq3Pj97nty28WZAVkziNom	1.7975633595720937	1.81966565	156a14afa82f810374ec34f343355b2042f325d2044a037ef45a2410adedbfb41
3CD1QW6fjgTwKq3Pj97nty28WZAVkziNom	1KJnohkn9WD7xFVQGjauJ1nxgi9b76EAAZ	0.5561055953857363	10.55881779	f5d1bf520541e31710f7551146f40ce4635f4ec093c9e0a1e864374a689645171
3CD1QW6fjgTwKq3Pj97nty28WZAVkziNom	3CD1QW6fjgTwKq3Pj97nty28WZAVkziNom	4.090636799939788	4.09218681	786e769516431ad950c162f1c778f33f3a22a7af262b3d84493e89cf8900c6661
3Eab4nDg6WJ5WR1uvWQirtMzWaA34RQk9s	1CftX2GfxFQsiQr89HFANWZh1E5duoLGZh	1.5593961115202113	2.51289503	f4c6c533fd1251ee4a197d47114370673ca1427d02d5a3f2fa68b998697983ff1
3CD1QW6fjgTwKq3Pj97nty28WZAVkziNom	3CD1QW6fjgTwKq3Pj97nty28WZAVkziNom	5.545161725883568	5.60766291	ec480ee4befe981c21aa0276fe66c44ea565ec026bc67463af79e1596ff427731
3CD1QW6fjgTwKq3Pj97nty28WZAVkziNom	3CD1QW6fjgTwKq3Pj97nty28WZAVkziNom	0.36016621313685204	0.3621668	6bdcd18c39a8a5ae1b35d159d7682c7bd7c4127362a993f92ca61c81c821ece11
3CD1QW6fjgTwKq3Pj97nty28WZAVkziNom	1bsqdbj9WhzmjhTHwrVgN4q7sCiN11HZ6	0.00700051933404794	1.432094	da6c1dca5611e01b46c222a67753c76ae3e11e92cff513e8f9380ea4ca6eac221
3Eab4nDg6WJ5WR1uvWQirtMzWaA34RQk9s	1KxZfZZqiVmyfUDujWMNBW1V5nABirhiuo	6.302514088171944e-05	0.50137574	5273302b7c35803ebdc2abafe6a656cf71f6688034e81d85769ebfea03979f860
37UpiX1x6mrfpVu7rUxz9Ks66ScPXMMCm8	3Eab4nDg6WJ5WR1uvWQirtMzWaA34RQk9s	0.49980441999999997	0.49980442	31739ccea42c67129192b0ea683cd54d8a27576b75e92409cdebe49c4bf2620c0
3CD1QW6fjgTwKq3Pj97nty28WZAVkziNom	1G869hSyB8EgnQycH4NCymYYbjztvGcYAB	0.10560445267641796	2.51970186	cf079a79548072cf7ed10e26250376c5ff84ae09c6d54501f616f676332cee7d1
3CD1QW6fjgTwKq3Pj97nty28WZAVkziNom	3CD1QW6fjgTwKq3Pj97nty28WZAVkziNom	8.59767489015602	10.59769494	4e8defc30f4891b9e898a324bfe9724259bfae12600829a084325633209f6cd91
3CD1QW6fjgTwKq3Pj97nty28WZAVkziNom	3CD1QW6fjgTwKq3Pj97nty28WZAVkziNom	0.2476425290121382	0.25764356	ed360a1793486d34c1c6e572a764897b230d40b748f2b2bd7ac9e3d1379bd24a1
3CD1QW6fjgTwKq3Pj97nty28WZAVkziNom	1AZgq7cYovs4hMLraTA2r3mW28CuSvHKXV	0.01800026998922457	7.08305558	c498c9206a13b1eade4c4bf4f1717a69be0427673c97a62385a2dfc79b7aa1091
3CD1QW6fjgTwKq3Pj97nty28WZAVkziNom	3CD1QW6fjgTwKq3Pj97nty28WZAVkziNom	1.5245802183751613	1.9246023	a4f834959e01d24dc4de0fd7d10ca2d19e0999a948d44bf927d96eb0a8bba97f1
3CD1QW6fjgTwKq3Pj97nty28WZAVkziNom	3CD1QW6fjgTwKq3Pj97nty28WZAVkziNom	2.278951298346252	2.27920131	4406bf13d058a004a1a06f35a187c03f58c351a7464a592e323467421c3488f81
3CD1QW6fjgTwKq3Pj97nty28WZAVkziNom	18utW5Mj9CzjJRgdrhdRSWDXNia8uWGSYY	0.0002900560338449545	0.13748634	351c656f9b3d928cecb13b9f516ca3c1e1adbf8ccf62095f463859dc5db5dc761
3CD1QW6fjgTwKq3Pj97nty28WZAVkziNom	1HWPTRDNUZvBwzghH1x87vYN9MwHnZywsp	0.0015506778220643984	0.18887547	b2eae831029cdae9997ad5b9037dc39d73dbe216c8979e24a1d41ad8d5a2e4231
3CD1QW6fjgTwKq3Pj97nty28WZAVkziNom	1FhunHLBUb54nZDgMhHa4pPRyXb3mrHB2S	0.020508995715070585	1.45674517	8d03f203dd936b795fa019597db50a81d195a8a40b21efa7f8bb1648bbe835e01
3CD1QW6fjgTwKq3Pj97nty28WZAVkziNom	3CD1QW6fjgTwKq3Pj97nty28WZAVkziNom	0.08097122646482556	0.185131	41481c26dea116af5728890e842bc468b632b14e89046c84d509cd50bf200b811
3QUS4PFhzsdRNswx3hRoiw7Zrc7Kq2f1DZ	3Eab4nDg6WJ5WR1uvWQirtMzWaA34RQk9s	0.00062	0.00062	1299172f2e17e57dc54aadea3a9cd81a21d9cabdac60031f8d12a4a33f329de00
3CD1QW6fjgTwKq3Pj97nty28WZAVkziNom	3CD1QW6fjgTwKq3Pj97nty28WZAVkziNom	4.117225247784183	4.12222528	6fd6c41b82e6e060b81429c65a975eeaf1f211a0935f3006dd3af86f3cb4eef41
3CD1QW6fjgTwKq3Pj97nty28WZAVkziNom	3CD1QW6fjgTwKq3Pj97nty28WZAVkziNom	3.6828417223000223	3.69284201	49f7de755d6b8f9d665cb61f33fabb47e6413002687558c4c264c604166421da1
3CD1QW6fjgTwKq3Pj97nty28WZAVkziNom	16C4D6zDKExFNU1cYsFLJB5o27mLpjxRQN	0.016301106871205825	1.56461708	1e5625fe68a13a1e24d53b44aad7128141233631f4e02eae96273a9fbe52fc3c1
3CD1QW6fjgTwKq3Pj97nty28WZAVkziNom	1CjoWpqbrX5tf7PHmdKqzFCtz92LhqQt6F	1.243807947903696	10.89581494	a1017bd5c3f7bf7e59e1e936cf3aa4950ff63133ce972e7cd0358255b7dd614f1
1EaQSXEnaLk6XnBCsHngDU3PGXYv7Ky3RE	18oCziJuTXufcgTrxXa4tCjhWRhrgeY1xw	0.003849521392054981	1.15385646	f05b30a912f8a424b5c8bfb85553e874c4ba25bdf727e43a3613305c25c61cf10
165gJzRTbqKWwW1FMfQnseYb7vbKUudJjr	19Vjw4WYhdep5DcsPB6LvhoPWx63cGE1EG	2.3890155170101797	82.55238704	94ee77ae5f8936d8a5e57d16acdd398a04c26027a9a9ff8dd3059d53b446eb116
38PjB1ghFrD9UQs7HV5n15Wt1i3mZP8Wke	39nz2BCBArv85s6QWkqLnBUfuhuoh2L44H	0.08255897241058653	0.10055	048d8a8e7f0f9dd8399a83496a2198c654808646a3a0ab22c0a16e7776da1a7e0
3CD1QW6fjgTwKq3Pj97nty28WZAVkziNom	1CL9c366gaUWYMq9NdWf7vtkBpAtbcmejv	0.07700278842658849	2.93383239	98449cfa1d04ca09131e882775b8270f217ae74aa5cc8286d34fce2a4528d2381
3CD1QW6fjgTwKq3Pj97nty28WZAVkziNom	1M5Co4BHBuNEyymWRhpfHuLiXgr9xT6eu7	0.00010000303897308203	3.49602401	87f29e71dc32a27307cbefd7362ae614a4b674e59842aab75cb01ac33c8c12891
36w8NFjCTwbVKz8gkYCuyVAhdqT6MRmpfd	1KrEFwsRqfk8Jv3Cn7VxcQ2oHSRHHm6LkR	0.2839931628470795	0.29925175	1f376cb2bae1d07e202d7c4ef4bce235c5aa9a0209b4c392894f3928cd9525101
3CD1QW6fjgTwKq3Pj97nty28WZAVkziNom	3CD1QW6fjgTwKq3Pj97nty28WZAVkziNom	6.803150781241064	6.84559806	9f21cff6b1e889e546095f39bb3da99ce2a655b13e77d518a84f339f6ac40a311
3CD1QW6fjgTwKq3Pj97nty28WZAVkziNom	3CD1QW6fjgTwKq3Pj97nty28WZAVkziNom	5.071308346348477	5.57131073	ad0be8c9321b76fb38b96a0def4cf4f3aed56f881896e51f6d0711e3caf38bb71
17v65tNqxiHiWY8VK4t9YhGc2MmWvznAvL	38PjB1ghFrD9UQs7HV5n15Wt1i3mZP8Wke	0.2495625808464435	1.3971009	2e44e2c3a93fef8210510f1f10de45e8d709930617283846801c2576b078e64d6
3CD1QW6fjgTwKq3Pj97nty28WZAVkziNom	1HWPTRDNUZvBwzghH1x87vYN9MwHnZywsp	0.0015500578279364643	0.71193161	2abdf27e91a1b9804bb8de271e1b4ff38c9eda2a04423f7bc37fef72a10a28521
3CD1QW6fjgTwKq3Pj97nty28WZAVkziNom	15XrsifWVj38eXz74jSwqD3EXVuMYYysUy	1.0000080413509276	3.30295417	3f9d6349a73a7960d73ef4e4622d0b6c668bb8c569923fec45fe76fdd22cc5011
3CD1QW6fjgTwKq3Pj97nty28WZAVkziNom	3CD1QW6fjgTwKq3Pj97nty28WZAVkziNom	0.6140887234632522	0.62238724	22310e3ba2a05ea172b04ec185a3cf7f7d3e7f6328b69fc9986a158e4ed99eaa1
3CD1QW6fjgTwKq3Pj97nty28WZAVkziNom	1L33EBexyxLFbLUA7dSKUEjut4BPT4Wik8	0.010000064303211023	4.13045793	f1514e6a0282d6bca4a804bfcb7265d4182b7c2b928dcdccfebd88da5496e8991
3CD1QW6fjgTwKq3Pj97nty28WZAVkziNom	3CD1QW6fjgTwKq3Pj97nty28WZAVkziNom	0.0911433407967372	3.3612467	cf6a0942759b0ed19f74b678ad1adbe91d9b69699e9b8686ea1d663e5aa76c301
3CD1QW6fjgTwKq3Pj97nty28WZAVkziNom	3CD1QW6fjgTwKq3Pj97nty28WZAVkziNom	1.0371187837247227	1.2910071	72966a7472410479525b99d1f9176cbd72bcf2b5070b7c522848bca155310f931
3CD1QW6fjgTwKq3Pj97nty28WZAVkziNom	3CD1QW6fjgTwKq3Pj97nty28WZAVkziNom	3.3611192327498927	3.83752253	a59fb309399a67996298e3ae1050268195e8cbe07f144e96093d5d1983b786ca1
3CD1QW6fjgTwKq3Pj97nty28WZAVkziNom	3CD1QW6fjgTwKq3Pj97nty28WZAVkziNom	0.6457275145730759	1.67574384	bf30a69a0f22cb8f32e1294faefe90190d718a05be1af34a5e9395de4beeacbd1
3CD1QW6fjgTwKq3Pj97nty28WZAVkziNom	3CD1QW6fjgTwKq3Pj97nty28WZAVkziNom	0.27537335832458076	0.75481074	953c5fea7c52437ba3014df98ca7eda95b96a82a55388fe9c8841858a2bdd2c61
3CD1QW6fjgTwKq3Pj97nty28WZAVkziNom	1LDtjCDzz5Q6L8Dipa7cpK1yeXqKpaED9M	0.08120055809381947	3.86438041	10012a09c83a9c4bcca90e26ac695f93993f7f42580b67082b0198a7e0b96c450
3Eab4nDg6WJ5WR1uvWQirtMzWaA34RQk9s	3ChedKXRseKyPwufAWWL85MDXtF54BxAY8	0.10019985940348883	0.10080499	acc46907e1f0c7a87742209fc709522bf7585f90bfd3cebdd918383d30179c904
3CD1QW6fjgTwKq3Pj97nty28WZAVkziNom	1EJJwXQzVd6VAAaVKzPELDX7rUhBC7a9dT	0.7304098439450771	7.88289057	8c16750fee1e75cae0af7f7cb0d4efc1762b8cf3b76ba603898994f66321ed8f1
3CD1QW6fjgTwKq3Pj97nty28WZAVkziNom	3CD1QW6fjgTwKq3Pj97nty28WZAVkziNom	2.7845899830164256	2.7850352	f637b9b222e4579787752209cb6474a3670613712d63be6c7c4ea6a233e1f0eb1
3Eab4nDg6WJ5WR1uvWQirtMzWaA34RQk9s	34b8chm1V4sfnNU4RxGppptfYnwTvmrzq7	0.11779602986822846	0.19787697	848d302689857bef448b85bcce8b659c0a789dc5c01aedb1e2d624f25ab22ccc1
3CD1QW6fjgTwKq3Pj97nty28WZAVkziNom	1AsFrxPDwea5buh7kg5tL3XC4otGhtLrya	1.6178018170176862	3.40579137	88579c5fa4062bec01aa95bbda7e531750c4546c058d3743bcf46f6f618641d71
3CD1QW6fjgTwKq3Pj97nty28WZAVkziNom	1L4YjHwyw3dfFgZkX9AvrRi4YmSfo2TP7G	1.0000070902034726	14.98416141	1360e302b181c4201f60fd171fc858bce3d411fca010c6d3df940bb856c87b5d1
3CD1QW6fjgTwKq3Pj97nty28WZAVkziNom	1npjAi2vdYV8zpm56vGstcEt1J9pQ2psc	0.0010000065532070647	4.05300394	665d9f729108f772fcd56f4e48981ba366329d3ea138a0542cfe3e6624b6c8651
3Eab4nDg6WJ5WR1uvWQirtMzWaA34RQk9s	1EjvXam1gpjz9KYSvLchZi8uC6JM3CDK7b	0.0010003254248372436	0.61478124	53246b5806980d02a64971f72d0489bb450827c069e8e24af4d37b95df2f9f437
3CD1QW6fjgTwKq3Pj97nty28WZAVkziNom	15eZteZj9QED9yzCvAppknx4JzERS2M7ZN	0.010000150832154511	1.7609243	bbae464cc296a7110cd6afe73523ff30c1e2d494a48d70f647e5a92f300a105a1
3CD1QW6fjgTwKq3Pj97nty28WZAVkziNom	169SarXNFPNW4zCPyRRaQHEWhqCPjYQC2P	0.7000164512479263	4.52061437	c15d853b2a2501ac81141d1a6fce5d76076395024b1d8f779d0060ae654e83371
3CD1QW6fjgTwKq3Pj97nty28WZAVkziNom	3CD1QW6fjgTwKq3Pj97nty28WZAVkziNom	0.13371151838203957	0.14331864	c016d235260dd496da1d29266ddd1375a4dc86ae18389e41426a481139f3c7661
3CD1QW6fjgTwKq3Pj97nty28WZAVkziNom	3CD1QW6fjgTwKq3Pj97nty28WZAVkziNom	1.7350715082589867	1.73518525	47cd383b39caea8c818ab95ae1f3faa6852bd82d1e13e6a276a40ecffda171851
3CD1QW6fjgTwKq3Pj97nty28WZAVkziNom	18LDny1AgWnwE7s1Nhu25UvX67PuXtQwHL	0.4978891776980708	2.90992545	1d1105e7451c9f3b8d938854b7b86ce7ae21eacc4cf4ae45118b3e2b0beb42641
3CD1QW6fjgTwKq3Pj97nty28WZAVkziNom	16dFQKYeDzBeY4CczRJQNKCtqAkss72Wsh	0.00010000114689889055	2.31583663	4eb95ec244f166131db9f0e389c9459545bb2c3f7c05069e06a7820b3b55bced1
3CD1QW6fjgTwKq3Pj97nty28WZAVkziNom	3CD1QW6fjgTwKq3Pj97nty28WZAVkziNom	2.17085552550099	2.2119655	97d2bada0b698d75d9127d0b0411e48afa255c13e5b61e374829dcf3c2f0bf921
3Eab4nDg6WJ5WR1uvWQirtMzWaA34RQk9s	1HFam6155JBcRy2GvBGURBiNAopxJz4itj	0.00010302783007587925	0.74040639	e274c8d76e038ccc50bea4cfe6e1dd7f7d4b15d0ea3887aa498929688d046d514
3CD1QW6fjgTwKq3Pj97nty28WZAVkziNom	1PhrmC6opvDWa4r3jRavaBgQmtybaZjrq5	1.0000153172578674	1.73401839	c73c4b3272b4dcf82e8f2e1a011edc1581f79f33964e4db836ceef9e87eed4761
38PjB1ghFrD9UQs7HV5n15Wt1i3mZP8Wke	3AFSsUzcQxyrtgLvPj473b3mgp7C8aFAgF	0.03834492487246476	0.08672	1ce83289a69a7723959f9c43172438a1d4c9aa10809440666d72ae1b55915dd91
3CD1QW6fjgTwKq3Pj97nty28WZAVkziNom	1QEFihdEHM71WGeTKtdbYuqJVK2BVhT6wT	0.298826120931825	6.79677809	ed95c32c4a25156b851bd9ac751a26a6d521922c917ce762fdf2c1c808c798fa1
3CD1QW6fjgTwKq3Pj97nty28WZAVkziNom	1GCgTjR4sfC14735Ps8wbcESvJaZseivTy	0.001550008009286134	5.14006018	21dba2478ec2cd0d9fb1ffa5ab4c5e3fe3414f0b093c342d28947d75b1d3dac61
3CD1QW6fjgTwKq3Pj97nty28WZAVkziNom	3CD1QW6fjgTwKq3Pj97nty28WZAVkziNom	4.729629079570204	4.74572944	00cfc15357c8d3385af4ce28e4a9cfd42477b8e7560f5e38b40ed2f25a5577db1
3CD1QW6fjgTwKq3Pj97nty28WZAVkziNom	3CD1QW6fjgTwKq3Pj97nty28WZAVkziNom	4.610760686776411	5.73409589	eb1a4a065f63f71f13a7778b277b0f9bf878bec2c1fb49696401482c4bd5eb8e1
3CD1QW6fjgTwKq3Pj97nty28WZAVkziNom	3CD1QW6fjgTwKq3Pj97nty28WZAVkziNom	3.0764443544951683	3.09144487	03e4197cc51d2c5997ef33417c965e2402304c77ade36f55c67d6e49b22862341
3CD1QW6fjgTwKq3Pj97nty28WZAVkziNom	3CD1QW6fjgTwKq3Pj97nty28WZAVkziNom	0.9396757110246224	1.43971261	608d4b1a3967b5d648c6df642b3f27c6f6461a693b5103ecb133ecc6e50db8301
3CD1QW6fjgTwKq3Pj97nty28WZAVkziNom	3CD1QW6fjgTwKq3Pj97nty28WZAVkziNom	0.09088150249182315	0.14089093	ba2143bc3a2968c3e091c4fd8d8ff0427b015ee2c524e339cb8e4088ae8b0b721
3CD1QW6fjgTwKq3Pj97nty28WZAVkziNom	3CD1QW6fjgTwKq3Pj97nty28WZAVkziNom	2.89001159576258	2.89156161	21a585ddf97472571f3e3f2a48ac789a51eb634986bb00eb78bcb3e2e70a56f51
3CD1QW6fjgTwKq3Pj97nty28WZAVkziNom	1AGSLbGhwBk6e6VqPfDBqqj3V9ZjwdKkAD	0.33602025727825696	1.76226992	f6e18c7fa0c3186bd49446950c28e105540833e7cc03908a70b83c98368155fe1
3CD1QW6fjgTwKq3Pj97nty28WZAVkziNom	15GtwD7NkpfKE8Ui1SzM28s5sU5aZ7QY5r	0.12630651148384103	2.06079046	c6d46082f373cb0ff3acd10931dc002e621f735f27c1ae53e514a43391ceb44b1
3CD1QW6fjgTwKq3Pj97nty28WZAVkziNom	19ViXDjHvmYtzP1dL76QgQewVvVq3oZRQ9	0.010000271767229363	3.90933401	cfabd43998edee575be12dcfffd0a1834d2e270079588f951a61264fca1f5ca71
3CD1QW6fjgTwKq3Pj97nty28WZAVkziNom	1NCRmemckuBApbfuCcMPYdqyYEd5ihfP5W	0.043595137263304884	8.4355163	2de02dea482945862f66b15a480c8ed1eff296969e814443f51093f457527a7c1
3CD1QW6fjgTwKq3Pj97nty28WZAVkziNom	3CD1QW6fjgTwKq3Pj97nty28WZAVkziNom	9.213368549824663	9.26926871	4369cd7e66e7c6a55a26b596ed3235c60dbf0611062e6b0c66093286b697fa631
3CD1QW6fjgTwKq3Pj97nty28WZAVkziNom	3CD1QW6fjgTwKq3Pj97nty28WZAVkziNom	5.5857698370484234	6.58577387	9a40fffa53c5285e2d2a357c91f12b0be2a917a42e58398ba9038d3be4fe99a21
38PjB1ghFrD9UQs7HV5n15Wt1i3mZP8Wke	12JJAm6uL5TD5jnMH9qBWXyyn7g4duCeGu	2.96067010478752	4.999	1ecf8dd1c842b59d8d221d5dd0f1c09e07848522addb74ce30a9ef92e45d31350
3CD1QW6fjgTwKq3Pj97nty28WZAVkziNom	3CD1QW6fjgTwKq3Pj97nty28WZAVkziNom	0.6542494290493056	3.39940032	753ec0c43f51b01166b7ce995547b2d2c9fdb661994f2addae7fed4ec53d8c541
3CD1QW6fjgTwKq3Pj97nty28WZAVkziNom	1EtzvBcehHPfmg5rDEGixvWQadMZvZDQ4d	0.0050004496499591045	1.18146963	bc962c83fe87343df65dfc080dc3b509612d26bd35d3db6b9220c7b79c2303d81
3CD1QW6fjgTwKq3Pj97nty28WZAVkziNom	3CD1QW6fjgTwKq3Pj97nty28WZAVkziNom	0.21298306326663902	0.21398356	2888b590de60a2a30fc5f75e3fd3ce79eabd64f63c7fe9db58565e4e31a0b76b1
3CD1QW6fjgTwKq3Pj97nty28WZAVkziNom	15e3kwEM2AqJQNQc2n6dNXDQBaSx2adQU6	3.174417123977233	4.45964959	667db7560ce026bb71e8c0a0490c2a3fe33094c55f228f170ea99ccbbfc737261
3CD1QW6fjgTwKq3Pj97nty28WZAVkziNom	1HWPTRDNUZvBwzghH1x87vYN9MwHnZywsp	0.0015500945382484986	0.71095139	e7b708f27950f6d7bb01fa6ff6f2e63f7baf4422f504f619f99f051dad3736c11
3CD1QW6fjgTwKq3Pj97nty28WZAVkziNom	1BEcdqy3wtu46ojTXNPwvAmRnt4469onpm	0.011610065077693164	4.73838751	7d87e6de5688b8ef3a31ea772036199fb6c185859af4d36d20311ded382171fb1
3CD1QW6fjgTwKq3Pj97nty28WZAVkziNom	1PSBBcG5nZqGLbMiEgAoVG4JSdgEzHYGRf	0.02970183842799313	0.88147717	64a217c0858e3daf5e62c3d3e12c652414bf6c90ee13162b8d14ef90cb9c279e1
3CD1QW6fjgTwKq3Pj97nty28WZAVkziNom	3CD1QW6fjgTwKq3Pj97nty28WZAVkziNom	1.7245223069777544	1.79432644	0ba770d37fbbea67f1b3361bb50e3bb80d51dcc5acfa990d2060983efac5e6c51
3CD1QW6fjgTwKq3Pj97nty28WZAVkziNom	1AB7KpcQtAU9hswKRPrPpAVsZCEoy93WrJ	0.0015506778220643984	0.18887547	b2eae831029cdae9997ad5b9037dc39d73dbe216c8979e24a1d41ad8d5a2e4231
3CD1QW6fjgTwKq3Pj97nty28WZAVkziNom	18o9SPPVGtr4ffTWHJWhcgArutAKGB6LrK	0.0010000229294200595	1.15836375	2ba8a00cb802bc06a1f808db16557c35eed9e61da67b3b33c226e5a5526a29a11
3CD1QW6fjgTwKq3Pj97nty28WZAVkziNom	1wpXptBcrs7xUUAqCsZfDYHHKRKXHyrEp	0.0008734749052812327	0.20190102	2efff94fdc79d07436163ee1b5aebd2e02996de7af05d4cd5cf51c8c4c291aad1
3CD1QW6fjgTwKq3Pj97nty28WZAVkziNom	3CD1QW6fjgTwKq3Pj97nty28WZAVkziNom	1.0964825676592762	1.10033894	d239cd0f8b6d88004fddbe6b7aecb2dcec575bc85b4f1e82011f0d19b86d18071
364qbSJFhwkBgZnMuhmUHdczpaZNS2PmE6	3CD1QW6fjgTwKq3Pj97nty28WZAVkziNom	4.61786400992553	4.64586417	a7d340f7c5eb625ab7babb1a2f42a7dc8c145cac48f2cad2d122bfdb72017af61
3CD1QW6fjgTwKq3Pj97nty28WZAVkziNom	3CD1QW6fjgTwKq3Pj97nty28WZAVkziNom	1.608408367688428	1.61340845	6b94ed9768baf4777a87f7075cf88dd9e6a236ef2988cfa2acaaa89bbe18e32a1
3CD1QW6fjgTwKq3Pj97nty28WZAVkziNom	3CD1QW6fjgTwKq3Pj97nty28WZAVkziNom	0.6383710554022377	0.91113286	8be93bafe64bbee9c6e0a3998e54e4d187617df8cf7ada6bb12225f89dc53c621
1Cj2EKkX5fRVoo2fFttvK7h12Ygkuwctai	16afH3bPmsEtBNCsyFDoKCvMHHisikNr2U	10.287161468348335	11.33717073	c1d431589282d151729dc60cfac484a4e036585aa8338663a139331fab9f6e721
3CD1QW6fjgTwKq3Pj97nty28WZAVkziNom	13yc9yvXoBHKqscrG1pBGHj7k9QP25hfcX	0.2673388679664228	0.44740681	92ff3a6fae3c57746cd62fa94ce4764874109eea9fdd766acf89b570960514041
3CD1QW6fjgTwKq3Pj97nty28WZAVkziNom	1wXMCjJjWZmdia6DBhSYWDyrPSGq2xM81	0.02060034251334315	6.3897668	bf73e933760abd6e7e83d3ed4be5c592582ad836e0ac58f3fec58a9a8a81c2231
1NfnxHyCxAXKAA1XZVCFpqPi1ECwWVKf9u	15WsDYGiyKWZdb5ZLpfnY8NATqAJ4JxuDP	0.009989411606713272	0.01000055	d36ca998b7f84e88f6cee6fba4fcd7ff0065438202677410bb8d2faf510dc7c91
3CD1QW6fjgTwKq3Pj97nty28WZAVkziNom	1FBVDeuYaMfRw8aes8fojEX1jsgKpuPbAj	0.001550126251428026	0.32610604	0949fd70dc3b23ed31e7c1825d68349c1c51001c5e805667609dded77a8b9eb81
1ErwF3T6QCdZ75PBXZdyxXJPN2k7bBV9fd	1HZErPx5XPrp8mH98rKRjyazQLYN7j34Lk	0.527537202736973	1.05	cfaee5b05ca769f6d7e61fb55630ead2085e1736c6dabed32930195adf30f6ae1
3CD1QW6fjgTwKq3Pj97nty28WZAVkziNom	1FXQqV2PXwUjSy1eV9b7xNxnkaUW5b82EJ	0.1000047148939488	2.25339128	aa859439f3ff3cb68d57050430834b61bd778e8008ed9752a5cfc81497f6f9700
3CD1QW6fjgTwKq3Pj97nty28WZAVkziNom	3CD1QW6fjgTwKq3Pj97nty28WZAVkziNom	7.595366527960445	8.36686818	e8c1593230bf6d35117ad4c014f207a8f0c63005a1de023b201af40cf24507471
3CD1QW6fjgTwKq3Pj97nty28WZAVkziNom	1wpXptBcrs7xUUAqCsZfDYHHKRKXHyrEp	0.0013158917820611348	1.37352635	2dc922be9a72983c61022bc977dcd7aed647b90a4bb4a51638982ded849533e61
3CD1QW6fjgTwKq3Pj97nty28WZAVkziNom	39Qr5a6cRnduifHsTTTAsLrrBMLyLKBVgK	0.0012637433476034286	0.70110803	c20b4cba632851d78e6d5ea75a86ee41f74efe5e43628f6caf0ac560bb2617517
3CD1QW6fjgTwKq3Pj97nty28WZAVkziNom	16pXNsHhrhGVM5NvLL966LZobJ5yQfPXTM	0.016200908266094428	1.89502229	aa2c50a953e5bf6c6b20bb67d10c213466d6c7706f19c9db87cec39924a9a4f41
17AaaZEqJ4kXaA39QpADGRLYuA2hXyciki	38PjB1ghFrD9UQs7HV5n15Wt1i3mZP8Wke	0.023163562329807444	0.0261777	94d6a4a4c63b84ebb348a4872c6776fd3d30dc0245ccdafaeae839062b9753ae0
3CD1QW6fjgTwKq3Pj97nty28WZAVkziNom	196YATSz9Cx4qZ8QL7gDr675FteCGhWvbq	0.0010369677337490981	3.56125634	3eefc97151f3248c7e5741a0877f3833024aa4e4a8e94cc3f53383fccd3a30741
3CD1QW6fjgTwKq3Pj97nty28WZAVkziNom	19L3ZY5NyFKgSUTdPLzXqrBC11dfC6sUA7	0.015474647326161214	11.01122161	6dba61015f53a8663a150d2af4378f9ef110d985913a5c727170d91494b2bf421
3HF1mN1sz4Kq3Dppe72ghThX36J2ky8LRB	3Eab4nDg6WJ5WR1uvWQirtMzWaA34RQk9s	0.07416832	0.07416832	65757cf2dfc34bfd4fe4eea5929ea105be41667c2c04b7f6db09867cc683bd6e0
3CD1QW6fjgTwKq3Pj97nty28WZAVkziNom	1C77vyvyaFz6fPTj93uyGqruafLu71t945	0.2313384734746341	0.47688	effac2b302d15529219c2b4f75c7938e182151a4d6f4bc16ff7aacdacd9493801
3BuQmbmdce3e31GEovq5SgowLdfMgJzLDE	3Eab4nDg6WJ5WR1uvWQirtMzWaA34RQk9s	0.10442242338358435	0.16552211	f393bcbf6dbe94ce69c839a5d897f4eec84d802e2cfe5252d912b81f8d82d1601
3CD1QW6fjgTwKq3Pj97nty28WZAVkziNom	3CD1QW6fjgTwKq3Pj97nty28WZAVkziNom	2.361550338609789	2.36256352	50917e17013c8010f855ac827c7bbacbd353a9397f722c8b1156571d948a3f911
3CD1QW6fjgTwKq3Pj97nty28WZAVkziNom	1DdoBYEPkyxPfgjGCLGDaMESJDvDczXtvs	0.00040000291722053655	3.64184927	5347d2afa0265592c0098070d4d4c0c166f0cef8a0c576a53435a965eec554e71
19MFYsRVsfd5xkn1XcsjAPueGtjfWz6CkY	38PjB1ghFrD9UQs7HV5n15Wt1i3mZP8Wke	0.01034972777634185	0.0103797	44e4958e1a951d1f4076ae4b5bb68eb3fe36d426a3db105605547ea42563c5901
3CD1QW6fjgTwKq3Pj97nty28WZAVkziNom	1A2tHHMkAzcUZk17seKVNcasaPHMsEAyE7	0.0500059883672134	0.88715939	1406397dae3308e77f9e9dd887735d4bfa89d06dea28e5c1d94c809cb57ad7cd1
3CD1QW6fjgTwKq3Pj97nty28WZAVkziNom	3CD1QW6fjgTwKq3Pj97nty28WZAVkziNom	14.909334861264703	14.95843628	f70bc5a274a446a6dac9917ae2bf5dec6fcafefe59654ddad6178407f4b348dc1
3CD1QW6fjgTwKq3Pj97nty28WZAVkziNom	3CD1QW6fjgTwKq3Pj97nty28WZAVkziNom	0.7727026364331411	0.77280642	3ec488d33445d4766b07d96ebcfaf414832e53f75ea6b515fbe2369fb314b3d61
3CD1QW6fjgTwKq3Pj97nty28WZAVkziNom	18XHcnYRcHu3sKUdqW56pnpqXoWzGTcDRP	1.000004032951577	6.58577387	9a40fffa53c5285e2d2a357c91f12b0be2a917a42e58398ba9038d3be4fe99a21
3CD1QW6fjgTwKq3Pj97nty28WZAVkziNom	1M38xX6t1WURB5CbYn7nHAU6Hhy2puoHRg	0.05000042563978147	3.12003568	56f04c00e281ee41d9ced4b8f03e459eb75b94cc37582aeb63fa10fb9fc1a0bd1
3CD1QW6fjgTwKq3Pj97nty28WZAVkziNom	18Kiq41BQL8G92T58BnyPDoDNfgBguYJuK	0.10764309752350305	6.11520202	075072236709c27a18b0a90d029fdbc4f078c317f2866651e9554918c69568e31
33XZf8Ys9sbqnAKynA4yBckyzwN3SEZaU7	3CD1QW6fjgTwKq3Pj97nty28WZAVkziNom	3.4027646687865274	3.4037647	5cb7ed5e41e5c5c65f7f523c62bf3cf62a340e4ab8afec062878163e6bcfb96c1
3CD1QW6fjgTwKq3Pj97nty28WZAVkziNom	1DEWMTP9cA18Nxa8J6oVgSAwgG2A1AQ7F4	0.00020000126363533773	4.20377098	983d9744bf24f2643fe83da8feee5654a8f7d6f95000ddb839c21533643b409a1
3CD1QW6fjgTwKq3Pj97nty28WZAVkziNom	3CD1QW6fjgTwKq3Pj97nty28WZAVkziNom	4.358563636802037	4.36856388	37729ba3cf89ca69c4067e54e7c581b218f897df569398f207d8ac49b35cbee11
3CD1QW6fjgTwKq3Pj97nty28WZAVkziNom	3CD1QW6fjgTwKq3Pj97nty28WZAVkziNom	2.212114570627958	2.61213084	deee8c9f3f899eb70a7fbaa78fcfa32dedc317dab96ec4d43e81d8db480b50042
1C7PDYzjRDqomyywDHEqx9huYoYQoGYgdV	15ukgmbd7k8xW3ZZurYvjUkXyDYca4MWZF	0.18914959086513367	0.1892	5c6dea4388f592e148e0e87a0ce96b13e6657fda276f8f9f377f7f5fa244d9d01
3CD1QW6fjgTwKq3Pj97nty28WZAVkziNom	13SYedwe5uUZuBxsfNPdqdY4GCxyeihTjA	1.624476049146611	2.98887449	df7a733c91c416c1c2f2d6a49168c7435c16639830a3ce8b94a39ef00f64003b1
3CD1QW6fjgTwKq3Pj97nty28WZAVkziNom	1CcTBfvpZNc4SfnF5scVpsK1jekbuzdjeG	0.0010000228808749714	4.64328532	03748da13997f5e7b323b58d7f4f3de2969742e0d0b8842c7dca4c69cd9e5b011
3CD1QW6fjgTwKq3Pj97nty28WZAVkziNom	35VK4j9fY5eJXArgm8uvjHvCNG8LPLfXfa	0.003790054378687408	7.40465422	b210935772b7a8fd4e3ee708875b4ac0cd2a105b6d3ceb7b66a0735b1504f3311
3CD1QW6fjgTwKq3Pj97nty28WZAVkziNom	1Dy7T1JYrwHNp1UXH1U5zrstnwroiArgk4	0.0005000152627514556	3.48047478	65c6b11a35bef2a620d36917ab24db721e672dd6821d7696f2fb6e7b8f62d2d51
3CD1QW6fjgTwKq3Pj97nty28WZAVkziNom	3CD1QW6fjgTwKq3Pj97nty28WZAVkziNom	1.5811271305665355	1.61812956	286ffe322fe69464ba8fbd20bd390a41f8e3bfc5b4f439a87e0f69b30281069d1
3CD1QW6fjgTwKq3Pj97nty28WZAVkziNom	13N3Hc1DGKtJEvL5eUKqKvupUzaEH1Csk2	1.8532465761510364	2.48172145	17fa7d6f6d0083409a1f8279c3d3529f493d37ccb8a827c9fc527b2521c92db51
3CD1QW6fjgTwKq3Pj97nty28WZAVkziNom	1PcB8rHur4bf2Q7ft4iiozHjVFx15i4Tin	0.0015500084530048065	4.87024738	22f62f751d0ae6cb39c297645c322db8a38f5c4066c0586c5449122b6b361a5e1
3CD1QW6fjgTwKq3Pj97nty28WZAVkziNom	16AjjPmBWo84iFGb5c4tf5UWSfhBmwiNuK	0.01630051556810321	3.35894863	158c15ae5142a39cad144a4cbd94fe74f8bd31629550af05886040071ff59c3e1
3Eab4nDg6WJ5WR1uvWQirtMzWaA34RQk9s	32rtYF8jL4RAfm1sCW8LDj2TcfKGvdVQW6	0.25154054392730923	0.3263075	fa2c51f76ce1c32bb7c7f034e99c532f490cf85449144d6c3b7780b6158361a41
3CD1QW6fjgTwKq3Pj97nty28WZAVkziNom	3CD1QW6fjgTwKq3Pj97nty28WZAVkziNom	2.8889807974535904	3.11490089	9709a6bd92c844783f30153aa1391e4def4741c83606d9b152deec29978f12531
3CD1QW6fjgTwKq3Pj97nty28WZAVkziNom	3PydhrQ2rqQMWh7M3r6sSjLAK6cn8gLzJf	0.00030000803274343003	3.96786648	8dc3534a542418a948c8c4e310638d49e3a61dfa6144eba787acb8e5d41bace61
33XZf8Ys9sbqnAKynA4yBckyzwN3SEZaU7	3CD1QW6fjgTwKq3Pj97nty28WZAVkziNom	2.8410626672298105	2.87496392	c46049e92acb5a18425fdd736a18830dbef2355609255f1c8740a0852b71035f1
3CD1QW6fjgTwKq3Pj97nty28WZAVkziNom	3CD1QW6fjgTwKq3Pj97nty28WZAVkziNom	6.129978268603239	7.0394317	08ea0074bfaba16b7c56f81d3227461e7ec7bdb5a622815953b0d1792ecde48f1
3CD1QW6fjgTwKq3Pj97nty28WZAVkziNom	3CD1QW6fjgTwKq3Pj97nty28WZAVkziNom	0.008972311435143706	0.05124683	b4e0fcdfb7e984fa30fea233bf8f6255505fc7f74ac26f53a7016eea04f8f0331
3CD1QW6fjgTwKq3Pj97nty28WZAVkziNom	1591r42zxMEweULBYJmjdYfRk5frPFnWUn	0.0015500031143819083	13.21870083	2107a2ae31e6482b6dec7120fffa463c9ccf02f6e2020cccf449379c09e1b5681
3CD1QW6fjgTwKq3Pj97nty28WZAVkziNom	3CD1QW6fjgTwKq3Pj97nty28WZAVkziNom	0.04434885031628765	0.10390092	78a86154f31b23f411e8e38891d810e4ededaebb68877948e499141b4200adb21
3CD1QW6fjgTwKq3Pj97nty28WZAVkziNom	3CD1QW6fjgTwKq3Pj97nty28WZAVkziNom	10.002712194614265	10.55881779	f5d1bf520541e31710f7551146f40ce4635f4ec093c9e0a1e864374a689645171
3CD1QW6fjgTwKq3Pj97nty28WZAVkziNom	3CD1QW6fjgTwKq3Pj97nty28WZAVkziNom	5.918106670782744	5.92810685	62df2cba5bb025862f08a90fde3da2d4a662fbe714644ca5c586a6550129bbe40
3CD1QW6fjgTwKq3Pj97nty28WZAVkziNom	1Ce5q62veDNFKJbt7grVeWyZ68183CCN7j	1.2000071835245485	4.43684581	b1c17c411d145473e8834c560580248db357c80ea2bc414dfe5ffab8b2284af01
3CD1QW6fjgTwKq3Pj97nty28WZAVkziNom	16afb1UWRK3wEjHsknZrDRBJ6MBCdtHJqZ	0.0015500649125805648	0.63423336	eec30e95c4d19a229b3d990a1ecda5ff961392363f39aed4e1be06739a4b915a1
3CD1QW6fjgTwKq3Pj97nty28WZAVkziNom	1EeJH1bWQENFYPxhu9hd9768zCa3q98sVH	0.0002000016740090019	3.17324725	b7979954ae061fe112d7b84cb9fe088107032f2115d1ecc528d06e62f095f5c61
3CD1QW6fjgTwKq3Pj97nty28WZAVkziNom	17iCXWmqHZK5ho8pCviBnnSBtpAW9cfHxh	0.045800210461922355	5.77992245	9467f3766d1598f0110a1c97c74321c9c38a6573ca35fd81c41f18d8cfc7715c1
3CD1QW6fjgTwKq3Pj97nty28WZAVkziNom	3CD1QW6fjgTwKq3Pj97nty28WZAVkziNom	3.7512273985775173	3.75622754	810fed01d9efe034451496a2d09b0f027149ecbacbc370c13f740f94d80a59481
3CD1QW6fjgTwKq3Pj97nty28WZAVkziNom	18cXcKSTid4ChptLrVH9NBpzSmh6UEjihv	1.4399839801744285	1.9683804	09279b644fc8879a0775390461fe290f8550d27d239cdda9f2c7ebf976e62ede1
3CD1QW6fjgTwKq3Pj97nty28WZAVkziNom	1GLd73iggDjNvfqWSk2gVTD4v4r7Hu5VMz	1.0000188356610926	5.64047105	68d11e129da8576028c0ba018554aea17f1076bc87af6f0ece1f7fe7c11221d31
1A432W3HhgsUwF6GaShA6KbbaAQPkEcmNs	38PjB1ghFrD9UQs7HV5n15Wt1i3mZP8Wke	0.051725230825466297	0.08022193	5dce8974c9c846a996035e41fdf383416a0f454da8869de6cc1f7a874d3698541
3CD1QW6fjgTwKq3Pj97nty28WZAVkziNom	1GTE8UsB3yjJ43QvCeZgkWJtiF9QzSXbwS	0.1052133178581005	0.83931386	b0e6ee1fcbc1334a5b1664bf3fd02642c663c2d01ba9bfdb756955ad47f1bafe1
3CD1QW6fjgTwKq3Pj97nty28WZAVkziNom	12jeGtgchuSgaqzuqB6w6C1EnsycryyH3j	0.009000063339866483	3.77395305	51d2478371242d4baab7390dcdec703dfd625571a3f25c7bc09162e81ecc74501
3CD1QW6fjgTwKq3Pj97nty28WZAVkziNom	3CD1QW6fjgTwKq3Pj97nty28WZAVkziNom	4.592387573973713	4.69238814	b6b630401b40ecc0ff202751d54f8c5de90029844a3a4a99a5605cc0603acf151
3CD1QW6fjgTwKq3Pj97nty28WZAVkziNom	1Ce5q62veDNFKJbt7grVeWyZ68183CCN7j	2.4294762569538477	3.96918697	4ffe40a949023957a16ead1372b5d30d3118bdf6c2603933187482d910b54c551
3CD1QW6fjgTwKq3Pj97nty28WZAVkziNom	3CD1QW6fjgTwKq3Pj97nty28WZAVkziNom	0.3233951207811955	2.57395344	1418c997e5a58961e7ee340c9dc40177396546c6fb906f308c959194cd5a969a1
3CD1QW6fjgTwKq3Pj97nty28WZAVkziNom	1FaZFdHcPjVRTbiZ67iSpB69Ko32HBZqqK	0.4288275655927397	2.59362956	39dff1eee2441e37d7b16a72226cc2ca1f9d6d4f1025a3e54a6df24b4321d61f1
3CD1QW6fjgTwKq3Pj97nty28WZAVkziNom	3CD1QW6fjgTwKq3Pj97nty28WZAVkziNom	9.097540498833473	9.36654355	a85725470727b4c2c09551aa8dca724d5b6dc082688c93451dbb72842a7f63561
3Eab4nDg6WJ5WR1uvWQirtMzWaA34RQk9s	18hcjSC7JFGMg1Hu6xz9n2LJA6qj3oYcbw	7.355588546141623e-05	0.263238	62dc0855b7e7a392bd8c85f2fb43365a287c5f1138246ffe12b28a1bee1da4904
3CD1QW6fjgTwKq3Pj97nty28WZAVkziNom	1npjAi2vdYV8zpm56vGstcEt1J9pQ2psc	0.010000490649651174	0.54134968	b77d1b8e105da3779a0bffe9fe626f9f7c081c37d1eca42b76f493812bc58fbd11
1EEXthbtuPRDn5mnnhKf9BAV9W5nZvzAz	1C7PDYzjRDqomyywDHEqx9huYoYQoGYgdV	0.5488408564025637	1.05	70a2482dc1d280724647ca22fcdeaa3976c2dd69be7dbeb1335d99e46436fe892
3Eab4nDg6WJ5WR1uvWQirtMzWaA34RQk9s	3Nc4cS58WAbY9W4eTq5Y5rxwHaSC8CTCfL	0.43148486035841954	0.50137574	5273302b7c35803ebdc2abafe6a656cf71f6688034e81d85769ebfea03979f860
1ETmDWjyto3gGegqch41PCeYJiVx9pmsuv	1JujBBkRGAEm7JvdnCDfGw939cEtbuuWa2	1.0487561158130052	1.05	91122e2698b619af98d207d60b14e47c98001ee7c0acbe9ee3456e1d082c11e10
3CD1QW6fjgTwKq3Pj97nty28WZAVkziNom	3CD1QW6fjgTwKq3Pj97nty28WZAVkziNom	3.6698187558808777	4.19482208	6cfb7a0b8ab0b01abb17a6d5cc67dc3c23c84ffc837c59fa0b696c378f0059631
3CD1QW6fjgTwKq3Pj97nty28WZAVkziNom	3CD1QW6fjgTwKq3Pj97nty28WZAVkziNom	4.527354021718357	5.05838581	b4d97fb4d70f722846f3975153b65aa9a068d49d396a67abfc0b9dd17b7382351
38PjB1ghFrD9UQs7HV5n15Wt1i3mZP8Wke	1HAA3M2EHB8168UEUtpKn8udGrvC1U45Ug	0.002499584914775855	0.05631	37557897bf0fead57ad67df2013fbcbf2a022653296bd58937c4e5143edaf7140
3CD1QW6fjgTwKq3Pj97nty28WZAVkziNom	1637E5Wky9UMisnL8ZPGudh6ZhdGVGamxm	0.30690300570903045	10.84781494	f0dfd38c0219c3105afdce8021d23b1e38a7c87f9c74f3d616adc13bce07b0d41
3CD1QW6fjgTwKq3Pj97nty28WZAVkziNom	1d7xV5KWhMnASwykyaZUDEj3fcUBF5F5G	0.05000186986194533	2.84095768	31937bec9627b8918373cbe4475f71b8ff79053d4715d40d8b7c7181bd71e8641
1PxABJ4jiDTHwxj5FjvAh1XJi6qRJLiGsP	38PjB1ghFrD9UQs7HV5n15Wt1i3mZP8Wke	0.1006349957734573	0.1184	b2c759eb9ebb00472c5c73f6deeefae56bab9e41336909a602d566986e35559a0
3CD1QW6fjgTwKq3Pj97nty28WZAVkziNom	15CdmiZnZUSQYqiWBbpH9Mhn4sLUNFXfZZ	0.0032563724083658394	10.67492901	6913bd325fc763cd95d2d6ac81511efe75e973f2856c5a1a20de9a7b6e62690b1
38PjB1ghFrD9UQs7HV5n15Wt1i3mZP8Wke	1GB37JidrtnUdGqgrU6csZmaGy8HUGKCrv	0.0006495958241624268	0.13516	b1c18598600e3d495a7ff96256266e693e343982f1e798165226f41409dc19670
3CD1QW6fjgTwKq3Pj97nty28WZAVkziNom	15NsecFdPQ3fim7cNbir3PK1eTQyBYDW3g	1.001216263104663	6.54052335	eb2b6830c5ca5de8a74b8bb819b39f17f9f137ba841ff8bb0f1f9a4995e1eaea1
1M1fuhCU5g9LStoHtoHrne7Pp7jYDwJXU3	38PjB1ghFrD9UQs7HV5n15Wt1i3mZP8Wke	0.01392780586547122	0.01396814	febeccb26dac09bdd1a32d9ee747c10be050eb5ef082169aade8af18ccdc5f281
3CD1QW6fjgTwKq3Pj97nty28WZAVkziNom	3CD1QW6fjgTwKq3Pj97nty28WZAVkziNom	1.8084318619558082	3.80844581	f4ab09538507126f001f804ef3905d579e61022993e811904f378d395cb4ae0e1
1DKDu6LoF3hAavPDFzVXsn3gZXX2KUZcPr	38PjB1ghFrD9UQs7HV5n15Wt1i3mZP8Wke	0.09169172024561068	0.1220605	72d3fdaa8d668961efb12ee7096c4d979cd99d6d357a517759a593e633e5f2dc0
3CD1QW6fjgTwKq3Pj97nty28WZAVkziNom	13Fg7y7EbzdR4TXQ9dUqtVje9jJuYxLTwD	0.00020000293525940173	7.23898945	584daa11f0f1dd37fe4afebdd79e5ecea20aed510419e81bb852dacf40acec741
3CD1QW6fjgTwKq3Pj97nty28WZAVkziNom	3CD1QW6fjgTwKq3Pj97nty28WZAVkziNom	0.4956809388066585	0.51568506	da6f6c8e711b1aa5ae5b46c042464fcea6b389cfc26612cb1add8f923d531b2d1
3CD1QW6fjgTwKq3Pj97nty28WZAVkziNom	3CD1QW6fjgTwKq3Pj97nty28WZAVkziNom	3.2225302489852434	3.48853835	e8c9fab65019da5f9fb63be7afad3f2760ced85a86c24f07c7dc7c2754c97e661
3MCQWq3yDJNzUULenAxjv8J4Ze6FkdPCf8	3Eab4nDg6WJ5WR1uvWQirtMzWaA34RQk9s	0.05331	0.05331	71bbcf3f21cf130128e3e2583f9dc019acd87618f1af624f35fae618e947f7f30
3CD1QW6fjgTwKq3Pj97nty28WZAVkziNom	1JpeXvSLkKZQg9KBmAzhubfvETHcKsGvYP	0.9999057829718182	4.59236158	7783f81a11f9da95245bd238918f5440c294aeaa611d67f0c5f05a16f8e05e0d1
3CD1QW6fjgTwKq3Pj97nty28WZAVkziNom	3CD1QW6fjgTwKq3Pj97nty28WZAVkziNom	4.6433820880279635	5.09789156	d7f8c953134c83af1d0d512f5dacb031b9e5699b14264dda6bc78fc98de0e0f81
3CD1QW6fjgTwKq3Pj97nty28WZAVkziNom	1CJzVpXStHasgBktQqCxVjpvmGEfgf6aHv	0.20951036922758332	2.14658049	df678efa3cd2710b716353044b0b6e4e7cb967baeecd72d83d9001627f3a19f21
3CD1QW6fjgTwKq3Pj97nty28WZAVkziNom	1L5bUBB9QsXuiuCuSjuWq3ApwhGZdsdXHB	0.06411178126471154	6.60474034	a289caa7a89bc135e0bd6c8b07c399d000bb6f80ede59800603c7f639ff64fdb1
3CD1QW6fjgTwKq3Pj97nty28WZAVkziNom	1Dy7T1JYrwHNp1UXH1U5zrstnwroiArgk4	0.0025000253492443465	10.47773612	3796e06a16ded355df3cb784e2524372ab414b9f020535c5a8582441a4c596941
3CD1QW6fjgTwKq3Pj97nty28WZAVkziNom	3CD1QW6fjgTwKq3Pj97nty28WZAVkziNom	11.532169776430631	11.53371978	46987d11b3de38bc14af0627a440abb61a65d22e5883c393c2a9462f76e4a0071
38PjB1ghFrD9UQs7HV5n15Wt1i3mZP8Wke	1LYnXe3xQxZfSMpbYmpkmrab6Nq7yZrumN	0.002042127817021265	0.05846	bdfc7d03fff6a19372fdfabf4577ff3ae42809e0ba20b81d4c0d9b0a58d93e631
3CD1QW6fjgTwKq3Pj97nty28WZAVkziNom	3CD1QW6fjgTwKq3Pj97nty28WZAVkziNom	1.3563584799626156	1.42616368	7064914dff50a5876426aef56f02942848de7e41ddbdee0d8b1097889a2fff9f1
3Eab4nDg6WJ5WR1uvWQirtMzWaA34RQk9s	1PnqYgPY3FdX9pLgGoaRR7z9E9vptz6ZUH	0.07395534218751572	0.19124192	5abd35b18300c32236f555c471802a50ccd1fda9d668df7f78d4d80af6dc466b0
3CD1QW6fjgTwKq3Pj97nty28WZAVkziNom	3CD1QW6fjgTwKq3Pj97nty28WZAVkziNom	0.03502039739310238	0.20002475	36b2e07159825562f8a74302195e2233f5c781e6786af9db5fab5c64299cad3a1
3CD1QW6fjgTwKq3Pj97nty28WZAVkziNom	3CD1QW6fjgTwKq3Pj97nty28WZAVkziNom	1.7714952501842212	1.77349537	009bf7ccb7a776b71421a2080b29b5d34b1adbedad9582680ff458e6204ace861
3CD1QW6fjgTwKq3Pj97nty28WZAVkziNom	1G23teVkDWKHiEBsbUm4fnDUouQxona7vk	0.12158387134555584	3.33658422	ecc7cb3591ffefa400b809bec8eedbef619bafd7fe46f932d655d706745d05ae1
3CD1QW6fjgTwKq3Pj97nty28WZAVkziNom	1okXRqTyvtUgJwYkC4AjJaqrSYWc5FmkN	0.0015628305642278514	2.01849445	0a023ca301c853b5177785dcaa912db4e579df800cd2c51678c0aa9615aeaf171
12bbs3MZAsd9mseXKTA93PtHVd2nSkvjDy	1PMZhkP4p9B95JDWdHdMrBHCjawZPTFjgr	0.001575735919490573	1.05	5d8e765e78e47bd05d18f791151f18c61f257c45028ef4a01c4c5a8ba45a94170
3Eab4nDg6WJ5WR1uvWQirtMzWaA34RQk9s	16MBUHrv8AnA9NcfEb8tPjkZwyU9GoLMhX	0.00028138895789477325	0.81611818	5f8e10d92e759ee787f991366b6afca084418c76682e61cb08eed6f4d242affe1
3CD1QW6fjgTwKq3Pj97nty28WZAVkziNom	3CD1QW6fjgTwKq3Pj97nty28WZAVkziNom	5.005300714294327	5.02530082	de8d3a2f2afbc4f71a1c4e97f7b1add7892faa61d9f530258473972ee20597e51
3CD1QW6fjgTwKq3Pj97nty28WZAVkziNom	3CD1QW6fjgTwKq3Pj97nty28WZAVkziNom	1.1665760086208767	1.16707602	dfb9a6022821f02410402883cc2e43f5f10f5bce3093a20e23efbd8ea0d9c10b1
3CD1QW6fjgTwKq3Pj97nty28WZAVkziNom	3CD1QW6fjgTwKq3Pj97nty28WZAVkziNom	2.2048715985107465	2.2689746	2aa6c9b19d86585c23bae3cd22eb835d935a692299b9d5ae1da0b675e98fd2071
3CD1QW6fjgTwKq3Pj97nty28WZAVkziNom	3CD1QW6fjgTwKq3Pj97nty28WZAVkziNom	0.7122703110301036	0.71327046	7cfddee7e6bc3de805f18f8f1eb6b3083c04f5c0b2015c420ada834d93a683bb1
3CD1QW6fjgTwKq3Pj97nty28WZAVkziNom	1MAucnaN2pUX1Zh7aKKfNhw48jSkD3rxGQ	0.11776163471528624	7.65331809	4af1edfa39cae496c46fac119fd4e56923f3f79e2e7525c8150ea1db58f66b901
3CD1QW6fjgTwKq3Pj97nty28WZAVkziNom	1M7z5eua2f3jPFwqAms5Xo7keDsqRNe152	0.01620061533587727	2.79709576	d5fe7a049c5314cec0c14fcc915d51275530dfe7dd5305fa6e97e33d4c471c951
3CD1QW6fjgTwKq3Pj97nty28WZAVkziNom	3CD1QW6fjgTwKq3Pj97nty28WZAVkziNom	9.652006992096304	10.89581494	a1017bd5c3f7bf7e59e1e936cf3aa4950ff63133ce972e7cd0358255b7dd614f1
3CD1QW6fjgTwKq3Pj97nty28WZAVkziNom	3CD1QW6fjgTwKq3Pj97nty28WZAVkziNom	4.611729241234882	4.61672927	66a98ac0f37e9932b0982dd5553a6f6735a1a0dcc696e674d623aa5b44e429501
3CD1QW6fjgTwKq3Pj97nty28WZAVkziNom	3CD1QW6fjgTwKq3Pj97nty28WZAVkziNom	0.12002006573409749	0.20376358	9df414af99dacb252bd997305593a8a822e35bc1f827b34b10599c9d313253bd1
3CD1QW6fjgTwKq3Pj97nty28WZAVkziNom	3CD1QW6fjgTwKq3Pj97nty28WZAVkziNom	0.5613545221550209	0.56155456	7eee63afa178691e4d8e51af01ffc9ce765893c513a8e4fc835cd6fe2762a9041
3CD1QW6fjgTwKq3Pj97nty28WZAVkziNom	1Ckwwgw213KKf5YSQyGu76b1Dc53SiFFbD	0.7790980515223365	10.28021454	d4eb848cc5f99e7d8ec19eb2810d69ff5ad85ffab59282db1803659abff3841a1
38PjB1ghFrD9UQs7HV5n15Wt1i3mZP8Wke	14yPd34MefvAjTNhEU3UyvKVZtVDqB2569	0.0004023684372316689	0.09169	55f8632270a9b16d1e7ea066421f09b2a0873a83d596370c8cf97ab03adef5171
38PjB1ghFrD9UQs7HV5n15Wt1i3mZP8Wke	1P7EAqKwYeVXEUpAo4wWqrfnBZiBmwW4cM	5.733347903391641e-05	0.06717	94d6a4a4c63b84ebb348a4872c6776fd3d30dc0245ccdafaeae839062b9753ae1
3CD1QW6fjgTwKq3Pj97nty28WZAVkziNom	3CD1QW6fjgTwKq3Pj97nty28WZAVkziNom	1.2689196182834583	1.26947963	154c7d164c4cdf81e936b603e70b36c68c00ca9949bda7dccc80bdbc5a7e5bf21
3CD1QW6fjgTwKq3Pj97nty28WZAVkziNom	13eeqZ3W9Cwo7i3YszcgrATywsnpUg6Y8K	0.9041566927020966	8.86362796	de393874216671f78c952dca4ddf733739c67c317090a83a25915a84e5f62b3d1
3CD1QW6fjgTwKq3Pj97nty28WZAVkziNom	13z1rj5MVkQM8i33CGW4AruzNQrjkLPaMc	0.058711030908926355	6.0504471	5645a0df3a09d0527cd01683ed3d7fc3fce292a3aea38d4b299ddf096fabd95d1
3CD1QW6fjgTwKq3Pj97nty28WZAVkziNom	13xrSNuohc8wS3r6wX7ySHa9tTS2CbHYSn	1.251568362057826	3.97529608	bbb7ffa082697cb5acfb9cf19bb8056f4ed87e86e71448eef811faf403fc14aa1
3CD1QW6fjgTwKq3Pj97nty28WZAVkziNom	1HWPTRDNUZvBwzghH1x87vYN9MwHnZywsp	0.0015500577001557193	0.71350817	17efe31dcdcdd9af12936bbae8d05128872fb97f06f27dd371dc82b6a88556c41
3CD1QW6fjgTwKq3Pj97nty28WZAVkziNom	3PRapMyK5VUd2A9SAeWWYcTQdYhHESetBg	1.077370923171238	1.36762116	daf8a29cd66e2e5ee5367c2ff74778b9e78990f70de0e1dfd87cdb95b14dab8e11
3CD1QW6fjgTwKq3Pj97nty28WZAVkziNom	3CD1QW6fjgTwKq3Pj97nty28WZAVkziNom	1.2364377480634208	1.24543794	d22fea919803bf0bdc81702a871d2d869a928556df5bcb16c785d08c0e9220191
3CD1QW6fjgTwKq3Pj97nty28WZAVkziNom	3CD1QW6fjgTwKq3Pj97nty28WZAVkziNom	2.0694800846576134	2.08588092	7feede2f523d3f58a742dd55e34acbe84c5526b398765a3a4140fe7a591094861
1BiXarBBH6j1y8kctCLFAhQ25fkFmMgTt6	1C7PDYzjRDqomyywDHEqx9huYoYQoGYgdV	0.017147270854788878	1.15	f7263a9b40e90053190927a3b20b7efb1cd4a152ee74aa2b43c77d3f185888b90
3CD1QW6fjgTwKq3Pj97nty28WZAVkziNom	1KEggRSM7Y4SshgNXr2sbFVJmytL9qXvdE	0.010000051704531573	5.13690706	fdfbc674ec04b6c0af7f352301a6f3ab59c34fd75cff77b7eea2690ab2500f231
3CD1QW6fjgTwKq3Pj97nty28WZAVkziNom	1HZjf2tTzLeGkbc3zuAXnocSPNNWbmsDcf	0.20000351262623156	1.51228538	7b70c2e18296dbe61b41b90ea66733dfe717d73842ae20ea0d1eab9b1a1be9de1
3CD1QW6fjgTwKq3Pj97nty28WZAVkziNom	1FHDmv451wkvxikthAbeCZMRasQuHbXGBS	0.5000091321659229	5.81690813	01d3246b91f976aa7137a20af611add9361143bccd6e1ff2b44f884d27fc3c871
3CD1QW6fjgTwKq3Pj97nty28WZAVkziNom	3CD1QW6fjgTwKq3Pj97nty28WZAVkziNom	3.444486053916746	3.44500758	d87d103ce6383bc1d4d80bc0aea3391218b229ceec031ac039223bbcd179fc001
3CD1QW6fjgTwKq3Pj97nty28WZAVkziNom	1Dy7T1JYrwHNp1UXH1U5zrstnwroiArgk4	0.0005000107714831691	4.93164623	7f2c04eeced5a3f2b31d0609a6ef5efa9373f5cb3719cd6791af29c047d8cae91
3CD1QW6fjgTwKq3Pj97nty28WZAVkziNom	3CD1QW6fjgTwKq3Pj97nty28WZAVkziNom	10.46498514984892	10.46598516	24e8ac50a211b766ba4f25b2581421ffd5df8e42e339ee1d1fe76cf40ab4dda21
3CD1QW6fjgTwKq3Pj97nty28WZAVkziNom	1PEciWvshPuQY92NT35Z98Db4MKeHZy8Ne	0.0015501345822414635	0.467175	b2aa3c3ad9e37fd6a2d793e18b9906f797530dff206c6d834958535ac1658c3c7
3CD1QW6fjgTwKq3Pj97nty28WZAVkziNom	3CD1QW6fjgTwKq3Pj97nty28WZAVkziNom	4.954736498886993	4.98340199	ebafedd0bc3952446176e1ca3e7eeacaff47fc43239525b421bfd0ede8db14981
3CD1QW6fjgTwKq3Pj97nty28WZAVkziNom	1GNDpKeScr2caBXBpm8GhhAJda35SewSKy	0.051502215318175976	2.46989142	fdebe2d0645e1571f009984215eb44578e2a7d0c0ed5f8299a941956281c0e571
3CD1QW6fjgTwKq3Pj97nty28WZAVkziNom	3CD1QW6fjgTwKq3Pj97nty28WZAVkziNom	1.1710647851186562	1.18743767	109577a11b9755411ef00adf47069d175d0455fa2954bcb4e5d8e8ae1bbabe951
3CD1QW6fjgTwKq3Pj97nty28WZAVkziNom	15MjWme2VdQjt91g3yD8iUSJhMyPrqM9LC	0.10000098885114544	10.74388709	7f18ccd5f82aca3abf411c6ca938f0d4513e2c8afc78c1f5746b233f629b1c961
3CD1QW6fjgTwKq3Pj97nty28WZAVkziNom	3CD1QW6fjgTwKq3Pj97nty28WZAVkziNom	10.509219179061407	11.50922841	f68fc3a45ee952234d794e8ae8eaa10bd5538ece6a2dae8c1577927194e003ab1
3CD1QW6fjgTwKq3Pj97nty28WZAVkziNom	3CD1QW6fjgTwKq3Pj97nty28WZAVkziNom	3.5924557970281823	4.59236158	7783f81a11f9da95245bd238918f5440c294aeaa611d67f0c5f05a16f8e05e0d1
1FPpfroeCFLk8B3U5CcgBbgqNvjikMuV3U	1QkkRZ3UbAEMZGKn8pNGEA8d4cL2D5EB9	0.710504576239368	1.60072531	07d7624356b32cb8315a3bbb883ef46fb4692e911908693e3153db308350000c3
3AX7T8fd6F2LsZyPdk6e6M1ddbzd5ZPbek	3Eab4nDg6WJ5WR1uvWQirtMzWaA34RQk9s	0.2510667075579088	0.25619371	3c87ab7240d72d3f684a583a62182b1661f069fd51aa10570917a1ab2670da470
3CD1QW6fjgTwKq3Pj97nty28WZAVkziNom	15BzdVw5Z4NLCSsDawneHDyvgwC6PBZRXZ	0.0010000868407783403	1.22349463	081b9a270d1095e534a94528188ab3e8b6cd5f920ed609df36fb6bdf6438fe401
3CD1QW6fjgTwKq3Pj97nty28WZAVkziNom	3CD1QW6fjgTwKq3Pj97nty28WZAVkziNom	4.561006078354453	4.56150609	5a71e23dff5d34814b2681e6d2f5f1f4559115c51a55dba331229f99b392438a1
3CD1QW6fjgTwKq3Pj97nty28WZAVkziNom	1FBVDeuYaMfRw8aes8fojEX1jsgKpuPbAj	0.001550020227565713	2.89351495	f1fcfc88ace0960760260fd939f04a21acd9a26f316ec3a75624deab472cc7021
3CD1QW6fjgTwKq3Pj97nty28WZAVkziNom	3CD1QW6fjgTwKq3Pj97nty28WZAVkziNom	0.03470989300528254	0.03536904	f4f337e1f15b35b9a820e6fe0304dd03f267601a56377703d990a93ed6e65a791
3CD1QW6fjgTwKq3Pj97nty28WZAVkziNom	3CD1QW6fjgTwKq3Pj97nty28WZAVkziNom	4.49403839839525	4.51023878	9d2195b74ca238ae638aab8d2bf618b93e8deb8712e7c8509538eb09c334eb091
3Eab4nDg6WJ5WR1uvWQirtMzWaA34RQk9s	14mqx8VM3nkc69iZXZkU3RcdRyfYinuJyv	0.00017684869864886645	0.10760537	24ac44dfbf5478cc0d931960b7b4571bcfb66c2cc80ecfb3fd3b1332c3a4859a4
3CD1QW6fjgTwKq3Pj97nty28WZAVkziNom	17BKLPRpdqmheEC6q8AmJJP39a2JiKWVpT	0.0003439313458392006	6.25131716	d8a35c3cfb252c3cb4d0a366988ffe0fab0ad56b72095e6d882e83930fc9dda11
3CD1QW6fjgTwKq3Pj97nty28WZAVkziNom	3CD1QW6fjgTwKq3Pj97nty28WZAVkziNom	0.41804584476675966	0.43004881	9193aa06a05f395d693929ef922a137c26607cb41964488020a3ecf5e45052000
3CD1QW6fjgTwKq3Pj97nty28WZAVkziNom	3CD1QW6fjgTwKq3Pj97nty28WZAVkziNom	4.077992519150982	5.55182957	a0c9386fb34334b6a7eacd45015a87f3a546a89e8c19e37b80ff9b224c15b7c61
3Eab4nDg6WJ5WR1uvWQirtMzWaA34RQk9s	1NcFxBwYu6ieQj9dxvtwjNsZJ7htCiT9U4	6.151537232290997e-05	0.80033932	cf5cf6e9a00c6678f244031bfe28f4ce3fb6a2a5f150af4bcf82ae5ba3850edb0
3Eab4nDg6WJ5WR1uvWQirtMzWaA34RQk9s	3731QcRZTXqdEpjXVjyf9T8zXeSAqZt6Ms	0.3813076495566507	0.74040639	e274c8d76e038ccc50bea4cfe6e1dd7f7d4b15d0ea3887aa498929688d046d514
3CD1QW6fjgTwKq3Pj97nty28WZAVkziNom	3CD1QW6fjgTwKq3Pj97nty28WZAVkziNom	2.5898488616031776	2.59005357	7236f9f4bc67168dcd8735838a1333f122c56b276d923f75edbdd8df67300a5a1
3CD1QW6fjgTwKq3Pj97nty28WZAVkziNom	3CD1QW6fjgTwKq3Pj97nty28WZAVkziNom	1.9389682508647397	1.94696836	4534caa266eca1300a0a344cb16f7924ae9317004f0f9b62068e972325cfaf2b1
3CD1QW6fjgTwKq3Pj97nty28WZAVkziNom	1F6yoSqd7sYE9DEfNJq9iXqpcupdEfB8ec	0.0006000031505312876	5.05822105	85be61ff6302cdb7f1dab2a65bcaa5a13c01b554bb1820d799c7a383c8cd54ce1
3CD1QW6fjgTwKq3Pj97nty28WZAVkziNom	3CD1QW6fjgTwKq3Pj97nty28WZAVkziNom	0.9139979682017236	2.1994446	f16d7ba68e3e2537e502a4f4dd4f9d07af379fad0b5deee75a4db50292f4a36d1
3CD1QW6fjgTwKq3Pj97nty28WZAVkziNom	13rQeRpWQaKL1hJvvTE5dE5Uo9SaU9z92Y	0.001470103227416689	0.37825166	e8b72d07cc1040643ecd7b4c216aced63bbb4a2902b163ca34e20003b12a60321
16TZ3yHtMwrkoRWAWgnRA4ZiGAGHWBUFgB	38PjB1ghFrD9UQs7HV5n15Wt1i3mZP8Wke	0.07628940324654856	0.07739	c5862154f40b04c3e214b40c92a18d5f48dd6d9737b2ac18e78fc93bb0cb7c551
3CD1QW6fjgTwKq3Pj97nty28WZAVkziNom	114x5jA9bQJwgeNzzd2gWEy5KFQmnjmSJo	0.01630050278003612	3.44437983	684e23a0583d6c7072fb42539af252de5e787d702f3fb4c196f9760762b525361
3CD1QW6fjgTwKq3Pj97nty28WZAVkziNom	1MC4awXP5tjtoPVAc2TLZgTq6ZutfdGqmX	0.01790066816842846	2.84623892	e4a76f5bc707a60c990ee3432c2b6bbdaefdfb5ae9a5591f7e4db361e790dd5b1
3CD1QW6fjgTwKq3Pj97nty28WZAVkziNom	3CD1QW6fjgTwKq3Pj97nty28WZAVkziNom	3.9036513636046344	4.90365678	66975c55a5b964d8a9c05dec6f5e3fec3b555cb7dce02a425777bd36df8ec4af1
3CD1QW6fjgTwKq3Pj97nty28WZAVkziNom	3CD1QW6fjgTwKq3Pj97nty28WZAVkziNom	2.815947742280223	2.83214835	ae5be3a74bce9eb3ddb982ea55c24479ea3102ef4c9fdadd97ea782b8914da001
3CD1QW6fjgTwKq3Pj97nty28WZAVkziNom	13uuS1iUFPNuAjsS4nNaoKsF22ghCSb8Vi	0.05217143836542666	3.16100066	ce829b500a73c5b5c3dabacd1b522cb71b4377255b1c9aa9d473fe38bb6d99491
3CD1QW6fjgTwKq3Pj97nty28WZAVkziNom	3CD1QW6fjgTwKq3Pj97nty28WZAVkziNom	7.0831615506991925	7.10116182	adcc1b2c7a02bcc5fb03e76fc37c9038cb9d5df460b6d8c660804338eeda99e11
3CD1QW6fjgTwKq3Pj97nty28WZAVkziNom	18pGbXbQHVN6bEZYjCJ2QFvucbtoDWgPHb	3.296695690073079	3.40832964	04b60b6af52da1b890daf29ce7db3752f1e3c1f8b47c63823a82bcac0b2d946d1
3CD1QW6fjgTwKq3Pj97nty28WZAVkziNom	3CD1QW6fjgTwKq3Pj97nty28WZAVkziNom	0.10844461912271579	0.11344579	35f0fcfbc60c1b01f5f454689797a4fcfbd9f13cdd1fca3ee278cfc565abd33b1
3CD1QW6fjgTwKq3Pj97nty28WZAVkziNom	13f2dLQBoQxvkNk5VA7vxAYtdP9D5VSwG1	1.098698723696713	3.3450771	1ba21353ca63caa1e7fc617b5e3f7dc2a34d3774871d6ffe791cb342cce1c5711
3CD1QW6fjgTwKq3Pj97nty28WZAVkziNom	3CD1QW6fjgTwKq3Pj97nty28WZAVkziNom	0.3460592816775049	0.34655932	e4c5e6c1e42da3b629e98bb7c6045de3a0ddb367cc7735817ee87378eca4faae1
3CD1QW6fjgTwKq3Pj97nty28WZAVkziNom	3CD1QW6fjgTwKq3Pj97nty28WZAVkziNom	5.125353934818903	5.12635394	4541a0ed692f8baf62b411988424db5e831d3833fef5afce1afe21a691de4b521
3CD1QW6fjgTwKq3Pj97nty28WZAVkziNom	1FFAh6rPLwGH26eoFFMZvz1DBGdTEetgGU	0.01216615363086685	4.2377218	d3db1ff50ef809573e465413eca76d1da92cf772b45e5e9839798a2b4be7ab0e1
3CD1QW6fjgTwKq3Pj97nty28WZAVkziNom	3CD1QW6fjgTwKq3Pj97nty28WZAVkziNom	0.2178713571242727	4.2377218	d3db1ff50ef809573e465413eca76d1da92cf772b45e5e9839798a2b4be7ab0e1
3CD1QW6fjgTwKq3Pj97nty28WZAVkziNom	1LDF256w8iBZ2UcLe2za9EfY2qYaMEDVNq	0.03564126727178447	0.18123374	89fc4465cc326bc402b14bc01e18627c741326efa8508f4b620b92547ca113a41
3CD1QW6fjgTwKq3Pj97nty28WZAVkziNom	1GYfi45o2UdF4PMsW65mpbWdiDvq5j5Wqr	0.5000052600131024	2.5247351	66bd3af7cd93bc0801ac0d04df23df1d2052060e9286578cb4c073247bc282c71
3Ce7jUQn2RH5Ysdb4VvShoYymZLpkcqaAA	3CD1QW6fjgTwKq3Pj97nty28WZAVkziNom	1.5994379591645633	2.04342373	ed5008b41c1e4b5f13a605a435b0fe3e13ff9df833b779c127a3977a1832eecb1
3CD1QW6fjgTwKq3Pj97nty28WZAVkziNom	3CD1QW6fjgTwKq3Pj97nty28WZAVkziNom	5.044108906039909	5.13911087	50dfa4875d8ee5d939f428b4df3182f528d2ba29e1221e0a09fbd88b5546aa201
3CD1QW6fjgTwKq3Pj97nty28WZAVkziNom	1PSBBcG5nZqGLbMiEgAoVG4JSdgEzHYGRf	0.010000187449128686	5.66777729	7174c6e9ded8b588f32556a211410d89d438354ab07d9fe692fd532b496978681
3CD1QW6fjgTwKq3Pj97nty28WZAVkziNom	3CD1QW6fjgTwKq3Pj97nty28WZAVkziNom	2.5586431984845173	2.5587892	968a1c7a71dc191580eadf34025193fcf9a5876145f52a55f071a98f7b8b58731
3CD1QW6fjgTwKq3Pj97nty28WZAVkziNom	3CD1QW6fjgTwKq3Pj97nty28WZAVkziNom	3.520618987385146	3.53701948	373b75b855a899396f1e667cc009840b01dcb4d82717d6afd52363c876f7113c1
3CD1QW6fjgTwKq3Pj97nty28WZAVkziNom	1QGTPhVYtQwgY6cmoKTAeDuALEiFghyD8Z	0.01620091614979909	1.87871605	5c9f0e8f584f1e88120947f43a37d9229c6d8d806486736feb5861242bdc5b101
1K34YzDffY6QrSdWpWZ7umGbmEyXVHnyJc	1QKnuG8pTjTTgL6Fqfm2mUvYZGekKMsC4K	2.387431946615459e-06	0.00174146	e0cde2f683e75c4007f2bbe3c120852d197ffe0241036ca68a7c45b74de286b12
3CD1QW6fjgTwKq3Pj97nty28WZAVkziNom	3CD1QW6fjgTwKq3Pj97nty28WZAVkziNom	2.223071776777089	2.51236907	18230a8481a08c3ed19426b5deb0f275b9f515c48546e17999fafc38819ab9ba1
3CD1QW6fjgTwKq3Pj97nty28WZAVkziNom	3CD1QW6fjgTwKq3Pj97nty28WZAVkziNom	3.715388344813566	3.72538863	6007776197ef0be76e26b2fb70586127c95fded362bab8c31c88e944ed5c99361
3CD1QW6fjgTwKq3Pj97nty28WZAVkziNom	1AEzrwivCtxbCyReWnsH4PUABUvMrScGLA	0.0062000849299632095	1.9389418	7207ba975931755d4146c487292c944d684ca2dc9fbeffeaeaf492c4fbfc515d1
3CD1QW6fjgTwKq3Pj97nty28WZAVkziNom	1NctKvh4hM9h7DvUpGHCUZxxH3AD9Zg8dw	0.0010000196353035491	5.41076871	2240f25d8984242fdeb10df62c274613f449f531809cb6792c45c02994dcc4a51
3CD1QW6fjgTwKq3Pj97nty28WZAVkziNom	1kNwphqvaEy4cFg9Vo1fhTapspSJzpBZg	0.0015000234635928326	6.79190497	76c0d57c705cc4af9d1db397897880b0ee8ce413125e6469040a6c2b6f7f92441
3CD1QW6fjgTwKq3Pj97nty28WZAVkziNom	3CD1QW6fjgTwKq3Pj97nty28WZAVkziNom	2.6100413806106184	2.62634204	a4ef9aa427410297bad5c6378ee2881af8db2de4e3528d04c8501a7685db5bb71
3CD1QW6fjgTwKq3Pj97nty28WZAVkziNom	14gZLmLsrAUP6VauR67vuZ38DYZ8nbUYiE	0.01620050887537651	3.3822467	c58bcd8463404f360b72925b44902a4e9908ada3f994682f9de82872bf6b5b7d1
3CD1QW6fjgTwKq3Pj97nty28WZAVkziNom	3CD1QW6fjgTwKq3Pj97nty28WZAVkziNom	2.723727717942174	3.97529608	bbb7ffa082697cb5acfb9cf19bb8056f4ed87e86e71448eef811faf403fc14aa1
3CD1QW6fjgTwKq3Pj97nty28WZAVkziNom	19ViXDjHvmYtzP1dL76QgQewVvVq3oZRQ9	0.02000029645170029	1.79188675	ce2bfca076fe55ecbc20bef2c2b33c003547f5f6dd53295b881ff63cbf104d211
3Q9SPyCN95szQUoQYgAHKgdhC3YnRsrFrW	3CD1QW6fjgTwKq3Pj97nty28WZAVkziNom	2.6128895290270986	2.62576559	7c0a09b46bed7ccbe2bbd000d795f1c0cc1a3e5fc1845a3cbae0ac95341b76241
3CD1QW6fjgTwKq3Pj97nty28WZAVkziNom	1B3F94oLN6hi3CNqPK9bY4DmoMFviSUPXV	4.000025081754799	4.23577485	0e131605aef5a7e8a6f04774c6b9948d3f74f2ee4a18f599e7e948c32c1eab0a1
3CD1QW6fjgTwKq3Pj97nty28WZAVkziNom	1NgRaHzUv6JPQeNKp9ohonkywtKk7yvqMa	0.012503291629119456	0.40355388	41a4e039e71c54d421672cea15519e21e2d492715ffa7ac8ba08933d8f93649f1
3CD1QW6fjgTwKq3Pj97nty28WZAVkziNom	3CD1QW6fjgTwKq3Pj97nty28WZAVkziNom	5.956506048905438	6.00650627	30398ae8e72f2e7b85ae7ae4cfef23e4d242f42ddee4cadff7016a04acf1d0141
3QkXtcSWJA9w77eCujnMBKDWFe7F7zwxTg	3Eab4nDg6WJ5WR1uvWQirtMzWaA34RQk9s	0.8568279586181881	0.86706532	fa0e93d519c8cf08305be10cbebd44dba32d3ac8bff4edecf2312ffd850ef5662
3CD1QW6fjgTwKq3Pj97nty28WZAVkziNom	1EcThkZhkgWT4FhKRFSSKZndJXfgqjdtbt	0.0015500093574762584	4.86330646	5ee7fc64ea421f2d8ed5249383ff415c795020da990b10b76638c5a6f5297de61
3CD1QW6fjgTwKq3Pj97nty28WZAVkziNom	114tAD1iGxaagVJvvhgDfBqdkz6jkR4HFg	0.08500309857828428	2.91447508	4f7550278815cf23a3922abf1708b19193bf9cc821b6d76d5279c407cb5b8d0d1
3CD1QW6fjgTwKq3Pj97nty28WZAVkziNom	3CD1QW6fjgTwKq3Pj97nty28WZAVkziNom	6.228145937423066	6.23814598	2f208e6a1289f77253cbb4a61c7ffa121b3c4b063d08525ce400381302ba58111
3CD1QW6fjgTwKq3Pj97nty28WZAVkziNom	1AKqVgzLTjJb4eMUW5m6nFZrhWKds56ciR	1.0000075353180442	3.52476166	72a3a1fafde147b6985c458a7e108c8c98342f496c06ef69f0fe38cad78d5ddf1
3Eab4nDg6WJ5WR1uvWQirtMzWaA34RQk9s	1JvdszaRQLY3WaJ6YBxoEXRhc6c2oLxF71	0.04003409127324769	0.23486416	c94353d482bc4b38efa9becad250a8af60739f005a3e99d2c801d4f728a8b1593
3CD1QW6fjgTwKq3Pj97nty28WZAVkziNom	115cgiX6zR4SWSYN1RNLPXNc8XspMBHP5x	0.03000258978674952	0.30769668	56201a5003fd9d4517bd9738a5f15ce7d32c97a6c4a020758f22e654b206acce1
3CD1QW6fjgTwKq3Pj97nty28WZAVkziNom	1PaVv7hGwPJYjhMAKwwCSGDa9vLu8pvCqD	0.0100001008354096	10.53608764	120e0ffd0ba1ea467da1508223f940905f31d693724080514945bc9db58fdd131
14knFGqpHUAcuHS6cnH7QMxsYounAiamZ3	38PjB1ghFrD9UQs7HV5n15Wt1i3mZP8Wke	0.022269319316410043	0.02233381	b2369cb7fcb970d229098b59be26b72c560f26eff62d1a6cd3539efc31f5b7a71
149wP2GXCDaafudA544gZUcPu9FpAa6Ljt	38PjB1ghFrD9UQs7HV5n15Wt1i3mZP8Wke	0.009453003404651298	0.01106598	dcc0dd6ef85249a76d5dab4e5ea8a8fb7eeca76ab44176342be1ac552b9d0cbb0
3CD1QW6fjgTwKq3Pj97nty28WZAVkziNom	1KedybU2cVquJgE42s8is1SmYgsfQWvTa4	0.028000255911418314	11.62412841	4824e6ae6872b02dc41a8908875b114c67f95aeff28b5b7e9eef1a7f45fb6ba31
3CD1QW6fjgTwKq3Pj97nty28WZAVkziNom	3CD1QW6fjgTwKq3Pj97nty28WZAVkziNom	7.214019239968396	7.2317195	88acfe29a4cd37d9f009b90025ca3e52113e0665e7d8098769b0befd662858091
3CD1QW6fjgTwKq3Pj97nty28WZAVkziNom	3CD1QW6fjgTwKq3Pj97nty28WZAVkziNom	6.2298121762353835	6.27611296	fc2f7c8d001bd1cbf3d69c7d0e4a62c85872be21ddc8f7257b9f7bbfda31baba1
3CD1QW6fjgTwKq3Pj97nty28WZAVkziNom	3CD1QW6fjgTwKq3Pj97nty28WZAVkziNom	3.660697515490665	3.66119753	3205c2f94de99d46271bb3fd7ca9f25c2673b175610f7e93c971c84b59e46bc51
38PjB1ghFrD9UQs7HV5n15Wt1i3mZP8Wke	38mLLhRrP8vZfrKK4zbo4Ah4czBJBdeqE1	0.0014543512873017082	0.09250241	6525acc620ec9bb3451821e7a97ee957ff4da824f52a73ba9daa441c5dc56b1c0
3CD1QW6fjgTwKq3Pj97nty28WZAVkziNom	1FaoCSiXwzg6S6xrdK5d3SgP2xqf2n7PZS	0.008330091778138588	2.41067471	c89eea5f25a3daafe8390080be5285443b10e1ad2258631df1f3fef1dc87c8ea1
3CD1QW6fjgTwKq3Pj97nty28WZAVkziNom	1HgSY4v843odLuqAhfTQi1sRc3S9X5kGgY	2.0510459549142235	2.14639133	97efea018e52333516edd010ef2f1f322c84f407e5990bfaf3b5e5880fe4dc4b1
3KDgKr3qov4Ws5WPnaA2RHjcE1N2UeVYs3	3CD1QW6fjgTwKq3Pj97nty28WZAVkziNom	2.327825671378704	2.33725524	13468a41eb145be7b41646688d423c7d43faea4a41b9f76093886b8e00ab6e9b1
3CD1QW6fjgTwKq3Pj97nty28WZAVkziNom	3CD1QW6fjgTwKq3Pj97nty28WZAVkziNom	0.2474922632671144	0.52267463	635f9381e0b1aaafdb8f58378bb19c24c831bce8ae54bc7d899fd847027239bc1
38A6nGSMR59WHVnj9gaJ2Cm62y9kFE318i	3CD1QW6fjgTwKq3Pj97nty28WZAVkziNom	6.353819896698068	6.3546099	d1b6dc72007969f666768bb6d05532adb89d993fa2dc3ad56807cbe33952d0c71
3CD1QW6fjgTwKq3Pj97nty28WZAVkziNom	15XFqpxBEeZK3oVS3UjbKRPLz4au8En7N6	0.0013630792083570921	1.82826081	0e90cd85f0514b8b7942e55a5df73907fa5ff179e310747790de28294aaa3e641
3CD1QW6fjgTwKq3Pj97nty28WZAVkziNom	3CD1QW6fjgTwKq3Pj97nty28WZAVkziNom	2.920222156026444	2.93942285	233dc1c6fe3bd2141dc1e1bd3b7726962175eb2eefc0da2f91f12bc5af1c97ad1
3CD1QW6fjgTwKq3Pj97nty28WZAVkziNom	3CD1QW6fjgTwKq3Pj97nty28WZAVkziNom	7.254934819128362	7.49485422	b3a54560094365578ce95fec3966877a3925072224b3d70b20a8365e619abbcb1
3CD1QW6fjgTwKq3Pj97nty28WZAVkziNom	3CD1QW6fjgTwKq3Pj97nty28WZAVkziNom	4.3568346156203255	4.35783464	a53e578c58d015039cc60cdb36ca32435f77242e0ccd572977ecec3fb7be856c1
38mMQxz4knqfmecjLW3atdygfWxvvnJfg7	3CD1QW6fjgTwKq3Pj97nty28WZAVkziNom	2.6132476254301595	2.62944828	8d5516f6cdd47124bb3d77b86acbcbb33eb97864205dfef9fd1110ae9675b3861
1E6rKpufJiwsbTz5ae8TNcLC32k6si3xtu	14YeaK34GE68S6YASdtHR1iThj8c8hBQ1C	0.5260059448117681	1.05393112	c59746e2af429bcbc04f22098875c6d74873c3c33b0900f4b3dbf53d7c8718170
3CD1QW6fjgTwKq3Pj97nty28WZAVkziNom	3CD1QW6fjgTwKq3Pj97nty28WZAVkziNom	3.3884466257706607	3.44344705	d74602e874c1dd9a9f54708888a91d324629dd36103866ab49fff978aab856131
3CD1QW6fjgTwKq3Pj97nty28WZAVkziNom	1CDK4owABrc5FyFUw7JPp69AxRn38ef38c	0.0012000210586771572	1.51351194	97c4394b42ba207cde5612cf7fe627a41d37098b736986f2a01c931ac464e9c61
3Eab4nDg6WJ5WR1uvWQirtMzWaA34RQk9s	1EMQpF65mRNAUZqhFpLXb2z4dumjQQyZPR	0.0010015090836270764	0.13273076	4ee867d382ae4ed35626f90546c8fd1cec646cc8786b242abaaf15652f2470dc5
3CD1QW6fjgTwKq3Pj97nty28WZAVkziNom	17ru2ZXA2oiExK5QnXexULqzkdbrCBk9ox	4.10139678812493	9.05396248	bb0cf516af7a2955a3ed9b0b580a2687f7cd54d4c61ba058e512557d6e414f711
3CD1QW6fjgTwKq3Pj97nty28WZAVkziNom	3CD1QW6fjgTwKq3Pj97nty28WZAVkziNom	12.980726111816121	12.98172612	421f8422ad697546633498be9d7b83a3dfb32bd60338dc1372cb104a0f78f9b71
3CD1QW6fjgTwKq3Pj97nty28WZAVkziNom	3CD1QW6fjgTwKq3Pj97nty28WZAVkziNom	1.7130342895253499	1.85575246	bf271bdea397598e1e67a699b487f8afb660f420c4cb4e5d870ed028238914b61
38PjB1ghFrD9UQs7HV5n15Wt1i3mZP8Wke	1JP8FqoXtCMrR1sZc2McLWmHxENox1Y1PV	2.814008930042112	7.89988978	fe1d6446c09aa7a2cb7ef567507f4fa6c0ae41a9a7e568586c06c2e80249aa941
3CD1QW6fjgTwKq3Pj97nty28WZAVkziNom	3CD1QW6fjgTwKq3Pj97nty28WZAVkziNom	0.0882922405286966	1.40365846	de4d7177480a5738cf2972f21103fe799f265d0318e8ea001042c7e66134ecda1
1CwytLcYrLwwf3dhUzntNrj4WaCfF7Ro3V	38PjB1ghFrD9UQs7HV5n15Wt1i3mZP8Wke	0.0014402631503346835	0.01253353	c45cd92ad4731431d5e338d5bbbbc377c52fd8dd13c1fbe38cf062c8d3123db31
3CD1QW6fjgTwKq3Pj97nty28WZAVkziNom	1HhbCckQoVNv2Vp8yPDK2fQnwcjwCajTPp	0.0015500080142023939	5.13690706	6690ae73a14b56e66dfdca5bad85e2eff2663b82c14feeea0ab8acff4ce3befc1
1Fa2TuX3PSWEnuJ7wy4XvR4WXe1aTdS2aQ	38PjB1ghFrD9UQs7HV5n15Wt1i3mZP8Wke	0.010591045745100001	0.011544	923fcb157766b45f1f4307b8ef3a318f0c218a767bfbbc1628a7f7455b255c2d0
3CD1QW6fjgTwKq3Pj97nty28WZAVkziNom	3CD1QW6fjgTwKq3Pj97nty28WZAVkziNom	6.799120054895651	7.04000048	b22384641016a0452468d900e6bd5be271f5be7551961c680978f815df77341d1
3CD1QW6fjgTwKq3Pj97nty28WZAVkziNom	3CD1QW6fjgTwKq3Pj97nty28WZAVkziNom	5.5052779307052875	5.50627795	3402a864c984088cba9f73674f289caa6802fbbbfed980989892da5ed5b04de60
3CD1QW6fjgTwKq3Pj97nty28WZAVkziNom	19JaxMJMK2JSXFxi2g71UbYDHaegujBeBs	0.10000263386525322	4.03372185	877840bf10e54b733969dec4216eeb92a9b6b74df50ae60b3e99ebc184c8ed8a0
3CD1QW6fjgTwKq3Pj97nty28WZAVkziNom	1MxrdniuoqD7Yy1sxpsvs8hvN2XLnWcqx4	0.0005000012480957998	10.64023543	47766487350adbdb2e15787a823584f6f836fc919b59bf472cdcaa52835c38ef1
3CD1QW6fjgTwKq3Pj97nty28WZAVkziNom	18v1eCVeo14sYqtYVv1z5nVPJeAE7KNZJg	0.015000532426193494	2.99319715	a3d3af5dc25b20b84688cf5dd7c0e943275d927bc5bd8618d2122435bf176fe91
3CD1QW6fjgTwKq3Pj97nty28WZAVkziNom	3CD1QW6fjgTwKq3Pj97nty28WZAVkziNom	3.586897623027627	3.59189766	9be3bc14b52f64740ff0fdf403d2ba4a2bfb8c757e77906b57fb7854ece8f0741
3CD1QW6fjgTwKq3Pj97nty28WZAVkziNom	19jDyrMaYQ71h48hE2N7iJ93m4Ammzee1a	1.415638322735717	2.88401428	ea700be09cce26540e8a88d3b38fce5148ad15fac34acc2c70fddd7b5a02b81a1
3CD1QW6fjgTwKq3Pj97nty28WZAVkziNom	3CD1QW6fjgTwKq3Pj97nty28WZAVkziNom	1.5195704261596572	1.53977182	47e58a9a180408769b1d0170edd9cf2c84254505ba0c2cfdb5348d5e06b5e0a61
3CD1QW6fjgTwKq3Pj97nty28WZAVkziNom	12so2Z3R71LPmffRwgxb2SKdMZrWBCi7QA	0.08374351426590253	0.20376358	9df414af99dacb252bd997305593a8a822e35bc1f827b34b10599c9d313253bd1
3CD1QW6fjgTwKq3Pj97nty28WZAVkziNom	1Lz3apzLd7DdvQZauf9X5S3AqUawiydwGh	0.01800051473198653	3.71528239	1b9793dd25f9cd9dba864c3beb7e365c0402d100b89afe5573ccc6694f69e7911
3CD1QW6fjgTwKq3Pj97nty28WZAVkziNom	1NLMwk5cWii66vt9vdt8GAbqCr1WDtBaA8	3.479207307871144	4.36211831	1d31ac6f4ea0726555b0155cbcde18d5cff0113928491d12f146d99f70d1ebfd1
3CD1QW6fjgTwKq3Pj97nty28WZAVkziNom	3CD1QW6fjgTwKq3Pj97nty28WZAVkziNom	6.550077309915874	10.55008738	bc7d3fd08e95c8b8618d3c0fc38be72f4887edabbfe41526f195be5600257b511
3CD1QW6fjgTwKq3Pj97nty28WZAVkziNom	1Mci37d9VYD5Tpcx8kvmRThSfk3qfiM71Y	0.3100170243173815	0.48366416	e884750c239b29312a22cc76c1d039c26e639a5c5474d1e9a396b36f6a401b271
3CD1QW6fjgTwKq3Pj97nty28WZAVkziNom	3CD1QW6fjgTwKq3Pj97nty28WZAVkziNom	0.005887538100877462	0.05316624	c4dcb71e17d45a833005827ea7a695b6d10c7343433e726be843a31e68ad48861
3CD1QW6fjgTwKq3Pj97nty28WZAVkziNom	3CD1QW6fjgTwKq3Pj97nty28WZAVkziNom	2.410701268898279	2.41080127	e74c6bf802726537722897a84268b1609084bd148c7ab3ae559f638f77cb06ff1
3CD1QW6fjgTwKq3Pj97nty28WZAVkziNom	1Dy7T1JYrwHNp1UXH1U5zrstnwroiArgk4	0.002500036125893707	7.35217349	2ceac844ecf99808ef770285cd87655dcd9a0957370256fe43426786fd5ffa9c1
3CD1QW6fjgTwKq3Pj97nty28WZAVkziNom	3CD1QW6fjgTwKq3Pj97nty28WZAVkziNom	3.250173220424254	3.68586836	81a6dc0f30f2d5e5f17350af6aae929227992e3ae37204873b25b239f3f207111
3CD1QW6fjgTwKq3Pj97nty28WZAVkziNom	3CD1QW6fjgTwKq3Pj97nty28WZAVkziNom	1.3626989795363846	2.61278381	49976f541634d0632a6953dfd6c4324adf0ab87582b1cf7b8c14521689aaa6861
3CD1QW6fjgTwKq3Pj97nty28WZAVkziNom	1Ci9ad6XVLf1SZFuwnLs6CRtfTxHyUxo29	1.198016654495947	1.91055451	00b60a0988d2c26b4514d21d3a2335f01e740b7cf4cb736963a7b42e5f2fc6121
35z1aM21qjxU21nsHkpNVbj5nQC5n3e3tC	3Eab4nDg6WJ5WR1uvWQirtMzWaA34RQk9s	0.08184	0.08184	4bb727fadd7ac71e1bf6020bcae64f49c8025fa192be8d549c971ab7e56523f50
3Eab4nDg6WJ5WR1uvWQirtMzWaA34RQk9s	3AX7T8fd6F2LsZyPdk6e6M1ddbzd5ZPbek	0.1947394915952466	0.23486416	c94353d482bc4b38efa9becad250a8af60739f005a3e99d2c801d4f728a8b1593
3CD1QW6fjgTwKq3Pj97nty28WZAVkziNom	3CD1QW6fjgTwKq3Pj97nty28WZAVkziNom	0.06875929626602802	0.1047251	0bb3222d9fc3632eea7f3da5f1673e5985532758d0b7d7f405bcbd6f82fc38d45
3CD1QW6fjgTwKq3Pj97nty28WZAVkziNom	1DcjuJSdVR33imDKiBuQ7yAPs9CSenVJmU	0.010030042546243354	6.26137372	2fe2d71092e9163902e3b391e20a926438bbccc8f760b1ad107d43ef0cfe4f701
3CD1QW6fjgTwKq3Pj97nty28WZAVkziNom	1DxauQfF3qrBZAYwVsSiNc7crUF7Bthtfs	0.01620060177050782	2.8601467	2982b48ce0134404a33312c956b99a5ac500d7a253cadfe5749e047be7ced78a1
38PjB1ghFrD9UQs7HV5n15Wt1i3mZP8Wke	3KtvFduGdQap58eL6SY2YUvFy8NYh2CKsW	0.014494896655603967	0.02818	4a55496fc749b1db5d793b50f202a15e917e37a52eb03153664d65f67224c9801
3CD1QW6fjgTwKq3Pj97nty28WZAVkziNom	3CD1QW6fjgTwKq3Pj97nty28WZAVkziNom	0.4560089618796074	0.45700902	846e96d60ef864f1f35df7d4be2626e5f49865d23cda74b408e65d177315ec171
1KxS1ABHq5EK4vfCkfyFc8d1VjnaiciZmF	38PjB1ghFrD9UQs7HV5n15Wt1i3mZP8Wke	0.01978785618297249	0.02280509	39fc49a75af1f38bb2c8d9b830cadcb2986bc2b3e750bac9c0aecd23c572aeb186
3CD1QW6fjgTwKq3Pj97nty28WZAVkziNom	1BvNgoFuXtpwcTVBaMLrjr1Z1xZPFuczUs	0.7456468758596145	0.77267608	51ddb92ebe52f6c3d81d7e4ff6bd489342ce11096fb4a565e704ce83955286371
3CD1QW6fjgTwKq3Pj97nty28WZAVkziNom	3CD1QW6fjgTwKq3Pj97nty28WZAVkziNom	10.486809680882951	10.48770969	5a2edd5a3d4153756ef3790b68971dcfd12e899184a14ff59b304446bc13c1e71
1Ms92srjQ8dKkfRx1P1a3z6nkgNDVcyN6n	3Eab4nDg6WJ5WR1uvWQirtMzWaA34RQk9s	0.000105	0.000105	1208782f075908f52e7d8ff0a3c57af5933c015daa1844a0b44e655fae8769b71
3CD1QW6fjgTwKq3Pj97nty28WZAVkziNom	3CD1QW6fjgTwKq3Pj97nty28WZAVkziNom	1.8152173025664666	1.88530829	e29fcebe8b7e0914edcce6acb6cb54d3e98ab3f95440f434197b9dd1625e8dad1
3CD1QW6fjgTwKq3Pj97nty28WZAVkziNom	1K99opMaHEw1ykCCJZKJgEWWFZJeN7rKxr	0.17039259504654644	1.74394842	fa0cef5ee1ea152f84baef9e812b4bad8c99de55204ea7e1174c23935ea8a7fb1
3CD1QW6fjgTwKq3Pj97nty28WZAVkziNom	1FBVDeuYaMfRw8aes8fojEX1jsgKpuPbAj	0.0015500097937016972	4.20354442	61c9c1ac0e387216e226a52b643b2801bc7bd80f1a73a112c7e36ad2a833fbef1
3CD1QW6fjgTwKq3Pj97nty28WZAVkziNom	3CD1QW6fjgTwKq3Pj97nty28WZAVkziNom	0.19135408351461647	1.44144622	2355ca6f5ee4937c5b712922672752cab9bfa10b19569414d91893acbf66f4fd1
3CD1QW6fjgTwKq3Pj97nty28WZAVkziNom	1E3q71tvhsd3tQSzfBrwoZfc42QQXXD4CF	0.0007323114340643861	0.907443	1f2d2508395ea5ad210d7373eb5029d6ea7e9a3508987e0aeaf6c1f56452da331
3CD1QW6fjgTwKq3Pj97nty28WZAVkziNom	1p1Zn5fmPH6jAGk8qR3jGZuquKGmTpudV	0.0005000025859950755	5.1353805	8f8294b32f52fe6fca3223339af0371389241a6c163222f3984acb50ff5813e71
3CD1QW6fjgTwKq3Pj97nty28WZAVkziNom	1B5uLqVTycby4buTidDNoWLCho4RoQvmV6	0.1000130274094414	0.81561757	7b09b302d6d94f74916cc0bd798666b8dd5abbe32df010209b895d394c5b90041
3CD1QW6fjgTwKq3Pj97nty28WZAVkziNom	1K1vfZ5Q5YC12Ga1H7XVWqqu2Qs5M9jTt8	0.01790329203847807	0.57777142	446612967e8304feab6556356d0e477689ef6e85146cd6708d2e8709ac8289f31
3CD1QW6fjgTwKq3Pj97nty28WZAVkziNom	3CD1QW6fjgTwKq3Pj97nty28WZAVkziNom	1.4071816074670278	3.23681925	2a88e6ec9d8341e9b467c7d6ee1979814b0852970348cbcb5d8907a83b7e145c1
3CD1QW6fjgTwKq3Pj97nty28WZAVkziNom	3CD1QW6fjgTwKq3Pj97nty28WZAVkziNom	1.9850140365030569	1.98601409	230ad3709503b860714553d12241ef249e46a0ece9ada0c620df8ec6ec673d851
1BpCrps1AP1JEFobbCZ3116m8wC1RJzaXm	15hWpb3m5VXdn9KVsS4rSMnrQQJLhXVyN4	0.023285934477756138	0.02330959	bb4efac46856793233e9fbe08c22e57c5021a4d4cbf034b8c9f8a1c820e9479c0
1NFfai6LLiAeoQB3DrRG8yGSoLqZSyvC4v	38PjB1ghFrD9UQs7HV5n15Wt1i3mZP8Wke	0.20704307228159444	0.21003	cd11bf19755bfd732380a3889263134f31b76a954ac8c1e9ebefd0e78c018ae11
3CD1QW6fjgTwKq3Pj97nty28WZAVkziNom	3CD1QW6fjgTwKq3Pj97nty28WZAVkziNom	0.2327388556066792	0.83631553	b057459eb0fa9953454f32bf05d23fdcfbbece3b918fa07c3826097c1e94ae841
3CD1QW6fjgTwKq3Pj97nty28WZAVkziNom	3CD1QW6fjgTwKq3Pj97nty28WZAVkziNom	4.324770567094468	4.62477229	0db4d93c4966579afa3c244396921bdd2920ba4409772cdb2f3bca81aa424dc11
3CD1QW6fjgTwKq3Pj97nty28WZAVkziNom	3CD1QW6fjgTwKq3Pj97nty28WZAVkziNom	1.8248993346958862	2.07446853	882a5ed5ecc80f8a44e8de5e495083501d6852f94df9e93ff38ef6faeec5723a1
33XZf8Ys9sbqnAKynA4yBckyzwN3SEZaU7	3CD1QW6fjgTwKq3Pj97nty28WZAVkziNom	3.0677500199880328	3.09955111	5927e73d41a19f64c4b372ed5a126ff427115f76b9ce265ca8da5a3db7d2c6571
3CD1QW6fjgTwKq3Pj97nty28WZAVkziNom	3CD1QW6fjgTwKq3Pj97nty28WZAVkziNom	3.175291301590587	3.17869133	88c0f82f6b12691d131355713b6ddadbdb03d5125712ee02da2b0d20afcc3bc11
3CD1QW6fjgTwKq3Pj97nty28WZAVkziNom	1JpeXvSLkKZQg9KBmAzhubfvETHcKsGvYP	0.9997248325223649	1.06927082	2f6489c42f737b154aec329f7882fb0e77b91f81986d5d6314bb6d2163a96dff1
3CD1QW6fjgTwKq3Pj97nty28WZAVkziNom	1HhbCckQoVNv2Vp8yPDK2fQnwcjwCajTPp	0.0005000045887807179	2.89404151	0e55c58d46a3c4901d660f7e4ac15871b3accef33fd64f1e51ef730f5e36aff21
3CD1QW6fjgTwKq3Pj97nty28WZAVkziNom	1AkDKvTGfZKGbqGtxCHG7AfdvdEm4c2Bfz	0.0030001083188978084	2.94252909	6b8c5cd32f03f691f81390085e45c7aa5c109fdf551559fb4b25ddf3f36569401
3Eab4nDg6WJ5WR1uvWQirtMzWaA34RQk9s	1CRrYBeKJM9LXLRcqLsQH9KanN5QWNUAx3	0.00010108177349381827	0.24722381	3f1d6e2948425efec63ed94f187a9b7b65bc1782064eac1cb6b790a3526c80270
3CD1QW6fjgTwKq3Pj97nty28WZAVkziNom	3CD1QW6fjgTwKq3Pj97nty28WZAVkziNom	8.869307613033133	8.87832194	1d9778dc8be81755619462906bfc94c1a9ea448b7d07c40bd9fe3a1f201eddcc1
3CD1QW6fjgTwKq3Pj97nty28WZAVkziNom	1Hc6U7UmVD3Wa7hJXRpksJa6ttCjZzageR	0.00101575440411324	1.87296757	fc3daa7142687b92c9f5299159ce8b215f2b786aeec9808dee9aea658fcd8f7d1
3CD1QW6fjgTwKq3Pj97nty28WZAVkziNom	3CD1QW6fjgTwKq3Pj97nty28WZAVkziNom	2.7410451612536963	2.7420452	dc3b68751d7fa951907612d39bcfda20622fa6f1a7d109b164827d812dee7df61
3CD1QW6fjgTwKq3Pj97nty28WZAVkziNom	1A2csLxHpPzzRqAXWFrgzEq46mMS6Husb9	0.0010400023443452213	11.78259158	c50e5ba48bff6679f10646e089a8db3ec3fa0ea692019b35d56947255444c5f11
3CD1QW6fjgTwKq3Pj97nty28WZAVkziNom	1BnMAK36pSwt4oakykN117FtCbGM1xP2Qk	0.03140091482802747	3.64662329	48d735a9651e19548e62bd2d531c38376804676c85d6025920e9d31be8802f151
3CD1QW6fjgTwKq3Pj97nty28WZAVkziNom	1Bzj5Jq8dbC1HCaxuZB3iA4MEDPAejQSNa	1.4277211200107685	2.1732155	e8344d673168cc50b13912f5b8ad89428628bf5dcc0db56a0a37bacf6f74626c1
3CD1QW6fjgTwKq3Pj97nty28WZAVkziNom	3CD1QW6fjgTwKq3Pj97nty28WZAVkziNom	1.4659032615994978	1.5589096	1bca1807e3d732323e5ffc1dbe25b028958b69f5b52504086d6ff1a36d58c7291
3CD1QW6fjgTwKq3Pj97nty28WZAVkziNom	3CD1QW6fjgTwKq3Pj97nty28WZAVkziNom	5.644405298410372	5.65940558	8b1d5e7a553d40d79b2bde41c3f791815ed33267ebfd376b67a0f68af6d07d301
1NqK5vjrcfmuiRq2KNKo8xEVn8KapZAMAd	1Dfo9X3KW5TmbyPgcYxAJvXn9ybrwadFP7	1.048794590834154	1.25417617	825f98c2746f7f9332240138a69a591fb906e09fbe29075cbccf07a2412642833
3CD1QW6fjgTwKq3Pj97nty28WZAVkziNom	3CD1QW6fjgTwKq3Pj97nty28WZAVkziNom	0.48239440033598485	2.0064482	acdfe0cabbaee9fc83fd3e59eea499454efdf50181c63839e5f959fdd4564f061
3CD1QW6fjgTwKq3Pj97nty28WZAVkziNom	3CD1QW6fjgTwKq3Pj97nty28WZAVkziNom	1.806815833818042	1.91222169	391a8eb3f4e420a9ad9c0f82e0df54974fd20c7fe6ef765f906a50f4d95dc70e1
3Eab4nDg6WJ5WR1uvWQirtMzWaA34RQk9s	1HvzXXD2EPK86XUimghRuoijr7pY4t7fqQ	0.00017033358548471445	0.1021229	1749441768f926eea3c46b7b4609be8f397ce3e11959f7af17c4993632fe851d4
3CD1QW6fjgTwKq3Pj97nty28WZAVkziNom	1Bu2E1PWtqEW8fQZ2NwYuQ8FMet1NJAbfp	0.40300375105093833	1.31317786	9a426a035cbd4f85b9c770fe4e9e81d1b585a656577c6fd6d7a01bf6554a66cf1
3CD1QW6fjgTwKq3Pj97nty28WZAVkziNom	1HccHfdp1RqGrS9Kka5kTJj4WE2z8vhFsG	0.0038932264168399493	1.82679157	32e7893eb0d1508738481bdbd0a5b71230ade3b5a495be948a4eba3283e31cb01
3MYqQJ5LbDe9U3drsaDprKxWobVZA3UgAw	3CD1QW6fjgTwKq3Pj97nty28WZAVkziNom	4.635348439882488	4.64586417	1023b97040b710b25a3c57fc1502762920fa42ee22438be3fab7bf9c19f387581
3CD1QW6fjgTwKq3Pj97nty28WZAVkziNom	3CD1QW6fjgTwKq3Pj97nty28WZAVkziNom	1.1251663283353335	3.73916825	5c3635107f23765971939675943eee6e66dcaf39afb4a5b930306ca0fc6436271
3CD1QW6fjgTwKq3Pj97nty28WZAVkziNom	3CD1QW6fjgTwKq3Pj97nty28WZAVkziNom	4.19258257018432	4.19413258	86c293fd9a3574dc06fab4c38d71ee260835f374df9416e8ad635b27f59532b23
3CD1QW6fjgTwKq3Pj97nty28WZAVkziNom	3CD1QW6fjgTwKq3Pj97nty28WZAVkziNom	2.3922955267344252	2.39529556	b7217470a049ecdc40890ae515ecbec76c87d94a7fbc0b061c07177f5b875a921
3Eab4nDg6WJ5WR1uvWQirtMzWaA34RQk9s	14bqeaooAySpKiv5XAnnPoXsqj2yj5dk6Y	0.0010019622675571437	0.1021229	1749441768f926eea3c46b7b4609be8f397ce3e11959f7af17c4993632fe851d4
3CD1QW6fjgTwKq3Pj97nty28WZAVkziNom	3CD1QW6fjgTwKq3Pj97nty28WZAVkziNom	2.2836728381594793	2.2850029	b2a184a9a3cb78e8548acfdfbfea1b0824be90ecf28c3c62214ef66ec23feb131
3CD1QW6fjgTwKq3Pj97nty28WZAVkziNom	3CD1QW6fjgTwKq3Pj97nty28WZAVkziNom	0.06727366256792612	0.5857618	71cbced4eb1d96019652abb1fb95ad87bc9ba2960ccaff2f8a209ac897be47391
3CD1QW6fjgTwKq3Pj97nty28WZAVkziNom	3CD1QW6fjgTwKq3Pj97nty28WZAVkziNom	0.8824475624035774	3.08048426	a6d71bee9228ec33843c6f91da868c5628abf182e63e1d63ab07806d02cfeb941
3CD1QW6fjgTwKq3Pj97nty28WZAVkziNom	1K2kxgFQ6h7VMtdRhRqsTDaF9DvZLZ2eca	1.0000101908950128	10.42509834	2857bd77f6dbbd3f1fb804fa6ce87bbd044cd1da437644be17a1a09179b34d1c1
3CD1QW6fjgTwKq3Pj97nty28WZAVkziNom	33wD5HYjrV9Lk4eGyLLkE91e2cU6H66aSd	2.5000257649713107	2.57716896	96ad70ea9464fe9e7820f69b2172102068c5e017d4fbcf71b3358b3ce9ece0221
3CD1QW6fjgTwKq3Pj97nty28WZAVkziNom	1DnYTKwojGf5h1S2EREod9r1NMtpKS5gdY	0.0005000134306448277	3.95524024	89bc3e279236922da542976d09c53d2cdcb145a97bc81e7c9a9616975130489d1
3CD1QW6fjgTwKq3Pj97nty28WZAVkziNom	1G4MMhvYDfMv9yDhzgfv9YaWLpxqsvdtWw	0.06849167385318802	1.08679714	4b143bc4ac4027210b6464680243508ef5c6c4a4f96181f5ead9e1e0477082cc1
3CD1QW6fjgTwKq3Pj97nty28WZAVkziNom	18LDot6ZTzAmoG1rLjseGKY17zRkJQH9ES	0.030000102560768228	7.76907913	29e53f5782b9f125ad18e15276bc0bd9176e12dbca7e19d5d1e32a36e9195a5b1
3CD1QW6fjgTwKq3Pj97nty28WZAVkziNom	3CeZfkVbHJpH58eu7ae8PdYn2Ujwk1Z3h8	0.0025001001162060416	2.65302339	c53d948a198d94af5a7c4b6e36e7c1b9d2feab7c6ee9c25ca1559ecc188a463f1
3CD1QW6fjgTwKq3Pj97nty28WZAVkziNom	12nnWwk5sMHmEMuDrTzsMWsC6gS3xn496H	0.1985244251803899	6.15770048	5f3e8975841c177713bc0e0fe3c229cf38fb58e5ef9e1c0661d6ed2a26c745e01
3CD1QW6fjgTwKq3Pj97nty28WZAVkziNom	3CD1QW6fjgTwKq3Pj97nty28WZAVkziNom	0.400841895366664	2.08272565	ec98a261116066f61034c4b1ed387179579992fb78b3f55edf2e9f5620ccf16a1
3CD1QW6fjgTwKq3Pj97nty28WZAVkziNom	3CD1QW6fjgTwKq3Pj97nty28WZAVkziNom	1.1759231999089226	1.17681339	b13b06753164ff17569ad1f0621b52423c4e6ca2f4d433852d5ba1baf6099b3f1
3CD1QW6fjgTwKq3Pj97nty28WZAVkziNom	3CD1QW6fjgTwKq3Pj97nty28WZAVkziNom	10.270710153080191	14.77074252	4bbf0b4666e6f1f15e8065adc65065d526f19f2e933855c8e3069d08441861061
3Eab4nDg6WJ5WR1uvWQirtMzWaA34RQk9s	15JTBAWH9HyzAkDL2SbRjbfNNWpNn4WeHu	5.601064065954482e-05	0.22120818	8cca3a8ac172e1311f7538679920b536691e820e8ed10bfd0178b341ba03dcb05
3CD1QW6fjgTwKq3Pj97nty28WZAVkziNom	3CD1QW6fjgTwKq3Pj97nty28WZAVkziNom	2.092994127152797	3.87207926	3a391cf01ee2cfbbe15c6e08fdb97864aa3a27aff0ce216dfa0cb3f4a01a24551
1HRfjknDZTegCdj1zSLEWbCB2m96uMQw6S	38PjB1ghFrD9UQs7HV5n15Wt1i3mZP8Wke	0.023582958622741887	0.02501586	250ef5941da9fb2ca8a9fc7da2e02f08c87300b94b9ce43050c6fd50b848cd060
3CD1QW6fjgTwKq3Pj97nty28WZAVkziNom	3CD1QW6fjgTwKq3Pj97nty28WZAVkziNom	6.399107394233144	6.40910756	c1d558e449b1c768b0892f01e451b39f9b5ee8c28839a9338d5ae3316fb49e711
3CD1QW6fjgTwKq3Pj97nty28WZAVkziNom	1FmDV81ovKYg7Aj2DreZCu1LEquZWdZ6SL	0.08421080891373567	4.80542086	5da0934bd940b0900081c183c693787db47dcfdc7379b0052f5c2822f5d0cfd71
3CD1QW6fjgTwKq3Pj97nty28WZAVkziNom	3CD1QW6fjgTwKq3Pj97nty28WZAVkziNom	1.8737385472411452	1.87873883	cd08caa0c1965fb0bd68a5e67391b8a6f328cbbba2d1d93d23ca8f9658e6d6d41
3Eab4nDg6WJ5WR1uvWQirtMzWaA34RQk9s	1P1Whm1bJ6D1xcuEcXefxunSCkx1VHwLAG	0.005612997842210403	0.10642931	9dda62d8be518fd1e88be30205f0a70ee4fcdc53d2ee6215912bf70bceec058a1
3CD1QW6fjgTwKq3Pj97nty28WZAVkziNom	182C3AA6k93dZrsQjBWxhK1Wavp9xpv4jy	0.6780384362689171	1.17589666	14a3bc58e7329c9ba9dbfcdd1e0f7c76406ffaef29a09d2162333632980846e41
3CD1QW6fjgTwKq3Pj97nty28WZAVkziNom	15c9W2ipbcB3VbBxonRnaqPTXV1Mg91p5v	0.4400079037041214	1.47862442	14626d8574bd5c438ff270a645b4c2d180148a145b998a7f1a9e2d2d368f171f1
1GXBTRxnSbiyUCMvUL9ritAz7Au8jQvYcH	15WJMyfHeiD3rT8nvvrnyQs2THA3J3wxnF	0.010030824109072752	0.0100459	cf3301b385cf5450ba1fac07a45126313f08e852c65bf3103c0f1bb726b97e100
3CD1QW6fjgTwKq3Pj97nty28WZAVkziNom	3CD1QW6fjgTwKq3Pj97nty28WZAVkziNom	0.4965634373477659	0.49811352	c93fe1d04eea95b1643261c87e01a3c1341414382072ca670999086c963103621
3CD1QW6fjgTwKq3Pj97nty28WZAVkziNom	1Dy7T1JYrwHNp1UXH1U5zrstnwroiArgk4	0.005000393512417389	1.35000011	066b78589b201c6c65e1a600306c431fd229c6678d7ec66570ffcbc27f24d0eb1
3PbacVZwS2L5i9C2Cmz9rPu8s4qjyYkufk	3Eab4nDg6WJ5WR1uvWQirtMzWaA34RQk9s	0.10055020906349378	0.10802032	78e0a37daef97a698274d4ee619b1d876c339b79c1d663449b39f84a2a752bd20
3CD1QW6fjgTwKq3Pj97nty28WZAVkziNom	13nvPTdHfi4mF2q4Sc2UEgJeUEtFZeezfY	0.018000609166701223	3.13934546	5ab94972c51326d4f6611f75e5f8e76d2bbf2cceec1abf99b02f2607dff509111
3CD1QW6fjgTwKq3Pj97nty28WZAVkziNom	1Dy7T1JYrwHNp1UXH1U5zrstnwroiArgk4	0.0008000206150020851	4.12292901	cd2dbe14d1c9676cb74920ad1e0b5c377eb262a84a96973583ac9bef78426a5a1
3CD1QW6fjgTwKq3Pj97nty28WZAVkziNom	1GDWj8Rt9omsSk4uLSoKtzmR91FGw9TMA7	0.048054711124714405	0.10027188	ffd999ed7e33fa44fd02e3342a97f8b98bf40e6f2db9f0f7d45098841c7ba2321
38PjB1ghFrD9UQs7HV5n15Wt1i3mZP8Wke	3FeHQM9UMd9YrMZ4WsJEmtAg1Tahgrei5N	0.07388548923960335	0.07739	f1d34e16b62be1becf2425f23a66a78fd9e09e33fe4c3f513c76d74c011048530
3CD1QW6fjgTwKq3Pj97nty28WZAVkziNom	12bkFjm4VX74Dm3b6gT1EEE8G7JT3mnKEu	0.013400303379591055	1.17315755	af189225413afccd708d30567c20df7f4f4c8bdb8a74b9d98e647fb8064df3001
3CD1QW6fjgTwKq3Pj97nty28WZAVkziNom	3CD1QW6fjgTwKq3Pj97nty28WZAVkziNom	7.281277106826036	7.51858046	db3e5b959a23a063917b98cc5f78c558815c35e392482406325855175121276e1
3Eab4nDg6WJ5WR1uvWQirtMzWaA34RQk9s	1NbwAgndEdP2Zudcbpv9UYMygWyCoA5ZtG	9.476084292609963e-05	1.74788322	b7f0d975f4799aa3013e3fe9f476eb5b89664dbc9106961cf2c500ca10ec77e00
3CD1QW6fjgTwKq3Pj97nty28WZAVkziNom	3CD1QW6fjgTwKq3Pj97nty28WZAVkziNom	0.6770268077546769	0.86953262	4d652eb6997424e5398cdf8771526c1fd8de4eb9dd606b9a17aa20386eeb76e65
3Eab4nDg6WJ5WR1uvWQirtMzWaA34RQk9s	139AnBk7s5UDmS4DvfXV8rf1Zk2PfNJN1L	6.785363049777377e-05	0.40352439	c6b98b36f433166bd776dd63e4c92bd858c47f6664e7f6bdae7593fa00ea38033
3CD1QW6fjgTwKq3Pj97nty28WZAVkziNom	3CD1QW6fjgTwKq3Pj97nty28WZAVkziNom	11.719186127960421	11.72008613	b70d3f47718680d08695dcecef4b877effab0e06f668904cf6bb13bd6957d97f1
3CD1QW6fjgTwKq3Pj97nty28WZAVkziNom	3CD1QW6fjgTwKq3Pj97nty28WZAVkziNom	4.895293465286628	4.8968935	bf96e89b0336b867e70e9ea6167d26c7f0c5ded91de2c73757bf6bbb881d8b9d1
3CD1QW6fjgTwKq3Pj97nty28WZAVkziNom	3H88XBAPAurB9uwJnkbP3VuZkLT8raYzUN	0.45001297369935506	3.68509991	11427574f3486e58d6d292fd9f7eed0e67f47510a45b1761567c2bb57c540b901
3CD1QW6fjgTwKq3Pj97nty28WZAVkziNom	3CD1QW6fjgTwKq3Pj97nty28WZAVkziNom	1.1733587849598932	1.17490882	b16cf7a9d3c54d0b3352760c4874230d8020580098f421f2743f9e622ca826521
3CD1QW6fjgTwKq3Pj97nty28WZAVkziNom	1t9px3XX81fMTMY2KcyKTdeDVnqXfvqqx	0.020001913244449106	0.27767012	42b28747a5d7a25da152b15265b2bffa83787dee739d5711c21256d5c6a2cb991
3Q9SPyCN95szQUoQYgAHKgdhC3YnRsrFrW	3CD1QW6fjgTwKq3Pj97nty28WZAVkziNom	7.835096136314984	7.88509681	1940e62eae7cda1fad3a5ae1a0f3b61588485655c9228b718b6bbf3a9adc77ec1
3CD1QW6fjgTwKq3Pj97nty28WZAVkziNom	3CD1QW6fjgTwKq3Pj97nty28WZAVkziNom	0.20182087766186807	0.36056524	2d71af00f375f3bd3770b5f3ba401d837205dcafb227a36eb15b0b6c512b73601
1LYnXe3xQxZfSMpbYmpkmrab6Nq7yZrumN	1C7PDYzjRDqomyywDHEqx9huYoYQoGYgdV	0.16792943435474839	1.05	14e23d9e97c2b81e931f4ad7565ac0e0b24c7144096e33679d60c484809a75e55
38PjB1ghFrD9UQs7HV5n15Wt1i3mZP8Wke	19Sx4Duc7EqwfgfvD9DpZtnoqcJjBDZVdF	0.0015313040066378173	0.07303	03afb9cf20477da05a13d64b8c761684eb666b41e84af68192099fa7c884e7440
3CD1QW6fjgTwKq3Pj97nty28WZAVkziNom	3CD1QW6fjgTwKq3Pj97nty28WZAVkziNom	1.2372914629072322	1.98474253	65350c67e968bc6e1a6fba15ea1bb813b00c5568721fb25020b977a0a38b76f41
3P4C7jpF1oxHgxqt4VgMRcCBEV3YEpaDUm	3CD1QW6fjgTwKq3Pj97nty28WZAVkziNom	5.143620405482884	7.04362757	36f558d2d85d3e44635893cf176081c99a177b1d441a8e43cf44e94d196b3e0f1
3CD1QW6fjgTwKq3Pj97nty28WZAVkziNom	3CD1QW6fjgTwKq3Pj97nty28WZAVkziNom	5.936723040823056	5.95672313	721bd6946dcd6dde4a5d225ac00272ee0d74e39197a55ee6b208b3ee175cf24f1
3CD1QW6fjgTwKq3Pj97nty28WZAVkziNom	3CD1QW6fjgTwKq3Pj97nty28WZAVkziNom	4.265835702871986	4.59583761	6fc5d990481a6abbf3b02878ec9a9d7d5517ec8c54e671c5ed7c0a6283c28bb21
3CD1QW6fjgTwKq3Pj97nty28WZAVkziNom	3CD1QW6fjgTwKq3Pj97nty28WZAVkziNom	3.850202143940202	3.85980221	98111bcf1b68527b0f0a852c7a52205deee5b3d32cd1a923244911f6bd4b79201
3CD1QW6fjgTwKq3Pj97nty28WZAVkziNom	3CD1QW6fjgTwKq3Pj97nty28WZAVkziNom	5.089275503016453	5.4535826	2038c659acbb47ff640b286e3c06e1d9c965684067b2063628cbbb598994436f1
3CD1QW6fjgTwKq3Pj97nty28WZAVkziNom	1p1Zn5fmPH6jAGk8qR3jGZuquKGmTpudV	0.0005000048029553242	4.80542086	5da0934bd940b0900081c183c693787db47dcfdc7379b0052f5c2822f5d0cfd71
3CD1QW6fjgTwKq3Pj97nty28WZAVkziNom	13mhRuAqVgc3czpam4RazE2tbGCcwGFJ3F	0.0010000278917154032	3.80912259	49f81b23c688892a3dfcb01d324ae4e29ae282de106e511fdc9d622742d690671
3CD1QW6fjgTwKq3Pj97nty28WZAVkziNom	3CD1QW6fjgTwKq3Pj97nty28WZAVkziNom	1.4012459928981993	1.5419451	f8f598b7007bae2090a4e6129a2b26b2b2f286a99fba75904443397948a5eeb81
3CD1QW6fjgTwKq3Pj97nty28WZAVkziNom	1BZ2EAno945NwKq3CEgj3oyLfxqC3owNGb	0.10001126752293901	0.23574829	754574737b7f720054195c7ce3e5f46e23e5aab2b7d9acb4cbb7410bc942a8ea1
3CD1QW6fjgTwKq3Pj97nty28WZAVkziNom	1GMkM5t6rBPfjNrMti13B3Muk4yJ7E3LUX	0.9781067841854603	3.82927565	76e0e30bca4e0582d5d586b53d50d42c7f6173a37484be543131d90aecee2bd11
38PjB1ghFrD9UQs7HV5n15Wt1i3mZP8Wke	19XKuLce4MQmiRo2tN9751fT9ea4nWpaNF	0.054183254143739985	0.05811	f7286919e4b487e8a652779edd1fbd3d6d384b6cecfc954b73988be5ad43cacc1
1FwSkwh4rNDks1U3f8iK239A9zUQ2pWJMP	1MiEav7a3MZ7kwKs6JWpK54E5TmBTCBums	0.20986514201928286	0.21016	1b2ae881fe99bb371549516a9214079ff888c5e3909e57b6b76b68d3ebf6b4211
38PjB1ghFrD9UQs7HV5n15Wt1i3mZP8Wke	12JJAm6uL5TD5jnMH9qBWXyyn7g4duCeGu	0.03331995932741458	0.04885	cffb3fa033a77b50431728f5339f359ae2c97833d44e216c8d4ff2b33684d6411
3CD1QW6fjgTwKq3Pj97nty28WZAVkziNom	19srZxoWGM6Kgd4Q9spGt5CQTKwKn1vEB9	0.00023321170971501716	3.62288624	870404591076fedb769addbc0fbfa71799d9ef331338c834ecf068fbcf6022041
3CD1QW6fjgTwKq3Pj97nty28WZAVkziNom	3CD1QW6fjgTwKq3Pj97nty28WZAVkziNom	0.390589553665777	0.90064972	0fd046efa398d68ef42cd50910a95eca630a48f29d320d16de4d859271a3647a1
3CD1QW6fjgTwKq3Pj97nty28WZAVkziNom	18zuRYS65H3wV9mYgpZRZT5PEpqdhLH1CY	0.00030001349225743584	1.15093404	5ccef8b042fcf43e03075f9a781dc6591536410355f62dbcbea6b6bb086072d21
3CD1QW6fjgTwKq3Pj97nty28WZAVkziNom	3CD1QW6fjgTwKq3Pj97nty28WZAVkziNom	10.461668776065444	10.46321878	f75bf5776c42994fdf39e9140d668522dfa6025e358250e33f1b7c48063558981
3CD1QW6fjgTwKq3Pj97nty28WZAVkziNom	3CD1QW6fjgTwKq3Pj97nty28WZAVkziNom	0.37065558564451384	0.88399977	4b6bb4036d319ce8d5a92255ea3efc0323adefe99ee1f2a7297ee809424902401
3CD1QW6fjgTwKq3Pj97nty28WZAVkziNom	3CD1QW6fjgTwKq3Pj97nty28WZAVkziNom	3.6369507726991332	3.63795078	2e02506b56a3b531ff5d44b39cc5d3bd93f35ca3404083eaf91652a3ea8113001
3CD1QW6fjgTwKq3Pj97nty28WZAVkziNom	3CD1QW6fjgTwKq3Pj97nty28WZAVkziNom	1.264107567419843	1.28040892	c059a7fb10c28ad171bec31236340c52bab339a82f4c2313fda3a9899c20f3801
3CD1QW6fjgTwKq3Pj97nty28WZAVkziNom	3CD1QW6fjgTwKq3Pj97nty28WZAVkziNom	2.5926232112163237	2.74093896	6562752e6950295b5ef7427cb91aaea006ff7d151994eaa4423529bb844075771
3Eab4nDg6WJ5WR1uvWQirtMzWaA34RQk9s	1DJoV8fM4BUdbzKJmnXhJzVKBHowGiXoS8	6.060234035475566e-05	0.11843293	60966efa38bb9d8917e475348b2c0457001f66aab50ba1720fe04ccc1d49ce1a3
3CD1QW6fjgTwKq3Pj97nty28WZAVkziNom	188Mo2CtqRFhegvqLFk9vYmEM5tjiMJyif	0.8010468572429847	2.72027004	80e00dfa33a2ed7a32e960dca82708049fdb3a4ed45399a4ed1ec8f6500624671
3Ce7jUQn2RH5Ysdb4VvShoYymZLpkcqaAA	3CD1QW6fjgTwKq3Pj97nty28WZAVkziNom	3.859828760369839	3.86122877	ca0c92529cacd43a45f5d751d22e23dbe90b8d8c591de52409f2738789272b6b1
3CD1QW6fjgTwKq3Pj97nty28WZAVkziNom	13nVAJ1Ra9uEvxCwHMde7UPU8fTrz9Zjps	0.016200504790545835	3.40961542	55364e0331e6e91246d50fa1e3bbd59f3e867e8694b9ef31e57aa6c2ac4edd881
3CD1QW6fjgTwKq3Pj97nty28WZAVkziNom	3CD1QW6fjgTwKq3Pj97nty28WZAVkziNom	12.891140797381325	12.9411409	5284a18453b2fe665dbdf9d4dc08ec54faa4e141a9e42b65821cc9b95aef5bd91
3CD1QW6fjgTwKq3Pj97nty28WZAVkziNom	17cHP4AfTE9wdYcw8uRPpsgYhPmsR1L95z	0.05170664676744176	4.07797301	311fcaeb243f1ae11651288654382257c455db6ae4cf1a27cd796cdca38a18f11
3CD1QW6fjgTwKq3Pj97nty28WZAVkziNom	3CD1QW6fjgTwKq3Pj97nty28WZAVkziNom	3.0620210569890447	3.07162114	62487f4c87adb87f5e242eb78af7ad131ca4579f9a5dcfa310af4e6e6b307f221
3CD1QW6fjgTwKq3Pj97nty28WZAVkziNom	3CD1QW6fjgTwKq3Pj97nty28WZAVkziNom	7.385646560730645	7.48564798	f2533925138062c4d94a8323926f14f9e3aff43a604554ba2c67051a3ffcff201
38mMQxz4knqfmecjLW3atdygfWxvvnJfg7	3CD1QW6fjgTwKq3Pj97nty28WZAVkziNom	3.85222870809182	3.86122877	e638571f521bf6b97cbe8fcbed96a5bbb78773d0f136ed605c2f59580b5770631
3CD1QW6fjgTwKq3Pj97nty28WZAVkziNom	3CD1QW6fjgTwKq3Pj97nty28WZAVkziNom	1.0239527631151921	1.03395302	1c429e44ddbc630b66102672a3d1580cba94756cbfb182840a319bc6485dcb581
3F77bY7yocqo7ThMWR3LAxX2Mc2KMPmWPz	3Eab4nDg6WJ5WR1uvWQirtMzWaA34RQk9s	0.00046931	0.00046931	03f97ce32de82a98a759a29571190a1ead1c663b1388f626f335a244b21f853754
3CD1QW6fjgTwKq3Pj97nty28WZAVkziNom	3CD1QW6fjgTwKq3Pj97nty28WZAVkziNom	11.94107689130003	12.7716038	0fb5fb36b9ee9d3cf5904a40c05610e47380d23d84898272b737f401614a450d1
1C7PDYzjRDqomyywDHEqx9huYoYQoGYgdV	1MAwvr21q95UBu6y4WhRM47K5RBijQ164G	0.5250250035719388	1.0499	1e500b8e51fd1ec7d9b1c50df1f63ba985e1bd197455b1c2b23b6ef5adea90f21
3CD1QW6fjgTwKq3Pj97nty28WZAVkziNom	1G8jHG9FVnWWKVUQiiEZbbsUAHUPQyQ9yV	0.06600325965968637	2.15120196	3a96dcd22863305969547fa8253efef10c4a78d94049e0e36592fdad36080cb81
1JjgicTyUg4xFZi6U4rsoBsB2TkubnYmCX	1BzcXu9DaQQFHd8G616jZjeiqJyzi4gxUW	0.07619557258711081	1.22628376	102f5b64e2afe4adf4d032d7998b103f6282a16f4731d9509d7a3721e2dbb36a0
3CD1QW6fjgTwKq3Pj97nty28WZAVkziNom	3CD1QW6fjgTwKq3Pj97nty28WZAVkziNom	3.7254943619718492	3.74339487	4a13798d8118f7257e7477c07d07e6fda2652734c69e70dfa93b740ab77d6d781
3CD1QW6fjgTwKq3Pj97nty28WZAVkziNom	1HFcLCgAjMwPo577M9ks7Yc4YHuF3cc86n	0.017900252792310764	7.5228667	a5870c76f94fde2e2c742060eec1114936de78b1c1fc03a96a42bec9ff9525671
38PjB1ghFrD9UQs7HV5n15Wt1i3mZP8Wke	3NRHKQgd4VizRjfBeQHYE5dpr5sBis6E2d	0.008630764027119917	0.08808	e79e81527d95c135703463d4c9a9db3704b15d42018cf4a968250af9da0c53d90
38PjB1ghFrD9UQs7HV5n15Wt1i3mZP8Wke	1Gdgd9VGa4SpqLSmD14HBuNZ4UKMsqArZY	0.020858049131365537	0.09248	8ce216ff43aad766f197d275202d9d3fe65da1fd643a0965a791f29cac0ce5d41
3CD1QW6fjgTwKq3Pj97nty28WZAVkziNom	3CD1QW6fjgTwKq3Pj97nty28WZAVkziNom	4.37841127853084	4.47641186	f7ea3251452358c620a8e559fc47769cbe8e8078e6f9cbe3be073ed1d9c1825c1
3CD1QW6fjgTwKq3Pj97nty28WZAVkziNom	3CD1QW6fjgTwKq3Pj97nty28WZAVkziNom	2.505226577386407	2.52142726	db5f9b0a8074738a084ee83c07395ac6f7bc819db38368fbb50a75a21a28b2091
3CD1QW6fjgTwKq3Pj97nty28WZAVkziNom	3CD1QW6fjgTwKq3Pj97nty28WZAVkziNom	7.891644264750708	7.89320427	548361c9df09b61eb070286b5962607a0720f0866a04126ed6138a7382081c1a1
3CD1QW6fjgTwKq3Pj97nty28WZAVkziNom	12tgn5XkreoGzF3L5aZtYn7ujAy4xWVBEQ	0.8951253162148435	2.04971103	b072cdbb20c4e9b7d5ec3d524b5a26ee5422167406e811b43491f5753c6b9d931
3CD1QW6fjgTwKq3Pj97nty28WZAVkziNom	3CD1QW6fjgTwKq3Pj97nty28WZAVkziNom	2.016931619435772	2.01849445	0a023ca301c853b5177785dcaa912db4e579df800cd2c51678c0aa9615aeaf171
3CD1QW6fjgTwKq3Pj97nty28WZAVkziNom	14TyVAsFmy9Dttn8ZiK3bAo2Hsi6kDGnFa	0.10661343150571827	3.12759715	ab5ae9e5a3d2398e624a30ebd747b11a7a231bc3d0d150e1ebe06ec2a75207741
3CD1QW6fjgTwKq3Pj97nty28WZAVkziNom	1FrGhP67jswzezYk1HghBZDSabX3QXhWRv	0.0005000031045687728	4.27759326	9be7cc2e0e35dc95a63e271872629b5133c733fd3f8ac39794f783e63b923c5e1
3CD1QW6fjgTwKq3Pj97nty28WZAVkziNom	3CD1QW6fjgTwKq3Pj97nty28WZAVkziNom	2.063245482035605	2.06476071	42d271aed28b408fbc2874af471f4e69cd868b21c655f643f467486a70343a0c1
3CD1QW6fjgTwKq3Pj97nty28WZAVkziNom	3CD1QW6fjgTwKq3Pj97nty28WZAVkziNom	2.7246476215319455	3.39066849	f61a34029d62be4f4b78923c81ec19d4aaca8321ccc30144c0be0378424d9c0c1
3CD1QW6fjgTwKq3Pj97nty28WZAVkziNom	3CD1QW6fjgTwKq3Pj97nty28WZAVkziNom	0.3409035782373668	0.47493356	030ce97e86bc71db9c5c9d30e0112d4ea0ee3e61d8684ffa4ed614b1502014bb1
3CD1QW6fjgTwKq3Pj97nty28WZAVkziNom	3CD1QW6fjgTwKq3Pj97nty28WZAVkziNom	1.9903567101003892	1.99335687	d3290bd91cb7f0957747287a0602c2e526f10467dd80950bccc184464a9189931
3CD1QW6fjgTwKq3Pj97nty28WZAVkziNom	3CD1QW6fjgTwKq3Pj97nty28WZAVkziNom	0.17893526226198755	0.26741225	df6684f52de02bee4fe5535567865114fb32571f94bb796fc43cff3be047a82f1
3Eab4nDg6WJ5WR1uvWQirtMzWaA34RQk9s	1CfKDcZrjCkQiwRkhxGPxmq6824gVDDfZZ	0.00010019069889045664	0.10507738	087051abd82c954194794b384185645553446798b5bb60c54f242e59bcb2b6f85
3CD1QW6fjgTwKq3Pj97nty28WZAVkziNom	3CD1QW6fjgTwKq3Pj97nty28WZAVkziNom	2.798043058413664	2.81424367	1141c16bbe6ba117f0d5528a5e22918632c843040c8dd4be44a88e2991fe09271
38A6nGSMR59WHVnj9gaJ2Cm62y9kFE318i	3CD1QW6fjgTwKq3Pj97nty28WZAVkziNom	2.6132476254301595	2.62944828	d16d33d940a94590fc80957ef424472a9e35730ca7d78ac233dd6c80de753ee21
3CD1QW6fjgTwKq3Pj97nty28WZAVkziNom	3CD1QW6fjgTwKq3Pj97nty28WZAVkziNom	1.648354825582788	1.64935489	47ef4b027d1bd2664ee07b6172828d72ad617f76b19ce8d7a7bb734e60f6bd561
3ApkZousASSwkQyzrBGuLXexGfii93Gpet	39vYKUWToF2exFtJC9ZzaeKorTHUVfBLMC	2.940651275973388	25.0	bd2bb98b511fc9b58e652fb104560e3da2e6cda24074858edf293f26d40c5b181
3CD1QW6fjgTwKq3Pj97nty28WZAVkziNom	36GB4zNhDNw9r5wshECuYrV68Bg1FsU3qh	0.7407426543948794	0.97603811	433de8951dbe01b812a5be0cf88732f860efaeaca48d3431f570e6ac362b1c681
38PjB1ghFrD9UQs7HV5n15Wt1i3mZP8Wke	19XKuLce4MQmiRo2tN9751fT9ea4nWpaNF	0.09394188358254696	0.10075	0ab8b21193b72877e0fc422362fadbc17dbef9f29aca020f73691b4a6c0082e20
36w8NFjCTwbVKz8gkYCuyVAhdqT6MRmpfd	1KrEFwsRqfk8Jv3Cn7VxcQ2oHSRHHm6LkR	0.15364388195552553	0.16189897	865ce65716c30d22ff2461c4e90ab4b0f48594e015cb0ba490badd087bb5aea31
3CD1QW6fjgTwKq3Pj97nty28WZAVkziNom	131SnzXj7iKVsPdRnnBaLFx8AYgEPyPvFj	0.016100936242390434	1.82705193	bae7fc5560e5bc492d8ff1312bcdae47280ff85910b59b2256d5247ab0a098471
3CD1QW6fjgTwKq3Pj97nty28WZAVkziNom	3CD1QW6fjgTwKq3Pj97nty28WZAVkziNom	2.0655334534980185	2.16553468	1032bfaa351bd11fad22232d5c44d78248df281de0d04a1a9be95890dd5010141
3CD1QW6fjgTwKq3Pj97nty28WZAVkziNom	1JTHArbXvaSbih265Eb7YdTR4nBqEBFLmC	0.11000263852797955	1.10731063	e6ba2359dbc4a00fa53eeeb0fdf2e66ee4adbc2d2d0fdee9a11691dc074a349e1
3CD1QW6fjgTwKq3Pj97nty28WZAVkziNom	3CD1QW6fjgTwKq3Pj97nty28WZAVkziNom	0.41853878020161295	1.3263694	fb06fb954a578aced14f717d7783dd36b1703883e0bcfab02ecae0dfe93be8491
3CD1QW6fjgTwKq3Pj97nty28WZAVkziNom	3CD1QW6fjgTwKq3Pj97nty28WZAVkziNom	3.479068515575343	3.47986854	8ba2ec275649d2a9c2c69a2bb0e970d354e65681de7e9639b50fb210ca3938c01
3Ce7jUQn2RH5Ysdb4VvShoYymZLpkcqaAA	3CD1QW6fjgTwKq3Pj97nty28WZAVkziNom	3.0994511065722894	3.09955111	2731944582a92b0172d19ac898552237e5aefbd8445ce435615e92331c9a86a91
3Eab4nDg6WJ5WR1uvWQirtMzWaA34RQk9s	1C54gkkQhg8eXgJAtVyxEvkzLCuyEofM6E	0.00029804772228379247	0.40352439	c6b98b36f433166bd776dd63e4c92bd858c47f6664e7f6bdae7593fa00ea38033
38PjB1ghFrD9UQs7HV5n15Wt1i3mZP8Wke	33yV2zyD7UCSrmiSVpXaSWszus2Qr5hWzC	0.01568091902713438	0.02112101	bd526ad62a62f620130215cda0cbfa9ac8910ae0be41f50798ad943af46a17180
3CD1QW6fjgTwKq3Pj97nty28WZAVkziNom	1npjAi2vdYV8zpm56vGstcEt1J9pQ2psc	0.0010000046519964662	5.70940321	d55647300c41e5bdacdcdcd17613deec319e9dc74bacfd8037c2797bffefaaaa1
3CD1QW6fjgTwKq3Pj97nty28WZAVkziNom	3CD1QW6fjgTwKq3Pj97nty28WZAVkziNom	4.316542941124991	4.81655397	241df0ec8671a5668173c5d1dee107d4476244332b6a7b80082f5b6b44ab29f11
3KwwZf8v2QKHSrmNZjzJRXqZH5FUDxVbqa	3Eab4nDg6WJ5WR1uvWQirtMzWaA34RQk9s	0.00010744	0.00010744	16a2d238203adab8fb624bc78da250b3773d79cde8509f4438a6ccedee9fb1c1338
3CD1QW6fjgTwKq3Pj97nty28WZAVkziNom	3CD1QW6fjgTwKq3Pj97nty28WZAVkziNom	3.514341418253579	3.59996896	5632e9fddc5e3fc9930162e87ab3a771137fbe7f8e98e0758a8e9a1c17d2e65e1
3CD1QW6fjgTwKq3Pj97nty28WZAVkziNom	3CD1QW6fjgTwKq3Pj97nty28WZAVkziNom	0.039772655847879014	0.25897808	a0e5934596c110d639648c0e281e2363e71c9750268ab7951836cf65505f04bd1
3CD1QW6fjgTwKq3Pj97nty28WZAVkziNom	3CD1QW6fjgTwKq3Pj97nty28WZAVkziNom	9.089433526762459	10.07146907	33925788ed7ea8516fd21b839c0aacafd2c2ce557e7da65dae9c98f91521b9631
3CD1QW6fjgTwKq3Pj97nty28WZAVkziNom	1Pd9QTBNfj4Rp7LBvz8MJxb3o99bATrFvE	0.0010000284039972285	3.74042487	0f68c0935f4930c8d500b08ac7ca7c5526d97b60a5a8d4603fb45921235b70901
3CD1QW6fjgTwKq3Pj97nty28WZAVkziNom	3CD1QW6fjgTwKq3Pj97nty28WZAVkziNom	3.308146317981738	3.51790098	096d9c8ac3252456fa5a19b6377c295728d286f2f1125afe1183cb6ad71861171
3CD1QW6fjgTwKq3Pj97nty28WZAVkziNom	3CD1QW6fjgTwKq3Pj97nty28WZAVkziNom	6.283929489278375	6.58391933	9c80f5ba237cd5e877c6b08ad980b32a4fc422bea804415921f1516f6d6a57b01
15AYXHyf3AmAJYwQPrnGCWDPGRoCP2zmP4	38PjB1ghFrD9UQs7HV5n15Wt1i3mZP8Wke	0.011912463384097256	0.01524118	eb4c8589c3ec5f876471c43ddfab5b7be1c7127747fa43d26c352157cb83cd291
3CD1QW6fjgTwKq3Pj97nty28WZAVkziNom	1KDnmGLLHXwwZWCEPac9dtHUmxWnt3ChMt	0.4361860553226888	1.77853896	7bab4f945cd7168e7b6360685d52d05bec8c8349d870104c110b50c31d343c0d1
3CD1QW6fjgTwKq3Pj97nty28WZAVkziNom	1MsHvsKRRiKizZTcSrGZYb98tQc3cbFhcv	0.08531068633243002	3.99746763	db3afbbc98e9cda765f775987673ffaf097896ba2b183e7d855859f0698fe4f41
3CD1QW6fjgTwKq3Pj97nty28WZAVkziNom	17AKoN5mHgt1Zt46JT3T4iWAVazmX9YE5P	0.00848945518137922	4.08615973	b83ca954688ffb1049d9d65b4db876bd581dc32f3f05d8d0d932dfa0743b6c9e1
3CD1QW6fjgTwKq3Pj97nty28WZAVkziNom	3CD1QW6fjgTwKq3Pj97nty28WZAVkziNom	2.8453763271259658	7.51439283	5e881fa30de19036361bb70334378d055af04fcdcff2fea41cfa9c986a810c091
3CD1QW6fjgTwKq3Pj97nty28WZAVkziNom	3CD1QW6fjgTwKq3Pj97nty28WZAVkziNom	0.17262659739944455	0.27826693	14fb474a447dfc083f18837296fcd241c51b5bbe32636cc9a8549ae55b498bea1
3CD1QW6fjgTwKq3Pj97nty28WZAVkziNom	3CD1QW6fjgTwKq3Pj97nty28WZAVkziNom	6.3192967199235754	6.40429813	89e9fad1336c1435014d793fc84a6b10a0d2c02cf121eb32210aaf11a1ed54fc1
3CD1QW6fjgTwKq3Pj97nty28WZAVkziNom	1ARwRKTxVgLzph8RwNAa697eY3orf1BxXe	0.015180150218533667	2.68398832	413b7ba58025c04af40549a315d890b1198e009b3ca0b6fdae0e9a274c1cf04d1
3CD1QW6fjgTwKq3Pj97nty28WZAVkziNom	1Mab1ckHEecKsWDgwAHXPaknFfxEkDyMZU	0.01000062213707658	1.70776849	021d446cfd9255c6617f1e8a63ebe294c5d83656fa880597aa35e0a0efad6cff1
1EaQSXEnaLk6XnBCsHngDU3PGXYv7Ky3RE	15JMi3KuuARpfRMyn8Se1yWdVCkxGg6xKE	0.0020760380247086983	1.15385646	f05b30a912f8a424b5c8bfb85553e874c4ba25bdf727e43a3613305c25c61cf10
3FGSVakKKqMeDM1XtFiup96w9Ggua612HS	3Eab4nDg6WJ5WR1uvWQirtMzWaA34RQk9s	0.185839	0.185839	bd0644f73bd7f0c9d32693a0d0329532e66b7be2ee2e0c4e10eeb9c820c55c730
3CD1QW6fjgTwKq3Pj97nty28WZAVkziNom	3CD1QW6fjgTwKq3Pj97nty28WZAVkziNom	2.6002715150610185	2.66807219	eff1863b073a7485aa4646d62b771ab9257f0df109db25556122aedccc76ef8b1
3CD1QW6fjgTwKq3Pj97nty28WZAVkziNom	1DCLjZn5aGRQdd7gHy65U8q5aAzbkBGLxo	0.0010001664707011096	0.63829662	438360a9699a1951abc57aa52c693172dece7c2b9beb6d95fcfc57f92c0a15451
38PjB1ghFrD9UQs7HV5n15Wt1i3mZP8Wke	1DJmCHo9pmcXyBj4zwph2kxfxpLbnN7Gy9	0.006613164468315187	0.09250241	6525acc620ec9bb3451821e7a97ee957ff4da824f52a73ba9daa441c5dc56b1c0
3CD1QW6fjgTwKq3Pj97nty28WZAVkziNom	3CD1QW6fjgTwKq3Pj97nty28WZAVkziNom	2.968334900138746	3.07633863	20e1f6e8fc213a0531291853a501f7393ddc07ec69f0186065435283b400a73d1
155YePMLepyg8DTxQLW9pkALPjsyYCoMwn	14NLyzVANT7N24mV9dZVzH2kZS4fdPZkjG	4.575563149297619	5.1397876	0ebde88e2b57260b4440f7158886c11334c1d468941fb0a414c5ff62603708a71
3CD1QW6fjgTwKq3Pj97nty28WZAVkziNom	3CD1QW6fjgTwKq3Pj97nty28WZAVkziNom	8.2158862355532	9.27922841	116e7b6346e0d400a31835023e87f7873da2f10ee79251cfb5891f0a2dafb2c71
3CD1QW6fjgTwKq3Pj97nty28WZAVkziNom	151hNJEygURtRZP8oZRveQ8MNnG85wb75N	0.10000052915242354	5.01937426	627819e5083f4f23bdf06a84c20cb9035f18d47bce04b3c2c35d9c4321edf3791
3CD1QW6fjgTwKq3Pj97nty28WZAVkziNom	3CD1QW6fjgTwKq3Pj97nty28WZAVkziNom	0.5554519686114366	0.99825375	ca5f89984b6f28d6ac08bc76761b141c79ce32b9ba9f22fefbef647e666973c91
3CD1QW6fjgTwKq3Pj97nty28WZAVkziNom	13jgLTKTnrk34vsio9nFEfMPxmr1Ho95Tm	0.0015506778220643984	0.18887547	b2eae831029cdae9997ad5b9037dc39d73dbe216c8979e24a1d41ad8d5a2e4231
3CD1QW6fjgTwKq3Pj97nty28WZAVkziNom	1MqbNmyhvKsigxyAyQbejkhBYYbdR3fdJe	0.016200658654581004	2.61314204	5ec17bda80f5c1e05ad6a28e6ab6eaa46afd9dae96c35138c0518ebc8f4783ae1
1C7PDYzjRDqomyywDHEqx9huYoYQoGYgdV	1C7PDYzjRDqomyywDHEqx9huYoYQoGYgdV	5.315339537967037e-05	0.1995	5105fcd8c57b5d4e781842a3183696938f4088297a7014d857b30456d3f265b21
3CD1QW6fjgTwKq3Pj97nty28WZAVkziNom	1ARwRKTxVgLzph8RwNAa697eY3orf1BxXe	1.1704358862159743	2.09338439	fae85469af670d71648e943c08b44e4de742710095720fb66d1a6977de6c549f1
3CD1QW6fjgTwKq3Pj97nty28WZAVkziNom	3CD1QW6fjgTwKq3Pj97nty28WZAVkziNom	3.158690834887861	3.21869133	490ffb3533725bd1531c2a01b7379a98d6f5e7c9bfb9943c4845d6deb6ce46cd1
3CD1QW6fjgTwKq3Pj97nty28WZAVkziNom	3CD1QW6fjgTwKq3Pj97nty28WZAVkziNom	2.5247541246819556	3.52476166	72a3a1fafde147b6985c458a7e108c8c98342f496c06ef69f0fe38cad78d5ddf1
3CD1QW6fjgTwKq3Pj97nty28WZAVkziNom	3CD1QW6fjgTwKq3Pj97nty28WZAVkziNom	0.7340030727421327	1.73401839	c73c4b3272b4dcf82e8f2e1a011edc1581f79f33964e4db836ceef9e87eed4761
3CD1QW6fjgTwKq3Pj97nty28WZAVkziNom	16eaGM9fFAcmwxz1ShRNa9TKcJEHBQJujJ	0.5000011913020176	11.14749362	237a5ed599374e07abaceca16bb759303b4917ca1a785dc0190d8d60ee1d35c91
3CD1QW6fjgTwKq3Pj97nty28WZAVkziNom	3CD1QW6fjgTwKq3Pj97nty28WZAVkziNom	5.955979707770486	5.95647971	c92cde9a9bcc06f901684c18886c222d666c46f6674d2cfbfc167d508b152f081
3CD1QW6fjgTwKq3Pj97nty28WZAVkziNom	12ukEkwWp9TXFYGQRVTSJ5oVSvD85VUctL	0.05000102255961907	5.19491337	80980edb49f7270394452731a65cc2a8509950c35a8cc487e5bb8d9f9dad445e1
3CD1QW6fjgTwKq3Pj97nty28WZAVkziNom	35Z3ozVhEns9Sn6QMURpxr37gyKbfUGQyb	1.8469742194604957	1.92210961	9ee1bb9b236a44e60c3952e2cc8c23289fbff546b347b0c0453ceea407d6d9c51
3CD1QW6fjgTwKq3Pj97nty28WZAVkziNom	1D5de8nyjGabZYPevh4uvXyd7tywRZUCDT	1.0000168109380292	6.31980118	cf314bc0e3dd40af01eb27e94ed051f8e0327f68e57de8988111875c629298e01
3CD1QW6fjgTwKq3Pj97nty28WZAVkziNom	3CD1QW6fjgTwKq3Pj97nty28WZAVkziNom	0.5035883241449025	1.59589547	67ff51bc09a37899f918411e509cff992e51978dee20a52e9908829b489adfa21
3CD1QW6fjgTwKq3Pj97nty28WZAVkziNom	3CD1QW6fjgTwKq3Pj97nty28WZAVkziNom	7.431926345297686	7.47022689	7ee2ace645e0fbd20407f2ae0e49ee893280cceef2c6deffc59d6298fb4fbe0f1
3CD1QW6fjgTwKq3Pj97nty28WZAVkziNom	1Eoni3SdNVq8pPjjMso67ofNRJzFAxME6j	0.040001771296877646	2.9051188	b22b869492bc4ba939a1e10a02cfd70a16a1a94c98d3fe921457df790c938a011
18bXb2rGL5q3iyBZXmtjm9TKkuru3LKWKY	1FVc1ucAPf77BLJ7mcpF984FpL5NF7ZH5A	1.0752859283173792	16.19713926	33980de447f6bcd89b31d5f22428f7b97bd5a6623e33f28de9d6b6d06da095751
3Eab4nDg6WJ5WR1uvWQirtMzWaA34RQk9s	1CFbMLdLwu1riwAsHa9RY5XV8bVRDsrm1M	6.540214011641009e-05	0.25087071	0ab4afde4d2833c26ae318d4215ee57f060359ca56621c3c11fbd7a35264c10e0
3CD1QW6fjgTwKq3Pj97nty28WZAVkziNom	1DnYTKwojGf5h1S2EREod9r1NMtpKS5gdY	0.003100379003851329	0.86907894	19e99083ae9faa13898521b27dcbe27f0b05d51ebfa151ec63b71d69231cf0251
1LG6hwtJoi8Q5EpGm6j7eELhHADLX1Y5kN	1MCCeDxo419GKPUXxJGVuf5kgugXvmMaPr	0.001140889136871579	2.00098996	4bca6a02c8b68dbf9c2cc97e7d26b436dee36c5e0e2cf4da2f0a4325b4a432850
3CD1QW6fjgTwKq3Pj97nty28WZAVkziNom	3CD1QW6fjgTwKq3Pj97nty28WZAVkziNom	3.679275635620763	3.69717615	dd20d5e34093c86554e30201a706cbff8268f43d75609c5d163c7dc3b7ab3c6c1
1GQznqBYgaULi7AGAfbw7h9cSSeU73SSJD	38PjB1ghFrD9UQs7HV5n15Wt1i3mZP8Wke	0.06486474620617477	0.07654	2b01b5f3429bdd7df629f54abea139570e0599b5f780eea3f30b0807ef950b630
3CD1QW6fjgTwKq3Pj97nty28WZAVkziNom	1LDF256w8iBZ2UcLe2za9EfY2qYaMEDVNq	0.894085719551294	2.6592626	ca64766e55f65b265dd63c917950d2099f11069a5642b3dfde4226e68fc64dae1
3CD1QW6fjgTwKq3Pj97nty28WZAVkziNom	3CD1QW6fjgTwKq3Pj97nty28WZAVkziNom	6.7920112021795	6.79251121	3161ffcd1fa431bf8d6cdd0aec54651fb879ca0ad036435cd1857c9fbbc878981
193LFfb5smzu9134TJ2N6tMQXMmJGzTLPc	1DyvF4gcNYNsoaxusEz839FnRwRNeKfp6G	0.0012547317634487738	1.16	5473e751265044975dba819ce154f2deacaeaae0b8caab21546c5558a6574b750
3CD1QW6fjgTwKq3Pj97nty28WZAVkziNom	3CD1QW6fjgTwKq3Pj97nty28WZAVkziNom	1.512174350074964	2.36707272	3d7accf61c4422827b62e02c9045063cc72f132c216921cb6f368efff700678e1
155YePMLepyg8DTxQLW9pkALPjsyYCoMwn	1LkrBEWKCsv3xggio7dgBY4ehte4uXP5VW	0.19950283088129633	37.78732193	c557d88bd2e5c2b07f98df3fa8c53dd9ff1a456d337d1869e43e8e45af0f612d1
3CD1QW6fjgTwKq3Pj97nty28WZAVkziNom	3CD1QW6fjgTwKq3Pj97nty28WZAVkziNom	2.0781334911945044	2.088134	eabc862353a419c392fe75e820d5345394c104327a8e3ad632d1d7c87bc54d881
3CD1QW6fjgTwKq3Pj97nty28WZAVkziNom	3CD1QW6fjgTwKq3Pj97nty28WZAVkziNom	4.718750905047093	4.72675095	2fae2f9159ea18976a4eae3969e0695c2f0fb855d90cb2e4ec9d4349524756381
3CD1QW6fjgTwKq3Pj97nty28WZAVkziNom	16Dh6ape2sbwcoaZnRMDJoHML4sbP8RkKc	0.08988095226758008	0.11393698	9a2b6c5ff7430d514ad46e94c17cb5099ce5189bb5b04abe603a42f47ed77f9b1
3CD1QW6fjgTwKq3Pj97nty28WZAVkziNom	3CD1QW6fjgTwKq3Pj97nty28WZAVkziNom	0.5147439383303223	1.08707882	c8489c2de378a9027c8b80da5987538ab7d56728575b87de363e175ee1f6d4a51
3CD1QW6fjgTwKq3Pj97nty28WZAVkziNom	3CD1QW6fjgTwKq3Pj97nty28WZAVkziNom	3.0143747363682833	3.01933478	13858ab48b9f98ed42b7e1b42518fc04583df36640f3efca4a8e5f592916cf5b1
3CD1QW6fjgTwKq3Pj97nty28WZAVkziNom	1G4MMhvYDfMv9yDhzgfv9YaWLpxqsvdtWw	0.0690804281780613	0.70982849	b38c5863134bb0b8035f27a2117f3952f2b6d22c3cffbedec182a795a6607e491
38PjB1ghFrD9UQs7HV5n15Wt1i3mZP8Wke	1BqpWKhcW4yCs4e21ycJ5eqS9p4ELrmu7C	0.1687871084685994	5.23983132	4c9c0356fad589ca4262aec2d24c6a051e429f599e5bd361973ffb86fa391ed90
3CD1QW6fjgTwKq3Pj97nty28WZAVkziNom	3CD1QW6fjgTwKq3Pj97nty28WZAVkziNom	3.504725814851852	3.50672583	d7aa3ee4c50b127ed41a8959416d628604e1cb465debd9ac176f31d08c8a265d1
3CD1QW6fjgTwKq3Pj97nty28WZAVkziNom	1DX3QF5hJCNHXwBSiZdJw51rdSgJwn7UyZ	0.07000738548850619	1.00705385	cb736ca75d83d9802d11579b62c633f55fd03dbecc9f16b98c86e6f1fd768ed81
3CD1QW6fjgTwKq3Pj97nty28WZAVkziNom	3CD1QW6fjgTwKq3Pj97nty28WZAVkziNom	6.950725835177756	6.97072614	df2024d182cad11cb39fc97956b78265e4231592bdfc0decbe9e3a951b06e9541
3CD1QW6fjgTwKq3Pj97nty28WZAVkziNom	1PQDQMrPE2rHFjsPbj5kXQRinLp1kyuN9W	0.005000309499662143	0.88147717	64a217c0858e3daf5e62c3d3e12c652414bf6c90ee13162b8d14ef90cb9c279e1
3CD1QW6fjgTwKq3Pj97nty28WZAVkziNom	12A51GdMnr356oDZdPN9BEHMG9NDwNrtqR	0.0050001578212013065	3.36594046	677e142681c0e9ee5bb07119c99d669b37c09fb78c021b6d3fcf68d0882c29931
3CD1QW6fjgTwKq3Pj97nty28WZAVkziNom	1P184RCF3GvRYXDkHQyYhtSc1ZsFe7vrMo	0.016200951964370408	1.80803945	9a66c1de271ac266e114cbbc9a944f243057ba6f1f5884bc006771ddae7529e21
3CD1QW6fjgTwKq3Pj97nty28WZAVkziNom	18XovqGZrXJD6kP171iwWGBTfmLKDxVm2t	0.10502016477552904	0.55330853	e9389c3d1458b3f155f9b4c068f708af029182c0ab4cef31dccef8d440e7dbcd1
1DRHw7ZWis5FetDWzws8y6xEgvN1faAPRq	38PjB1ghFrD9UQs7HV5n15Wt1i3mZP8Wke	0.00017297494243941007	0.00019935	8a56915028f720e1ed013b58e669426954520b26e07b1c5f90fde109803e4954172
3CD1QW6fjgTwKq3Pj97nty28WZAVkziNom	12wazQ4bgouKyqmniRwm5DvDsSn7no839j	0.43617653007189494	2.80333896	2312352062d4e2f46dd03bb2e41737cf7be8eceb32e04bfa19f3f03e28ed6ecb1
3CD1QW6fjgTwKq3Pj97nty28WZAVkziNom	17ctfXh5sLHFuJtTUNni4XHF4UkmEBDd1X	0.01250047163514666	2.81584211	b9bb1422cfe8f1322afb4005b777b0d560661f5aa4a7824c99a8e9256707584b1
3CD1QW6fjgTwKq3Pj97nty28WZAVkziNom	3CD1QW6fjgTwKq3Pj97nty28WZAVkziNom	1.7586776889600646	1.83617881	39d1a67f9735e23ea9f273c9a2562ab9fcc22eda7da586311bafaa2a3d041e3f1
3Eab4nDg6WJ5WR1uvWQirtMzWaA34RQk9s	3C4ABC7iPcAAKBh6SJXfvUSDBew3abCtw3	0.10367073313843157	3.61024671	e79775e909a915bfafe1e10c01fe7c40e8c1eadcf61d8980a1323397b71eab920
3CD1QW6fjgTwKq3Pj97nty28WZAVkziNom	1K9XkmpCxbvMLj1GTQSPP1A5ogsvFqpijb	0.0030000244115611263	3.26405378	1f59baef08db39ac8e68db97b494633f5c7b2ac2598853cce9023dcb7de98a951
3CD1QW6fjgTwKq3Pj97nty28WZAVkziNom	1HZgeanin7kYbMwL9jMqpKJAaAMR3JGgsV	0.0015000077533001703	5.13848362	7e84213056056a70920efd7b975a92b9c9e488539225a2af4aea00185e3ea7ed1
3CD1QW6fjgTwKq3Pj97nty28WZAVkziNom	1HE2maavExEk7bjeiJu1qx2A9HiWQacmd4	0.4421633685392171	3.48633586	377dde56c1bc549bd31cb165abaa12185292210a806aebdb1641a7ee92b4b8271
3Eab4nDg6WJ5WR1uvWQirtMzWaA34RQk9s	1LqyTvqzk3o3cx5Qmf38zYjjTb2Xa5h57V	0.00021983507483817687	0.51680398	2de30575d339059d6363c9dd4541763a7dbfa78166b392e5dbfa93c1a3a87a081
3CD1QW6fjgTwKq3Pj97nty28WZAVkziNom	1Gx3Am5NikUMExzVQv7XxYX167L1h13pHN	0.003005276552996395	0.06050931	b0ac570f8187e695b54b349293997782f8d85934a827c437f57b628af77c3e9d1
3CD1QW6fjgTwKq3Pj97nty28WZAVkziNom	3CD1QW6fjgTwKq3Pj97nty28WZAVkziNom	0.9067335087373095	1.16625715	a90dee546940c5d2f36cd822bf6a24132ff4f155a423d71fc4c065bf2b1530181
38PjB1ghFrD9UQs7HV5n15Wt1i3mZP8Wke	1Ek6Vt5GvBwGQRsHfGT2AHw5YfGb47RPTH	0.17721027836395212	0.20259	3bcf16f10962878b333321d676c5f3e3b036100d52cf6712e0d1ebbce4d2b0621
14PwpQxfD9NQXZJ9FSCsuN7JviVrg5N7U4	38PjB1ghFrD9UQs7HV5n15Wt1i3mZP8Wke	0.05859145084799353	0.09248	6cd2930f38faf73ab09204ddbc1e68b0aa4e67a43c75d8ea691fef74f51ba3440
3CD1QW6fjgTwKq3Pj97nty28WZAVkziNom	3CD1QW6fjgTwKq3Pj97nty28WZAVkziNom	0.21652380576108804	0.2924307	fc83fb52ff6a5605aff996f4210022b7db29a5d357cad08f66ed1130d74e93ee1
3Eab4nDg6WJ5WR1uvWQirtMzWaA34RQk9s	1F6gCL1mLD5WBa8yjQzgckfg7uGjo6P1Wb	0.00010602119496132183	1.00043773	3418d9337e9213bba25f40f0ba03b56f9dc511b05abb9ed5cf551ff61ff6de160
3Eab4nDg6WJ5WR1uvWQirtMzWaA34RQk9s	1H1LAwBVHsfGw6qd7g3uUYG2sbCqpRfL1n	0.0060110054829315964	0.10923656	520e895a7fb0aade651fc5c69f7a46a16e0513bd40531f806c9c9edd5794843e0
3CD1QW6fjgTwKq3Pj97nty28WZAVkziNom	15PVa3q1L492PgLk3RUwHb3WHNpL3e5opA	0.04362354637740333	4.04279215	d0e767d581c513bc8690f1f07a57ccb33704847993326860e179d9ef6aa49e211
3CD1QW6fjgTwKq3Pj97nty28WZAVkziNom	13xrSNuohc8wS3r6wX7ySHa9tTS2CbHYSn	1.4737627766340111	1.52342562	3e9fe517730b8dd4eceef57528ffc10b47b820ec95a714c8aac840b8f7df444b1
3CD1QW6fjgTwKq3Pj97nty28WZAVkziNom	3CD1QW6fjgTwKq3Pj97nty28WZAVkziNom	2.189614886361458	2.18991489	de5c00769bb18d17141dc64049d16ca9a96b66693db1ba6347761fd8627428bf1
3CD1QW6fjgTwKq3Pj97nty28WZAVkziNom	3CD1QW6fjgTwKq3Pj97nty28WZAVkziNom	4.9382840461603665	4.93899805	8f6c3d484dcb19c068feb45e52abcf5279e6abed77e262df27902d58c51e173f1
3CD1QW6fjgTwKq3Pj97nty28WZAVkziNom	18CZnoP8uXbhZ8PWAPT5PVehrVTKqHnF8o	2.2889571089309038	3.78765577	fb3276cabb0839e9a5b96bf51fc6a0ceb770719249018c8448f0e611688cec711
3CD1QW6fjgTwKq3Pj97nty28WZAVkziNom	1wpXptBcrs7xUUAqCsZfDYHHKRKXHyrEp	0.000611621686657861	9.63127874	fe00c84cd23f3cc01d35a65cb2414a8336b1e77c9e4e604f8ee37e64264af0551
3CD1QW6fjgTwKq3Pj97nty28WZAVkziNom	3CD1QW6fjgTwKq3Pj97nty28WZAVkziNom	7.174389234110763	7.18138926	c203f9182b10938783b6159759e4f1548f34512bf048703efba08a3fff5fbe561
3CD1QW6fjgTwKq3Pj97nty28WZAVkziNom	3CD1QW6fjgTwKq3Pj97nty28WZAVkziNom	0.37283676587871617	0.3898414	2f4aaa46123e770f8878b2cb046eed10005239ebcc6226a7f7c5251f08c180911
3CD1QW6fjgTwKq3Pj97nty28WZAVkziNom	3CD1QW6fjgTwKq3Pj97nty28WZAVkziNom	1.1906490119533493	4.74972862	3d3cc25f83740f8041f4cd80c042f478fe7e7f85978bdf9a8b1898fe7e6fa0341
3CD1QW6fjgTwKq3Pj97nty28WZAVkziNom	1EcThkZhkgWT4FhKRFSSKZndJXfgqjdtbt	0.0015500080142023939	5.13690706	a3adeacedf478ca3961d1b9a29c699c15c828148073fa26b69c808e86c0b40dd1
3CD1QW6fjgTwKq3Pj97nty28WZAVkziNom	1HhbCckQoVNv2Vp8yPDK2fQnwcjwCajTPp	0.0005002186522788382	0.18887547	b2eae831029cdae9997ad5b9037dc39d73dbe216c8979e24a1d41ad8d5a2e4231
3CD1QW6fjgTwKq3Pj97nty28WZAVkziNom	3CD1QW6fjgTwKq3Pj97nty28WZAVkziNom	0.14449222755475977	0.26268659	8e5fa05ad6ee0bafd4733df66716b7751242239f88b0850012c9377a13f208131
3Eab4nDg6WJ5WR1uvWQirtMzWaA34RQk9s	1GjD8dW2f7tMzSiZh1uXDP4ZeXGF4xYEVp	0.00030051103538323817	0.1176087	730134074deb3ba362dba939066b1ea5868f936a19fada0929b50c6ea85cb3849
38PjB1ghFrD9UQs7HV5n15Wt1i3mZP8Wke	3EorR5RsoXYXU7QVnvtk5EVcaStBiiRnQi	0.002181317020268955	0.00222604	62b12e735111a0926ea130304bf5b550e3bbebf3f8bc3ed27d9dcd4551c145360
1LuckyP83urTUEJE9YEaVG2ov3EDz3TgQw	3CD1QW6fjgTwKq3Pj97nty28WZAVkziNom	0.0005555555555555556	0.002	203d0cb5d21a8831b930108f211856ccfcbc14512d252bf2846fca0f092428ab0
3CD1QW6fjgTwKq3Pj97nty28WZAVkziNom	13E2VV9SHL5hJdQqiWfSekbjPbGyuKcFRy	0.0010000021953616295	12.09826115	41f0b39a899c1313d4b938764718837e3e317c717b00b5087784516477461b7e1
3CD1QW6fjgTwKq3Pj97nty28WZAVkziNom	3CD1QW6fjgTwKq3Pj97nty28WZAVkziNom	6.06865199707602	6.53509727	fcabbdb9e3aaf815fc771feefdd789be268ff3bb7de60585232a06cc064fac821
18zRGYAwLXP3yUvxUmbDaJEHJaa44QLmNm	3Eab4nDg6WJ5WR1uvWQirtMzWaA34RQk9s	0.00085702	0.00085702	0843bf32ad07360754c4d7a7cccce9c58bdc4af887e2d0db4cc0301b4adba08c852
3CD1QW6fjgTwKq3Pj97nty28WZAVkziNom	1oeARySsVq6GbgDiHTSU2kPQREschkoFp	2.183433554873527	2.85114909	901ef13978b651657c315002181802ce4e5604b94c2dd49f01c4207424b1edb41
3CD1QW6fjgTwKq3Pj97nty28WZAVkziNom	3CD1QW6fjgTwKq3Pj97nty28WZAVkziNom	4.613257997358177	4.63825857	d4a2425380959200103343cf0300c69bda001d3224e76b0e10da509b74f4d74f1
3CD1QW6fjgTwKq3Pj97nty28WZAVkziNom	3CD1QW6fjgTwKq3Pj97nty28WZAVkziNom	1.8109509937576098	1.82705193	bae7fc5560e5bc492d8ff1312bcdae47280ff85910b59b2256d5247ab0a098471
3CD1QW6fjgTwKq3Pj97nty28WZAVkziNom	3CD1QW6fjgTwKq3Pj97nty28WZAVkziNom	2.7945483008980982	4.73823093	deacbfed54a242ebca2536a0c610a27d95117a9e9bf4022582d8a1cddc717aff1
16aXixUWvzv6rzb1AtgBhoHBJz69nkNPMv	16C8pn61Xmr39PuQujv5jJVRbvUW8nj3B9	1.2193756046097776e-05	0.0102	16b1aea6cbd2fda5b0f5230ccdcb28e6d5b5f26ace2006e5dbe7e1a2a4dba79b0
3CD1QW6fjgTwKq3Pj97nty28WZAVkziNom	3CD1QW6fjgTwKq3Pj97nty28WZAVkziNom	5.542482328083167	5.54258233	e098905fad315d963ec77e48d74a7b36111b5998d2080a69ced59c435fd7bbaf1
39oM6nD6SrTashAJnud8iLfSEgRD8mgeWF	3Eab4nDg6WJ5WR1uvWQirtMzWaA34RQk9s	0.15588857340630366	0.16142262	4728e5848e995943a03147412c4d02d33ebfa977fe0e2d1d237ea22f26101a752
3MYqQJ5LbDe9U3drsaDprKxWobVZA3UgAw	3CD1QW6fjgTwKq3Pj97nty28WZAVkziNom	15.056454956269818	15.062655	9c392ff297f48debd9c0990d122d74cc63d3c8a6a50fe5cda66820a25ca219021
3CD1QW6fjgTwKq3Pj97nty28WZAVkziNom	3CD1QW6fjgTwKq3Pj97nty28WZAVkziNom	8.616568041538308	8.61931405	49441b12aaf9ff671ac4060d73870aeee32ae9d92240e126e58d7f2a786353801
3CD1QW6fjgTwKq3Pj97nty28WZAVkziNom	12JD2sFTgVhR1DMGyB8hp6BNNQYbKqAuj7	0.009000863405113876	1.1075354	5ba0131f63cf0d9a46a5eba36b43f86ff0f3a36d1494d8b0341f984324155a3a1
38PjB1ghFrD9UQs7HV5n15Wt1i3mZP8Wke	1PmRh96EihefQsUEuxrSohDDayUAuKpdnr	0.03159887380149572	0.18897955	debdae4c11596e35d4b21324f16a6935c90a215b9b9b5c5f1231de6cdc5a7e561
3CD1QW6fjgTwKq3Pj97nty28WZAVkziNom	16eaGM9fFAcmwxz1ShRNa9TKcJEHBQJujJ	1.0541574036216723	2.34131447	8ee48451e678b2daa35632d5e17bd5d23caea9ad44249dbe922b42ab91ba2c601
3CD1QW6fjgTwKq3Pj97nty28WZAVkziNom	3CD1QW6fjgTwKq3Pj97nty28WZAVkziNom	3.8426021438098723	3.85220221	d560c1ff9d74a928add46304c4a889fee3bd2e19e00fcfc8a1bce3283ca008b61
3CD1QW6fjgTwKq3Pj97nty28WZAVkziNom	3CD1QW6fjgTwKq3Pj97nty28WZAVkziNom	0.45787419250655126	0.467175	b2aa3c3ad9e37fd6a2d793e18b9906f797530dff206c6d834958535ac1658c3c7
3CD1QW6fjgTwKq3Pj97nty28WZAVkziNom	1GnjUnia7MDtHq5Uv8673XcazTQ5TaXW7w	0.001000010128524889	10.48929407	4e4e33ab39c465bba712bdbe63be27805f3d0a35367ee97ae1537b603d967d581
3CD1QW6fjgTwKq3Pj97nty28WZAVkziNom	1JxyrLMLNtMMw2f1xaUtQMBGZ3r5XwSLhB	0.10712944696489408	1.41966849	63eb9e0341619c9970121ed7332d1c27654c67e95e6d3be9967f85687b39749a1
3CD1QW6fjgTwKq3Pj97nty28WZAVkziNom	3D9F3VH7sR4zgPYsNagNLMrvWs4u6EQoTj	1.0000098702499896	2.69094118	e8ec0baca8b277d3d611f3a6cb6ad0ea807add92aa6bd3d46247de73237288671
3CD1QW6fjgTwKq3Pj97nty28WZAVkziNom	3CD1QW6fjgTwKq3Pj97nty28WZAVkziNom	3.4863613243916314	3.63636242	a55f5d768b5a8d0cfdf6e5a04e040cf57e96478e00721623f07e304ad20be00c1
3CD1QW6fjgTwKq3Pj97nty28WZAVkziNom	3CD1QW6fjgTwKq3Pj97nty28WZAVkziNom	5.4883695402171	5.53836978	c5811bb66cfa5f88069a63df04bc0ce745f6338143dc32c1eda11cd08b7c331f1
3CD1QW6fjgTwKq3Pj97nty28WZAVkziNom	3CD1QW6fjgTwKq3Pj97nty28WZAVkziNom	1.0862452524535229	1.24312879	e11b999ac909c29e35f37264202107d29c6c03eae7ae6c6d26151bd26a8be8171
38mMQxz4knqfmecjLW3atdygfWxvvnJfg7	3CD1QW6fjgTwKq3Pj97nty28WZAVkziNom	0.5667413155679608	0.66519604	2d42a481dffc257e7f8432c800be0c92efc7158e611d9537fe4830690dcf12511
3CD1QW6fjgTwKq3Pj97nty28WZAVkziNom	3CD1QW6fjgTwKq3Pj97nty28WZAVkziNom	7.532988042132541	7.53805905	3977b5d828c78fa088150c26d86dc874cab7a2bd1897ef3b1315be9a73b8020c1
3CD1QW6fjgTwKq3Pj97nty28WZAVkziNom	1CEDKUf61mbJxEb5KrqDftpUv9tA3M4E4L	4.251947051462292	5.53547153	48d89ef39148bbd00f9b6935559e372af8c36815e70bbb30542bf9d95a568a701
3CD1QW6fjgTwKq3Pj97nty28WZAVkziNom	1E3mB5yND1yTF2kBmRRPsbujavbxtT3zpo	0.01024069063975249	8.87711947	6d30818d65e1c0f51ddf6ec44f5f53fd720316071f8221989f38beaefa0fdea01
3CD1QW6fjgTwKq3Pj97nty28WZAVkziNom	16BugSZQWz78qzXiNh2npptHQiCG2ECmKU	0.016404148874633567	0.42006012	a3aa7680d740436b2efffe16aeb53b07e441af81cc45db7d85d828c282e192881
3CD1QW6fjgTwKq3Pj97nty28WZAVkziNom	1HXysLAW83rcaif5tbEX1sgUe8F24dBw38	1.0000326588451807	3.25313002	8d7e360d3cbdd6f6d8c533c3529ae34baf26bca2ba10465824b778688bc496631
3CD1QW6fjgTwKq3Pj97nty28WZAVkziNom	1Dy7T1JYrwHNp1UXH1U5zrstnwroiArgk4	0.006002386934320551	0.26716009	609bd8a406ef1bc0c0b0e4baf384b52ef3fee188417a4701dffeed9b4b49982b1
3CD1QW6fjgTwKq3Pj97nty28WZAVkziNom	3CD1QW6fjgTwKq3Pj97nty28WZAVkziNom	2.915270196979296	2.92551619	be75e9bea57fdff7d4acf149160af584fb043327616d0ed0eb7b5ba6703ec8bc1
3CD1QW6fjgTwKq3Pj97nty28WZAVkziNom	3CD1QW6fjgTwKq3Pj97nty28WZAVkziNom	7.504966447207689	7.5228667	84be0bf1cf4d619a33d661b26872aec2f8eb8d11f34bee7780c157ddcf812c981
3QkXtcSWJA9w77eCujnMBKDWFe7F7zwxTg	3Eab4nDg6WJ5WR1uvWQirtMzWaA34RQk9s	0.9897870515829932	0.99605431	592371ddeaaff2aa4ee5ff8c47a55f10857805971a833cd73be18f3ca82233152
3CD1QW6fjgTwKq3Pj97nty28WZAVkziNom	1H1qh7PzFBiXR3qb8GG6rNEp4UN8K87VU3	0.04052549995890893	1.08707882	c8489c2de378a9027c8b80da5987538ab7d56728575b87de363e175ee1f6d4a51
3CD1QW6fjgTwKq3Pj97nty28WZAVkziNom	1EcThkZhkgWT4FhKRFSSKZndJXfgqjdtbt	0.0015500142583004942	2.88732719	3761e30faa9d9aa9a6843cd9dc2470e516eaaf9f607e355099b818e542da3f385
3CD1QW6fjgTwKq3Pj97nty28WZAVkziNom	18WPoTEtQJcwZM5Nxt1ikdcRUn4NqwGHkx	0.00028649371646938693	0.15894291	e89d23c84a98675add81b7a429dfba8a7b5dc7b7a7ecc42fd17890f5a2434ede21
3CD1QW6fjgTwKq3Pj97nty28WZAVkziNom	1C83osmDGbEbBTZyknYiip1WNQzNAN99X	0.016100235760566673	7.25519569	117ed21642ca7a0df387d847342b69abaad74c26d5f8a830257444c5520afd011
1KztWbB9C1TqKgJ7xMM1HbgRZG2wT5e6p5	38PjB1ghFrD9UQs7HV5n15Wt1i3mZP8Wke	0.047587265219555426	0.05393	8ff3c839808514ca9fb499e764ae9fe65097b7a61a25e415be8509950eecdd4f0
3CD1QW6fjgTwKq3Pj97nty28WZAVkziNom	15CdmiZnZUSQYqiWBbpH9Mhn4sLUNFXfZZ	0.005536036978362941	3.14554347	ce955184fccb4d2b3d45a2cc9a4d05731824d1f10fe3977cc96992829bba53271
3CD1QW6fjgTwKq3Pj97nty28WZAVkziNom	1PCGqckYzoRswCeYtVbH8E1XAUT1UGvirs	1.4784785792781545	6.34458334	e4abe052951e7392f3f71bd455a50a16f92e99a87332c9b1e26bd071a5bfd85d1
3CD1QW6fjgTwKq3Pj97nty28WZAVkziNom	18r3NLR1aKVCcKCekMve31jK7LeFzjqhJo	0.018000315125100128	6.06855334	c810cff7b38dcfd230a122fb3cee56010ae55b7d81e466bfe3b57397c9259a861
3CD1QW6fjgTwKq3Pj97nty28WZAVkziNom	1GuQwJfhp7diqvbpnGbZg4UGsYACDkQxkr	0.016401397016042447	1.2472902	5f4ddbf9174ffa59f5dba286b8f70633ebe860d2318ee90966bff15d18bb36531
1NF3KegUbT8ZBfEaqUcKy3SRPuGaix27RV	1739d9tHpTnVKbknvibD92Eh7MitzQHqA2	0.10995533787676103	9.24	f6264b397d1a7f7edcf06d06b9525b6b750ed16d50b81be492fde0d3339699c21
3CD1QW6fjgTwKq3Pj97nty28WZAVkziNom	3CD1QW6fjgTwKq3Pj97nty28WZAVkziNom	3.9753222580592813	4.03332264	6f92b0408246d41c6c57f644e9115100915f48bf7c3b057b090cce888fe245911
15nB9EY9QXMSmYCywS6XGCcy9igwMWbsXQ	15hWpb3m5VXdn9KVsS4rSMnrQQJLhXVyN4	0.010024136762973434	0.01003432	bf211e30fb0a9f24c786825cd4d81539f484d84c5577bf8c90b7b8c5965bcc110
3CD1QW6fjgTwKq3Pj97nty28WZAVkziNom	16cTf83n9osujVHAaDFiUAYfqBySDf44kP	0.03614769935748141	1.37280707	d17a38a0b19cf83cda59b453e2aa66e8c0f85bb9371f22c5b4c3ac60469f06a91
3CD1QW6fjgTwKq3Pj97nty28WZAVkziNom	1B9hTj6bdqLxfAqB8QDiGZ7dVaCHEJZkpN	0.05530285787949654	2.05585142	36f70ae1ef3e5892c10d543cced0175ac0546ff3836415f938d8339f3f63459b1
3CD1QW6fjgTwKq3Pj97nty28WZAVkziNom	3CD1QW6fjgTwKq3Pj97nty28WZAVkziNom	0.9340884672915079	0.94055865	6fa6f9a5f3871ccc53c8cefbc57d2cadbcd67a0d15d8d959c5f5caa9f128be571
3CD1QW6fjgTwKq3Pj97nty28WZAVkziNom	3CD1QW6fjgTwKq3Pj97nty28WZAVkziNom	10.743979925332317	12.29532333	10c3d25e9b79527cd0f218eda21f4291e6b955d2fb972f036883fc356642e08f1
3CD1QW6fjgTwKq3Pj97nty28WZAVkziNom	3CD1QW6fjgTwKq3Pj97nty28WZAVkziNom	2.8456443806696288	2.84664439	ea47804c6dbab42303b078847456bf3d345c0885c62dc81204a08dfa524d7bf41
1J56YmrW6giU7w4px6XoghVBWTgU9acpAr	1dmVHowvSM1gTDYtBeE1HP1Qaoy7iVgae	0.009988045337209707	0.01	0e4e0fa403352ff4f67e284dcfb8ba017028532da4c9c1245955b2fd916ba5ca0
3CD1QW6fjgTwKq3Pj97nty28WZAVkziNom	1MeJy8VmesMPHYhLrNxMnxumr5vgW56Nb3	0.06900064534564293	11.35922841	2670ebc82b36781e69c1d90034b159673b882bb6243dc5c019ffed5d76a025171
3CD1QW6fjgTwKq3Pj97nty28WZAVkziNom	1M7XWHsjULoxf13Zoj71q8VHpDRUHoMs3n	0.04244735106075857	6.16857973	cf2fdd948a86baeed7bc1b0406c017e49a6330745fcfa311ed9650b36b3da62c1
3CD1QW6fjgTwKq3Pj97nty28WZAVkziNom	3CD1QW6fjgTwKq3Pj97nty28WZAVkziNom	9.143398636094078	10.14340911	294d35a470f402b705cb56dc26d97135156c3e6f09f3ae0e437d8029f74de1a31
3CD1QW6fjgTwKq3Pj97nty28WZAVkziNom	1oXbVE3aac3MKnBpG755tWJqeTowZJKX2	0.053800130823335145	10.92260393	639ec0ecbae71074b0ac13153883ea87565b304b0d6815d96698b960a0c8d2b71
3CD1QW6fjgTwKq3Pj97nty28WZAVkziNom	3CD1QW6fjgTwKq3Pj97nty28WZAVkziNom	14.736239002791	14.73723901	d238c98be36428cb6bde10512f3338e3a27b28a72b8684bede300ab4956319a41
3CD1QW6fjgTwKq3Pj97nty28WZAVkziNom	3CD1QW6fjgTwKq3Pj97nty28WZAVkziNom	4.936048189242656	4.9380482	407325403bca0b8d702c0e31717715b58f4d625ad68223ac9b8a7d730fef882b1
3CD1QW6fjgTwKq3Pj97nty28WZAVkziNom	3CD1QW6fjgTwKq3Pj97nty28WZAVkziNom	1.8455081652478387	1.86550845	1dbcb89551f4e71abb2bbd88fd453eb2073518a03b49201446393f4b60781bb51
3CD1QW6fjgTwKq3Pj97nty28WZAVkziNom	3CD1QW6fjgTwKq3Pj97nty28WZAVkziNom	1.9651441103605505	1.97014438	edfe32b26dfe9a1712e5ada06e88267b77e57016f8d3b6cb9ce34844c3664f131
3CD1QW6fjgTwKq3Pj97nty28WZAVkziNom	3CD1QW6fjgTwKq3Pj97nty28WZAVkziNom	1.9027602313176943	2.06208844	6c9a62282d53934e1802ef872b0e3d240d6ec69e408b6bbe90bbf88f124ef5941
378mpCUrZgFz5gMzHy9oCEEqjcbMWQTR6G	3Eab4nDg6WJ5WR1uvWQirtMzWaA34RQk9s	0.15208877	0.15208877	e8bfa4f20cca84e861d07624eec64561ca0b1d814b80a5266a81dc5a8be624f80
1JY2ibWJVdd6TtEvNfTDA4kbjnCHVvxPRt	1NfnxHyCxAXKAA1XZVCFpqPi1ECwWVKf9u	1.0568056838180436e-05	0.0100074	ee30b93833686acb9acb3583396c7e7b2384209bd1920a5a49d905d176fc5d7a1
38PjB1ghFrD9UQs7HV5n15Wt1i3mZP8Wke	19hp9gzoCbduv4GgQ4PUPFmTQ15jVfbwDC	0.002488196394541182	0.11701	fabebc5b2356fdca49de6bc086215adc1e0929c783540365ebf2ae3d9631db3d0
3CD1QW6fjgTwKq3Pj97nty28WZAVkziNom	3CD1QW6fjgTwKq3Pj97nty28WZAVkziNom	2.5972818027223687	2.80619061	9332a581b55158832e995aad399ed0715831b5b5b2d02314f48b5e9a0d862d8e1
3CD1QW6fjgTwKq3Pj97nty28WZAVkziNom	17Byc7etgwwqhUmRxMVjhYukhrKxtxnKGD	0.20000107568886008	4.93825749	e6d57e652a472909bd9d6e0ad66da0c692bf55b90923e5edb65b770ac702a4631
3CD1QW6fjgTwKq3Pj97nty28WZAVkziNom	13E2VV9SHL5hJdQqiWfSekbjPbGyuKcFRy	0.010000702139562796	1.51319574	3455747efbf917662fca7cecbfffa4b9efa0a844ba9b5e673308e725b70d74ca1
1C7PDYzjRDqomyywDHEqx9huYoYQoGYgdV	19uNkLBU1PGiL5WMfhnXrZni5geQFAHdjS	0.09911665866538646	0.0999	fd29d8d07302f5a8cf1926c7c244b1af70aff923746cef94ae565947c8c203601
3CD1QW6fjgTwKq3Pj97nty28WZAVkziNom	3CD1QW6fjgTwKq3Pj97nty28WZAVkziNom	3.2238666002392	3.2268967	e4391d17091eccb1a380a3fd9c85b0ed49dc3b39dbcf988884574b09a69499621
3Eab4nDg6WJ5WR1uvWQirtMzWaA34RQk9s	1AAB1sjjNiprUhHYXcLz8AsgVHPMMnue68	0.00013443816341342582	0.34399256	672eeae229e5b8fc41f0edd2932478de4c385e8f968c1ede6eda210af8d8023712
3CD1QW6fjgTwKq3Pj97nty28WZAVkziNom	1LPcQwCByjz2M5kiDHHGp24Zwb7u6zd45u	0.012329436371726078	0.1795001	88e0eddef19657ed94827d97117d19ba378c248864b2b8ca58d38a766e3f3cb01
3CD1QW6fjgTwKq3Pj97nty28WZAVkziNom	1CAgxmLuCS5ND8dsAP9TTbPXfkd5StyNrn	0.0011280185081777429	1.61875318	7fd30f3d1efd3f612a2417a9dc30fff88276e826dea3a5126f4ec2d3c5f5d5871
3CD1QW6fjgTwKq3Pj97nty28WZAVkziNom	18pGbXbQHVN6bEZYjCJ2QFvucbtoDWgPHb	2.319127312589108	5.20757985	12f8523b5491832f87f9ce603fcfbf6d9ed9a4fbe47b6ca32176d849495eec681
3CD1QW6fjgTwKq3Pj97nty28WZAVkziNom	3CD1QW6fjgTwKq3Pj97nty28WZAVkziNom	0.6203995345059343	0.66430719	6b106a411bc7f30deed49c426d42ef13284479bde692e000a42683ee26056fa21
3CD1QW6fjgTwKq3Pj97nty28WZAVkziNom	1LQ3gdAtfgd7JjLLW7emjVxe3ByFu4gbca	1.059282981558989	1.22238839	a2aacf97aa6d003633bba90a218f25ae68be17cbf65d34d7b00a07c4a4922d531
3CD1QW6fjgTwKq3Pj97nty28WZAVkziNom	3CD1QW6fjgTwKq3Pj97nty28WZAVkziNom	3.9974912372272198	4.49749419	7baf98a6d40f829f85f72cc55096e958c79b7df408da0106438a4da34ba562c61
3CD1QW6fjgTwKq3Pj97nty28WZAVkziNom	1c6HTcZPLt8MFN35fV2Wfgv6p5QEvwzaD	0.018000540017657315	3.54132378	b257a0211655bf6b0fa9f4e940fdac1d4e8866b779ea99f2e5ba6bce056cb9711
3CD1QW6fjgTwKq3Pj97nty28WZAVkziNom	17L16JfTVA2TiKp2Vz86ukM3EHtRYt6tq2	0.07900377054674741	2.22603276	15ae6e80597c76fe5b9b134a01baa610b3eb6f17eff7ff12affbe7656a447ab91
3CD1QW6fjgTwKq3Pj97nty28WZAVkziNom	3CD1QW6fjgTwKq3Pj97nty28WZAVkziNom	0.3709055432095457	0.3759559	4ee55ed0d0e7f196626a33cd286e8abffb7c563793ae5f17db309d0e96dbabab1
3CD1QW6fjgTwKq3Pj97nty28WZAVkziNom	3CD1QW6fjgTwKq3Pj97nty28WZAVkziNom	2.3429586460619607	2.45033981	5af2e0e3c274759eb729ff2a300635e0bc4272d0dcead36d3cceb590c0429a151
3CD1QW6fjgTwKq3Pj97nty28WZAVkziNom	3CD1QW6fjgTwKq3Pj97nty28WZAVkziNom	0.16909494171925527	2.1691929	d03af9de3c512a530a0a793581059be75aa6baaae622e6481daf54e594f1d5b61
35mwqShnStDro6uEB4bmsgbyBo8en6Byfm	3Eab4nDg6WJ5WR1uvWQirtMzWaA34RQk9s	0.4380258872989137	0.53885246	6d71151f176ee6faf2877a44a3c27efff05252f0f2e1fa9aeabf335ba99a1a0b0
1HVSCUfixE1HFpb4SbcFgMixmETBxPMxq7	15WJMyfHeiD3rT8nvvrnyQs2THA3J3wxnF	0.009989626027990884	0.01000464	13bfa4f64df9d343b1852d2b807de0ec44923a4094beebc63bac38f23b2f449f0
3CD1QW6fjgTwKq3Pj97nty28WZAVkziNom	1E7LphYMuQZECe749ispE8TGPUa4ky3qGn	0.0005600117165418333	1.26947963	154c7d164c4cdf81e936b603e70b36c68c00ca9949bda7dccc80bdbc5a7e5bf21
3CD1QW6fjgTwKq3Pj97nty28WZAVkziNom	3CD1QW6fjgTwKq3Pj97nty28WZAVkziNom	6.851552240306314	6.90155301	05ee680ae9971c22f0bebedfef89524e0a1e81b9466088626722673c99af1d391
3CD1QW6fjgTwKq3Pj97nty28WZAVkziNom	13xrSNuohc8wS3r6wX7ySHa9tTS2CbHYSn	0.40138119356462443	0.70110803	c20b4cba632851d78e6d5ea75a86ee41f74efe5e43628f6caf0ac560bb2617517
3CD1QW6fjgTwKq3Pj97nty28WZAVkziNom	1PzceW5AygbeHFWfTBu77GHdUekyqHRLJM	2.207564165550821	4.83988406	d38e641ec2ff262a6d339004f0d5827c8372155b29e100a96ffad68e622de4d11
3CD1QW6fjgTwKq3Pj97nty28WZAVkziNom	3CD1QW6fjgTwKq3Pj97nty28WZAVkziNom	9.356863962038243	10.43666671	456dd2818268afd4b7ec5d9366a88de5f5b64458015144a22082fff31a69093b1
38PjB1ghFrD9UQs7HV5n15Wt1i3mZP8Wke	1L6eu44iD9TcWkPMrbKmv6hAbHqD8tCM1R	6.495958241624268e-06	0.13516	b1c18598600e3d495a7ff96256266e693e343982f1e798165226f41409dc19670
3CD1QW6fjgTwKq3Pj97nty28WZAVkziNom	3CD1QW6fjgTwKq3Pj97nty28WZAVkziNom	6.120789514549294	6.17318974	7f6260389859e832993ba03db3ac049cdf218711a8ead502e4d9d303406fb6911
3CD1QW6fjgTwKq3Pj97nty28WZAVkziNom	16UBmUSNpEkWEM1FGPLqFBSiWPjbkTYZ6A	0.0002500021021552939	3.15868949	3dc6ef9e655331a37807ff0d9191b1cd8620f20423ed6d0ee0bcc02b83292eee2
3Eab4nDg6WJ5WR1uvWQirtMzWaA34RQk9s	3ChedKXRseKyPwufAWWL85MDXtF54BxAY8	0.12261608197604604	0.38825917	96a158345928de42cbb17ba931689907e7fda94ffcca22ccf99bc35e823fb07e0
14gkHySfCnoV4Fy4nCxoLUgavMP3DMXKsS	17FS2p1p4eQnqmpmCWLehQBka3KJAWMQ5e	0.001065582807593764	1.05	1482ffa9cfae743b5f9f1d79c3af14a634cb54897e379163dcf2a594b05e490b0
3CD1QW6fjgTwKq3Pj97nty28WZAVkziNom	1J1wo7nFYFjcphPsiUsBaxhdBVuriyS4cZ	0.05450299041463969	0.16849104	5bde566ce6677435f17aecfdbe88565a0586839cfb01ef94f04fcb5469ed593d1
3CD1QW6fjgTwKq3Pj97nty28WZAVkziNom	1DREvJJzabTPL9Gd3RaeCBP4EfgjGMmAPC	0.010000057856608909	4.59068621	1e3de201eea2b89e29ecb45667e040ac0806c8e590340cdd9749df141e901a0b1
3CD1QW6fjgTwKq3Pj97nty28WZAVkziNom	3CD1QW6fjgTwKq3Pj97nty28WZAVkziNom	3.707388116664419	3.72538863	9b7d521f256bdadf9fed635852ade8c23da489da0d60937acfdb06319288a6ae1
3CD1QW6fjgTwKq3Pj97nty28WZAVkziNom	1C3tfnqsR7DCuYyabgnNz2V36bZuGbswyA	0.10000294091940393	3.61258198	ac8b8432b729c4f3873c38a021da5084436f95bd17e9b102deefa44f065a72951
3CD1QW6fjgTwKq3Pj97nty28WZAVkziNom	1C7VbtpCMrM1UWWmjNBaWvZT5rEhvdiDUj	0.020700146194678887	15.04284252	3aa763e4bb9bf94c3dd42aa385d1c50376736dd6a69960e07dd3253ad3986ebf1
38mMQxz4knqfmecjLW3atdygfWxvvnJfg7	3CD1QW6fjgTwKq3Pj97nty28WZAVkziNom	5.059438924751416	5.06043893	218fa96bf6a9df636f6d0af22de3f0d775cfab26ecfd1f7d9d98ca1e57ef98a31
3CD1QW6fjgTwKq3Pj97nty28WZAVkziNom	1DZja4jLbFHwWpxdeTyeNWhvimSdojP5BG	0.005000028765118385	4.61672927	66a98ac0f37e9932b0982dd5553a6f6735a1a0dcc696e674d623aa5b44e429501
3CD1QW6fjgTwKq3Pj97nty28WZAVkziNom	3CD1QW6fjgTwKq3Pj97nty28WZAVkziNom	11.167572386867183	11.21010969	4eb42e7bd03b5977c94bfcc58d689a3210f531310ff15e11d32de068bdec25781
3Eab4nDg6WJ5WR1uvWQirtMzWaA34RQk9s	17LJp79R4xUMhKsWGgo7wLA4QJafPrwv2y	0.005003361441256932	0.29769144	7af8e417c0ab6b22c3cf40b03bb7cbe3051c02a8bfa136148261877298e778521
3CD1QW6fjgTwKq3Pj97nty28WZAVkziNom	1ANYrfrw97PzziL8MscBgMZvdF1mZ3SZuQ	0.0015501287412292538	0.3197998	43909225af79cfd7bf82c0d5dc1d7c565aa024c1b9bce7f685fb93cd66bb25b81
3Eab4nDg6WJ5WR1uvWQirtMzWaA34RQk9s	1JBTxYUQuZ9AXgkvUdsCdSKPqX5CRmGZaW	0.00014027863757371952	0.10068896	209bc641bd92cde97bc48da9eee84028aee9caf0d14b49baab0858843b336dcf0
1C7PDYzjRDqomyywDHEqx9huYoYQoGYgdV	1C7PDYzjRDqomyywDHEqx9huYoYQoGYgdV	2.6590019342812543e-05	0.0998	f5cae57b0e5f7325236ff7492caa7f37d01cc9f0dd3fb2ae8cb34e3bbf1fd3b51
3CD1QW6fjgTwKq3Pj97nty28WZAVkziNom	3CD1QW6fjgTwKq3Pj97nty28WZAVkziNom	0.013714019366014945	0.12384172	87c73b71ecad80de240d16ca18bd21d22df6e5f165ae4a41b42f9fe9aa931ebc1
3CD1QW6fjgTwKq3Pj97nty28WZAVkziNom	3CD1QW6fjgTwKq3Pj97nty28WZAVkziNom	1.7320997378783936	1.91370982	6ba7318bc8e45739fe7904298879de329c54dc408fc94a96a8e6493017191b341
3CD1QW6fjgTwKq3Pj97nty28WZAVkziNom	3CD1QW6fjgTwKq3Pj97nty28WZAVkziNom	11.424540689070072	11.42464069	4288f8cb6c08d2533e3574574b85d03c7fda5427273369b91273b63ba441bd191
3Eab4nDg6WJ5WR1uvWQirtMzWaA34RQk9s	15FbtrF3C13andQets3mX1s3GGd1hNDhiB	0.002522909003771015	0.9913125	fa59b145de8e09d3f5109f16128591b32f4d19c50d98c9a2c12180d3e2ac7cc50
3CD1QW6fjgTwKq3Pj97nty28WZAVkziNom	15LfhaWkfGVc5QrfE6RWxwa3EXGdFB5nfi	0.09900043803783314	6.00279573	df03b70e7ed98024240f8b429fdee4be89e598f8576573ff73138e2710bf42af1
364qbSJFhwkBgZnMuhmUHdczpaZNS2PmE6	3CD1QW6fjgTwKq3Pj97nty28WZAVkziNom	1.036545256383367	3.03656275	615e79c3c95497ad8da365fdae3794db8113b642f81299ec8caff789fb4a522f1
3CD1QW6fjgTwKq3Pj97nty28WZAVkziNom	1DAoVfeR3ZjTeF7YoU7XmNzi9X3PQxks6N	0.010000043361835109	6.12522858	b7136085a987b166e83be500c698b038bee2525fa27abefb5f1a6c1d7555f7351
3CD1QW6fjgTwKq3Pj97nty28WZAVkziNom	3CD1QW6fjgTwKq3Pj97nty28WZAVkziNom	0.4699351464837942	6.47003367	0a46ca0f35ed87db84050fe4dc65942b9f272afc65662adc2ff81967b225834d1
3Eab4nDg6WJ5WR1uvWQirtMzWaA34RQk9s	39pvSqfNcUosc8RGVWxyzKM3ny96a3uSkW	0.19770964385318565	0.24722381	3f1d6e2948425efec63ed94f187a9b7b65bc1782064eac1cb6b790a3526c80270
3CD1QW6fjgTwKq3Pj97nty28WZAVkziNom	3CD1QW6fjgTwKq3Pj97nty28WZAVkziNom	2.2530973611548193	3.25313002	8d7e360d3cbdd6f6d8c533c3529ae34baf26bca2ba10465824b778688bc496631
3LrLWTSdd69oZVVQ6dtWaAAaBLn7N3rRjz	3Eab4nDg6WJ5WR1uvWQirtMzWaA34RQk9s	0.10020352208465508	0.10585508	483a2f9239ecd105cdd24aebb4efa29c2c7fa3bff64b35d1d76412bb7f4e32881
3Eab4nDg6WJ5WR1uvWQirtMzWaA34RQk9s	1MiuvWXhHwjd38rHNv3o6cpSCUWcBjXZWt	0.0134734693353127	0.77671762	d9ad2eadc7e61a2fa0e1aec81559490692668bd86de3fe09a509ae1546fe4ccb0
3CD1QW6fjgTwKq3Pj97nty28WZAVkziNom	3CD1QW6fjgTwKq3Pj97nty28WZAVkziNom	2.2499746838268995	3.13722673	767b42432e9fa544c501313663b9d45e89d63a1d48b29aae6e1c59a2fcc4168b1
3CD1QW6fjgTwKq3Pj97nty28WZAVkziNom	3CD1QW6fjgTwKq3Pj97nty28WZAVkziNom	1.8118816815671623	1.81519173	5f7f7af28f6b6a059a0fb401828a65ceb5e24712ccc8aca72cf0d5ec021c8e301
3CD1QW6fjgTwKq3Pj97nty28WZAVkziNom	19NCKFD7gG9dCPt74iBCqhQzjDmWcSpgmQ	0.03640023451061071	4.12258629	ae16c292336258a28ce2cd66d60cde69d526504649ce4ec16cc95d7281ed17071
1EYxCGkMBP6hVNx5nPgcuhQnrjNuKEnF9m	1KmP2CDeUBLfzPm3gL1Jbw1suaE2uMBpSh	0.0019880492932802915	0.07598707	b024da4961dccc22841c7e6899c5bb9025062b5139c537fa3bd9d5c0d636ef351
3CD1QW6fjgTwKq3Pj97nty28WZAVkziNom	3CD1QW6fjgTwKq3Pj97nty28WZAVkziNom	5.624825164420646	5.67731885	833295d88520ed468895135feaa003ab91be6d113fe0debcb53426bcb82dbae71
3CD1QW6fjgTwKq3Pj97nty28WZAVkziNom	3CD1QW6fjgTwKq3Pj97nty28WZAVkziNom	0.9026063593297472	1.9026622	1d1b3e10bdb7b380e5149b1cab874fcd5f677bb8deb0cd2bdbdf687013aa63d71
3CD1QW6fjgTwKq3Pj97nty28WZAVkziNom	3CD1QW6fjgTwKq3Pj97nty28WZAVkziNom	1.968221073428521	4.52733025	ebd2e8ca29070e10b33cc746f736a6494d9ea187986efbf361ded797d0108b241
3ApkZousASSwkQyzrBGuLXexGfii93Gpet	1JT6Xmem6ZEgvu9P221xj63VySR2aBxUEJ	12.056655659890046	20.0	aa97c7d78ca2dfa70d5469b1b0a229e589fc73b4dab6c1316139a0d9c9a97af51
3CD1QW6fjgTwKq3Pj97nty28WZAVkziNom	3CD1QW6fjgTwKq3Pj97nty28WZAVkziNom	1.2919929210326755	2.49822683	a3b78f0669032d6f79be043ebb0dffd2019ba2681c8aa04783a29a29ab9c51a71
3CD1QW6fjgTwKq3Pj97nty28WZAVkziNom	1JugVQcLJFZEQu5Fn6feXYmnkiW6kgWNG9	2.0550552461920772	3.05576359	4a04000e4650bc8521159254d198581e904e16ab0c39f94e797df3a61332631f1
3CD1QW6fjgTwKq3Pj97nty28WZAVkziNom	1LiwH4AwXMJrT66vmdgMojgqDxXQvJrUrE	0.09922700834568722	1.31225882	b60b82a5bab1cdf919820f337289a82bd2b573cf0e5c75fa28c38d8c66ee199d1
3CD1QW6fjgTwKq3Pj97nty28WZAVkziNom	1D9fkGGCzYzHwiUc3g8MAE2f3MTXu4fgyT	0.06980098584264903	7.52215046	d95b649eec9ff72b7f825836604f9f52a0ab4d97f3921b6518f85d9698fe4df11
1BhTQG8iFeggaa2LutwLdUwX5fnY4Yi3Ya	1BMoUEMsPxdB57pP7fUiBonjoxrHKPaaik	0.010000248331558966	0.01001082	52b0e07c055e889360bc15871fbd4ca142fec53c5eff0dbc32e5765235dfdaf90
3CD1QW6fjgTwKq3Pj97nty28WZAVkziNom	3CD1QW6fjgTwKq3Pj97nty28WZAVkziNom	2.3660800855098607	2.36618009	77c34b0c57723a46dca316eca9f93b67befa129d89c67b3dc1e9156f24c7c3cd1
38PjB1ghFrD9UQs7HV5n15Wt1i3mZP8Wke	1PS6ExnPQNCZcQF5uccRUM5uvdwCaDGVZT	1.365996051981292e-06	5.135e-05	685067c25536467bdbd6b46f56a473d9a275412dfe8921c9f0b7fbde804cbacd0
38PjB1ghFrD9UQs7HV5n15Wt1i3mZP8Wke	1Fi1KEU6Mf7S5V7MEpWRpn5vsUXTnv9oks	0.0035115369347924023	0.07905	cf4611518f8807bf6f5d4335610a7823d9a364f8f174e966690e842ff3d987290
3CD1QW6fjgTwKq3Pj97nty28WZAVkziNom	1HWPTRDNUZvBwzghH1x87vYN9MwHnZywsp	0.0015501256439527254	0.3276826	1903b54dad23417b091ef2a1246e35617e650741a96a1189eba305d4caca71b41
3Eab4nDg6WJ5WR1uvWQirtMzWaA34RQk9s	3Q5Z56QaBoyetUR627RzR38jPBXyQp8Pz9	0.10570684084127531	0.13567741	7e130d758500779aac44214d1eace1de1e0c5a8e19774ff6a90ddfc8f28fc6e52
3CD1QW6fjgTwKq3Pj97nty28WZAVkziNom	3CD1QW6fjgTwKq3Pj97nty28WZAVkziNom	0.8863523546128864	0.89635354	c9f93551e9694aec9eb0f17406ccbe2d1a64dcf929ed1bacba56ca968216165d1
3Eab4nDg6WJ5WR1uvWQirtMzWaA34RQk9s	1DDuF85dbB5yEf3avz1nZYamyEALEVgfRk	0.00010004958787639896	0.40352439	c6b98b36f433166bd776dd63e4c92bd858c47f6664e7f6bdae7593fa00ea38033
3Eab4nDg6WJ5WR1uvWQirtMzWaA34RQk9s	3KPLQxrSgnGC38Y7Z5vPQXkmNSh1tZFrAa	0.020025724228679907	0.15569543	1232629e8041a02dd1577fcfccaa0fedea86eb56a2b8706a074a0f5f0a3ef7cf2
38PjB1ghFrD9UQs7HV5n15Wt1i3mZP8Wke	1Asizf3DQ1HnWqiBJ8aVDc4ub2tdsdCwwc	6.14834514592884e-05	0.05406	92b066287b6070059a81f0d406890bd7b29126f3fc01be04e2b493f4ef55e53f1
3CD1QW6fjgTwKq3Pj97nty28WZAVkziNom	18AJJHooZPPJzBQ1GwsgptWv6J92Wh11pp	0.0013000067269971231	5.13277738	daa280a0d63db828fd01bf071dac102281a8d10e049afa76c9405dabef116be91
3CD1QW6fjgTwKq3Pj97nty28WZAVkziNom	12uGqj4TDx3aoLrtYbWAL3HHuvMcGtnuay	0.016100501822656488	3.40860918	dcb6c840eac8ed8107e80160189c3fbfaa7e94c7b91ec05cf0037e9bdbfa25fc1
3Eab4nDg6WJ5WR1uvWQirtMzWaA34RQk9s	18RfXnqHzHYzMypaMVXhFh7PJWYcmoxhBP	7.264412803977218e-05	0.10080499	acc46907e1f0c7a87742209fc709522bf7585f90bfd3cebdd918383d30179c904
3CD1QW6fjgTwKq3Pj97nty28WZAVkziNom	3CD1QW6fjgTwKq3Pj97nty28WZAVkziNom	3.4147651082327974	3.42481542	07b4b83b4b1d1b67bfb7d4fde5fc71027e1b5427010094614afc6fcaa7ceed371
3CD1QW6fjgTwKq3Pj97nty28WZAVkziNom	1FRBzAKmAkyGJo22h39NnXbtrfUGfkjDyB	0.4764032972501076	3.83752253	a59fb309399a67996298e3ae1050268195e8cbe07f144e96093d5d1983b786ca1
3CD1QW6fjgTwKq3Pj97nty28WZAVkziNom	1B2tA7GL1N6EygnyPQPwKMACGTJDhYyEPj	2.131738966282002	11.94097756	e8a736da8bd1b71e526cd1a9bec8bbe304c07c3f3851a393d40120e6889e94751
3CD1QW6fjgTwKq3Pj97nty28WZAVkziNom	32zw4A4Sdx3teJq4MNoYZfG9PGBxixqUFE	0.0012637433476034286	0.70110803	c20b4cba632851d78e6d5ea75a86ee41f74efe5e43628f6caf0ac560bb2617517
1BaBBgv2KeY4kPP75rZTaLjHFgRj9s1nED	1C7PDYzjRDqomyywDHEqx9huYoYQoGYgdV	0.003157970805029628	1.15	68a1138ab7c0c70dfe3724aee57e441a56a4b060379639bafcec661e626a8b210
3CD1QW6fjgTwKq3Pj97nty28WZAVkziNom	3CD1QW6fjgTwKq3Pj97nty28WZAVkziNom	5.9807835733608705	5.9822836	e1c982eab3ad2b7cc7ad8a7db27d4e0f52e2d4f47af57146dde949f54a2f153c1
3CD1QW6fjgTwKq3Pj97nty28WZAVkziNom	1EM5dXdHAkrjJm1FPYdfvxogbW66p4WzbV	0.012952695716068543	4.2377218	d3db1ff50ef809573e465413eca76d1da92cf772b45e5e9839798a2b4be7ab0e1
3CD1QW6fjgTwKq3Pj97nty28WZAVkziNom	3CD1QW6fjgTwKq3Pj97nty28WZAVkziNom	0.08781057715642794	0.18782472	9a154befd2a728439cd91e2c9beb8bfe2693184f964e406f0d106f450346a6df1
38PjB1ghFrD9UQs7HV5n15Wt1i3mZP8Wke	3JYYyipSZYcRvAyczYbjVFEvvwzzf6Ac1H	0.0044051723002854985	0.06519	3a55595323c832978091f3d2ba4942390b29c155d46f4a1c5927fe329278cd8d0
3CD1QW6fjgTwKq3Pj97nty28WZAVkziNom	1H8tfrk8J33XRqxCNC2mdLi3S7dFnUaZH8	0.005000161290029721	3.29355222	9d7b9bc1ff56f9784929a2b8435707ceb9b51bac5adf75fc4ffabfd3071d120c1
38PjB1ghFrD9UQs7HV5n15Wt1i3mZP8Wke	1DsivQ6SUtYXnhVX5EoqFqYT3Bdjozd2aX	0.0060771322744862435	0.00722807	d37024f7372d46db4a8fb4247548245f2e7942a9afd375412c8341174c705a230
1G1jTHdj22KPVFcRf7DvSo4uCiWS446LLq	1C7PDYzjRDqomyywDHEqx9huYoYQoGYgdV	0.009017442790846535	1.15	fe951aa80585217811ae643bfd61a88cdfe9af339cf588969081fcad786294792
3P4C7jpF1oxHgxqt4VgMRcCBEV3YEpaDUm	3CD1QW6fjgTwKq3Pj97nty28WZAVkziNom	1.217230741968189	4.21724864	61c612b44344195df9206a1adcbfe79412c133ec3edfcd640afe273e186427401
17vcVtEDCMq8nmgsDkKHCXai5Jexacz2VG	1Hu8QE22ztJtff84oEZ7bZJAHKkJS67kVJ	0.0008335485999890005	0.005	008aa63a585cee161dd9bb159e1e01286290812f3abbc8f335a937e33329083e0
3CD1QW6fjgTwKq3Pj97nty28WZAVkziNom	3CD1QW6fjgTwKq3Pj97nty28WZAVkziNom	3.467151738559429	3.49099997	761285af79df6aa28fceb382eaa37f262af7f2639a99fb02260e392f534f6edc1
3CD1QW6fjgTwKq3Pj97nty28WZAVkziNom	182kvSN6ckjykbSwLLFRwT7sSL5Ayv2WmS	2.0171928052563386	2.32083687	a49fcc88eb6574f54e9273f93083cc003536ec6835082a2a980096e56a28a45e1
3CD1QW6fjgTwKq3Pj97nty28WZAVkziNom	3CD1QW6fjgTwKq3Pj97nty28WZAVkziNom	3.051114080862595	3.0533141	3e3116cdcff31bfc1b64b7153f9bb4cc02b3451848b75e75434ae36b4552abda1
3CD1QW6fjgTwKq3Pj97nty28WZAVkziNom	1Dy7T1JYrwHNp1UXH1U5zrstnwroiArgk4	0.00014000301706296414	4.92993375	3cc1715bcdc153d911dc1cc9c530f9fca37a554cb262cf18eccbd6b57c2dd5981
3CD1QW6fjgTwKq3Pj97nty28WZAVkziNom	3CD1QW6fjgTwKq3Pj97nty28WZAVkziNom	2.3257861599561793	4.32583528	199cbc672d3eaf6e82ef9a485b464a609dc537bf0d28bdf1acc55ac71d1d73911
38A6nGSMR59WHVnj9gaJ2Cm62y9kFE318i	3CD1QW6fjgTwKq3Pj97nty28WZAVkziNom	5.216796967853081	5.26679722	45ac9b383fced17fa7d30dc6f320501c1c5cb57b743550f08295a6a546662d121
38PjB1ghFrD9UQs7HV5n15Wt1i3mZP8Wke	1NJxKLF75SSwWHFfXv6ufqBrvqqPVgqd6y	0.0027108927551115743	0.146196	923fcb157766b45f1f4307b8ef3a318f0c218a767bfbbc1628a7f7455b255c2d1
3CD1QW6fjgTwKq3Pj97nty28WZAVkziNom	3CD1QW6fjgTwKq3Pj97nty28WZAVkziNom	4.457934541998729	4.56483703	08523d208ce9318434edd3e9edc62948fd060f9cfd83f725da260ff51e47b5151
3CD1QW6fjgTwKq3Pj97nty28WZAVkziNom	1HKJaEeYTDHpTi9feGinQwkieFNsnEuSsb	0.10560620994509377	1.80671545	dc67c171e88c3a5979b5fbb76cfa82075a6e096ab27439cad5400a2f9bf0d2461
3CD1QW6fjgTwKq3Pj97nty28WZAVkziNom	1AC5crkBZFA2gPFCpgkaPD1Gat2ouRxvkK	0.001000012369399591	8.58904374	caba2d8bfbfb3a7dc73517af1bf8899a6ca9dadff555d812976e614e199566c51
3CD1QW6fjgTwKq3Pj97nty28WZAVkziNom	33ZUqqqe7TsQefaqj1PrksUVik5PTgvv6J	1.378680136376495	3.61250832	b7701ab14eeab3fe0cb646f55eff1d59d30d553287014098a5eb1f19d6a24fce1
3CD1QW6fjgTwKq3Pj97nty28WZAVkziNom	1B2tA7GL1N6EygnyPQPwKMACGTJDhYyEPj	2.343974543338674	3.06764487	4947b6500718d1b7eda538a067ecb06f9df0d51bdd3787c1f624d29456c555181
3CD1QW6fjgTwKq3Pj97nty28WZAVkziNom	3CD1QW6fjgTwKq3Pj97nty28WZAVkziNom	2.1367787900564967	2.1369788	e6ea62584b3fe245b556a7170a81be346b45f82983909c72a177a26dfe256d041
3Eab4nDg6WJ5WR1uvWQirtMzWaA34RQk9s	1GAx9i7WuH3jBGnZ6K1yfBkYK1syfpX8Cm	0.005001182727466996	0.84570332	b53565c86b174bd9abb32d8db7fb0019f2a9cf7069478485f8bfe5b0b615da3f0
3CD1QW6fjgTwKq3Pj97nty28WZAVkziNom	3CD1QW6fjgTwKq3Pj97nty28WZAVkziNom	7.504434218584303	7.50453422	0d48bbef08f14aaa97d09683eb48ecf42ef79a5983d5022a180bbe2a04aa95f01
3CD1QW6fjgTwKq3Pj97nty28WZAVkziNom	1LVXa7xrFn27qV89WAxW2h9pcHPzkcW7F6	1.600024591069597	1.72813358	381cba5d4bdd5fdc7b0b95014ddefc2756c2c33fd6775c78f8ae8badb7196c961
3CD1QW6fjgTwKq3Pj97nty28WZAVkziNom	14GfDCBjPJ9GwsVQRHWfZGvKJvLGXgwjon	0.01620061511530801	2.79809871	f23b52ea47552ac0c3e305186697727d9b57e626bf524e88553a1f9d12af49761
38PjB1ghFrD9UQs7HV5n15Wt1i3mZP8Wke	3EorR5RsoXYXU7QVnvtk5EVcaStBiiRnQi	0.0004040263520094395	0.00041231	6acd1e988523f0e15d9be256dfe88fbe8319efc5709cfdddd43c1305690f66bc0
3CD1QW6fjgTwKq3Pj97nty28WZAVkziNom	3CD1QW6fjgTwKq3Pj97nty28WZAVkziNom	0.23549676153789997	0.35148811	6973ac1da58d2ed24f028baeffe76e5d74765590bec0d569612213b888937bfe1
3CD1QW6fjgTwKq3Pj97nty28WZAVkziNom	1MHMJhUUPUW7buYdBNRAQsmYGMXVF8AwAo	0.08870823656752454	3.70124248	affbb103ed646829324987336d2a777ee7c69c3c90edc770b18768d411a266111
3CD1QW6fjgTwKq3Pj97nty28WZAVkziNom	1NjmsVzxpMCAd7ZjqRPuWY2FH5gWs3hdhk	1.4702588599049882	1.65334775	c6c0a76ba968b427a469644ffc2a14f2dc3e069e35d77fe5ad496fd41e66a16d1
3Eab4nDg6WJ5WR1uvWQirtMzWaA34RQk9s	12RL72NHNbFo1MW6Vw761DQqPgqJEqnzy6	0.00013244889552610292	0.10642931	9dda62d8be518fd1e88be30205f0a70ee4fcdc53d2ee6215912bf70bceec058a1
3CD1QW6fjgTwKq3Pj97nty28WZAVkziNom	1McNyehPDppA3WBekv7eSUW9DVdk6zWtvv	0.020000175108300378	3.03357779	4221dd12fa7ef11677c88d9d4bc13560412549ee341090e0159ab7edc057c7e51
3CD1QW6fjgTwKq3Pj97nty28WZAVkziNom	3CD1QW6fjgTwKq3Pj97nty28WZAVkziNom	1.4362361742849297	1.45674517	8d03f203dd936b795fa019597db50a81d195a8a40b21efa7f8bb1648bbe835e01
3CD1QW6fjgTwKq3Pj97nty28WZAVkziNom	3CD1QW6fjgTwKq3Pj97nty28WZAVkziNom	0.04049939935574328	0.05740307	42e91a223cd1fc4e2cbb1d3df79dbe181c86e1948b7d784a99b2d64efbedc7371
3CD1QW6fjgTwKq3Pj97nty28WZAVkziNom	1GaMQFuveyKEYpTY6JX6icpd3kFBWSvpNy	0.007054756212069415	0.01353883	4a3417b2cf66984051f26004efaec17b9f4a79d6e56e205ffb15fe9f5d1fee181
3Eab4nDg6WJ5WR1uvWQirtMzWaA34RQk9s	328EX6SAPJQYVj4SM1fnRDw1zE33wTh9wk	6.431320086563053e-05	0.20352	903392e3fd1ea95e3cd5d7212a26d1e318ee9f39037a4613401cfd453fb65f590
3CD1QW6fjgTwKq3Pj97nty28WZAVkziNom	3CD1QW6fjgTwKq3Pj97nty28WZAVkziNom	0.16310540844101107	1.22238839	a2aacf97aa6d003633bba90a218f25ae68be17cbf65d34d7b00a07c4a4922d531
3CD1QW6fjgTwKq3Pj97nty28WZAVkziNom	15c9W2ipbcB3VbBxonRnaqPTXV1Mg91p5v	0.4208359218520331	4.58948366	1707b2cc8ac10a83494b64a4adf55ee501cba30f54e79c9dc2128dc23fb2d4291
3CD1QW6fjgTwKq3Pj97nty28WZAVkziNom	3CD1QW6fjgTwKq3Pj97nty28WZAVkziNom	0.21705264968840035	0.21955386	cda89775c16c4811b6bfe94fe72019ac5d5a3050697ae7b38dfebc1131fe8e401
3CD1QW6fjgTwKq3Pj97nty28WZAVkziNom	3CD1QW6fjgTwKq3Pj97nty28WZAVkziNom	1.5952204257374998	2.59523066	ac8ec91d314fffbfc7738968b44810c02f0f54f39df7821e0b5528888d87cec61
3CD1QW6fjgTwKq3Pj97nty28WZAVkziNom	13p8hisjbYAE6SLWcuHEntgb7j68V3T9k5	0.037393300832593554	3.99746763	db3afbbc98e9cda765f775987673ffaf097896ba2b183e7d855859f0698fe4f41
38PjB1ghFrD9UQs7HV5n15Wt1i3mZP8Wke	38EcSYGHycqLrY5UQBSMe9aVPSXFLc1SmL	0.028301860275582028	0.31459	49c8344f5ae206bccc78e9ec218d3d265db5efd967a98a1a7cc08bce072477171
3CD1QW6fjgTwKq3Pj97nty28WZAVkziNom	15TuD3AWXEeLozEZYuVrQc5B5ioFRpn8cR	2.000007140888655	7.43887662	106863aad3c5b396d6594b47712191c588ecea878f33eb1a51052e3997080dc21
3CD1QW6fjgTwKq3Pj97nty28WZAVkziNom	1CRtyMjXrX5664AcPAE4rVtTHhvqS71CBH	0.11000093077760502	3.13890741	89e09b9ad43eecb435f8e14114a5c974e062d809583f952bd7fff381a3ba7e5d1
3CD1QW6fjgTwKq3Pj97nty28WZAVkziNom	3CD1QW6fjgTwKq3Pj97nty28WZAVkziNom	0.708965535056645	0.70926558	b07f8713de34f014bb9df42698496eec40724b1f20e80721c8873f62ea0437b41
3CD1QW6fjgTwKq3Pj97nty28WZAVkziNom	1Dy7T1JYrwHNp1UXH1U5zrstnwroiArgk4	0.020008519086615034	0.24952265	3ff52f5c827bb1a78ad10137a27b87a6212481fc6d7a7140b71c4144ef61ad581
3CD1QW6fjgTwKq3Pj97nty28WZAVkziNom	1Ct1G7TnhgTBmhDBBTcjZbqbAySMA3s1Cd	0.19619090838301048	0.64165129	86ec3d35518c8a96c21b4539331240443b16e4f3c3d9bf7cd12485547ca167ca1
3CD1QW6fjgTwKq3Pj97nty28WZAVkziNom	16hSLSqqfwqVgHWZxGeWx4TZXqwu8QJdMg	2.686012176003003	3.05113863	7ecc36eab01c1252357facd0370c631f9d20043502ffd615a987c3b33d0952741
3CD1QW6fjgTwKq3Pj97nty28WZAVkziNom	3CD1QW6fjgTwKq3Pj97nty28WZAVkziNom	3.8092259694478527	3.91462883	3eac2b444a540af293bf476c54eb81c50929b615928b99abdfabc09759698e181
1ALZGMFPZ9jKEc6zNkbYtHBQj4StBmUvBW	38PjB1ghFrD9UQs7HV5n15Wt1i3mZP8Wke	0.660720043356893	0.66327638	ee65e9e9a434d97ceccb620f88dcaf99a05e85963dfa3f8ee483d59c706380ef1
3CD1QW6fjgTwKq3Pj97nty28WZAVkziNom	1A5aAa82TVRkpXhRvhaFiLP9gQzNzB6SCo	4.669016502874034	7.51439283	5e881fa30de19036361bb70334378d055af04fcdcff2fea41cfa9c986a810c091
3CD1QW6fjgTwKq3Pj97nty28WZAVkziNom	18swWZTK54zNDh43vUYGoanJxp6fXeNxGi	0.043880474787832635	2.45470783	bceadd9119f5a191b9289025852c73c9c3ff2b1420825d1da8e0b7c9031c5d2f1
3CD1QW6fjgTwKq3Pj97nty28WZAVkziNom	18tBZ3e3DeZfM1bSkFaf7AmRdxxdbnpenB	0.08723704332197947	1.31586537	e004dbf320145f406cc3aa347e97e2cc0099f7cbca3a192bb50b829574fa0f571
3CD1QW6fjgTwKq3Pj97nty28WZAVkziNom	3CD1QW6fjgTwKq3Pj97nty28WZAVkziNom	1.8696811964657214	3.35733928	4806854a1cde16196303ebf4383590e9416e891e74636a6d7e7da0cd0c44c1301
1C7PDYzjRDqomyywDHEqx9huYoYQoGYgdV	1C7PDYzjRDqomyywDHEqx9huYoYQoGYgdV	0.0007833413346135381	0.0999	fd29d8d07302f5a8cf1926c7c244b1af70aff923746cef94ae565947c8c203601
3CD1QW6fjgTwKq3Pj97nty28WZAVkziNom	3CD1QW6fjgTwKq3Pj97nty28WZAVkziNom	10.922630489683888	10.92276049	1559d45620c18a0fab59b692a192b40968e5f16ba9790a55cb29df451d7aaeb91
14oumZNtT3wjogTtxXPf44uBf2EPMbDXqB	38PjB1ghFrD9UQs7HV5n15Wt1i3mZP8Wke	0.033148584816074765	0.04011031	5ef05c075b2f625784085fe855aa1f511c15744522dc8ddc3581c9f6b5e409ef0
3CD1QW6fjgTwKq3Pj97nty28WZAVkziNom	145tqZcHXDtLvkdTKYhWuE89Y9VP72cNn8	3.5239983765583176	5.09330394	d541c747be76043a4957ea68de992c7326fda59e586aa3e7ab6e44381074e6d90
3CD1QW6fjgTwKq3Pj97nty28WZAVkziNom	3CD1QW6fjgTwKq3Pj97nty28WZAVkziNom	1.0985345365948862	1.1075354	5ba0131f63cf0d9a46a5eba36b43f86ff0f3a36d1494d8b0341f984324155a3a1
3CD1QW6fjgTwKq3Pj97nty28WZAVkziNom	3CD1QW6fjgTwKq3Pj97nty28WZAVkziNom	0.14358301131639972	0.1600086	6f0abb5a22d9eeb00598dc08394c5855b460ec52c82b6567c16eac7002aa00331
3Pei4hHgGpXQAJFremyy3yNREcLzvBvh4E	3Eab4nDg6WJ5WR1uvWQirtMzWaA34RQk9s	0.2698758266296075	0.339837	6df1c1f0a16477b714a452398b75e51dff00d469ce7b747d1f97d633d66403121
1JujBBkRGAEm7JvdnCDfGw939cEtbuuWa2	16xGXAiXH8GVCK5c8RQsCqRhEezCX6QKot	0.10318137270118895	8.47	cf3301b385cf5450ba1fac07a45126313f08e852c65bf3103c0f1bb726b97e101
3CD1QW6fjgTwKq3Pj97nty28WZAVkziNom	1Dy7T1JYrwHNp1UXH1U5zrstnwroiArgk4	0.0005000097409953685	5.45334772	0fb0b1b372d325c46971fd152b92e0f78842c9725b55e0931eea3f07e87dc7821
3CD1QW6fjgTwKq3Pj97nty28WZAVkziNom	3CD1QW6fjgTwKq3Pj97nty28WZAVkziNom	0.6412481937957552	0.64602898	a299a3d9494d5fb935f5728a7a308e56e6caa3d7e59a71d891e2c832fd4cec531
3CD1QW6fjgTwKq3Pj97nty28WZAVkziNom	3CD1QW6fjgTwKq3Pj97nty28WZAVkziNom	0.4258850513113578	0.85593843	4b5cc6f65c09ab406f77441679763957f4b08a5bcef462c1d1df35a089e40f801
3CD1QW6fjgTwKq3Pj97nty28WZAVkziNom	1KPLKAcLN1Ae9pjh4nobNAVCVUHu6zxd6p	0.0007087672336948775	0.59799339	9c97bd1aafd496f6699b43079ed2e5954935228883faeba2b308f2bb218050d71
3CD1QW6fjgTwKq3Pj97nty28WZAVkziNom	3CD1QW6fjgTwKq3Pj97nty28WZAVkziNom	0.653324339487882	1.07583587	d6f39b8b5a5cc6be2dfab79b4ab545fc9109d90bb6cb9948594d11188f81ca2d10
3CD1QW6fjgTwKq3Pj97nty28WZAVkziNom	3CD1QW6fjgTwKq3Pj97nty28WZAVkziNom	5.138510171990714	5.14006018	21dba2478ec2cd0d9fb1ffa5ab4c5e3fe3414f0b093c342d28947d75b1d3dac61
3CD1QW6fjgTwKq3Pj97nty28WZAVkziNom	3CD1QW6fjgTwKq3Pj97nty28WZAVkziNom	2.4043289741363534	6.65645158	27f37bc760019190b56223ddb694b3865a7cde6e21e1931a81650c06bebb11c71
14JbNKwdbUD2oQfri4Cogry3t8zU7B2rRL	1HN7rM8TfMDsTkLQ2DhyrepGahV8Wh1YCh	0.001062326724902263	0.00106395	5e589b2079877f12a76dc7eac3832e5ecd8fca7c2531554427fb01571c53ab192
3CD1QW6fjgTwKq3Pj97nty28WZAVkziNom	3L61WrNKtdJ633fbRnGkM9hagap26w76UN	2.00001205319507	4.40715676	d852c217c39fffc66bbdbcaac8d2da3ec35552d26df96788ee0ab0a734d2c2161
3CD1QW6fjgTwKq3Pj97nty28WZAVkziNom	1MC89W7Xy8QwB79jRYiwWU633qkG7Ctksh	0.007103900414052379	2.15379028	1dab3f5c9d214987731aab9a1fbb96004f1b5f7cde7fec233aad9cb34bdc6dba1
3CD1QW6fjgTwKq3Pj97nty28WZAVkziNom	3CD1QW6fjgTwKq3Pj97nty28WZAVkziNom	0.42500891572798183	0.85334697	14396de18f27c991d606db62f0090d2e9cc14d9daada6f77940f044e8e720ebe1
3CD1QW6fjgTwKq3Pj97nty28WZAVkziNom	3CD1QW6fjgTwKq3Pj97nty28WZAVkziNom	3.646772497216253	3.64927257	84e516840bdc658bff4dabf9dbe573b7dca0658cb5a6f8dda4d81e9586e4b4ae1
38PjB1ghFrD9UQs7HV5n15Wt1i3mZP8Wke	19zH8hWPMbSvP1t1n24KWBxLcFjJSy8Wah	0.0695349588469015	0.10714	2b6ba9181d36a406c069cc8193ff164901e702a6bd94b1f1d105d0d12dd5e1d81
3Eab4nDg6WJ5WR1uvWQirtMzWaA34RQk9s	1H4yzWt74ASsco631kubbJBbptsmpaydAM	0.0003293389616745946	0.74040639	e274c8d76e038ccc50bea4cfe6e1dd7f7d4b15d0ea3887aa498929688d046d514
3CD1QW6fjgTwKq3Pj97nty28WZAVkziNom	1PvgyURni9h25VEiesJbMJngbDL7hwDPHU	0.0015501345822414635	0.467175	b2aa3c3ad9e37fd6a2d793e18b9906f797530dff206c6d834958535ac1658c3c7
3CD1QW6fjgTwKq3Pj97nty28WZAVkziNom	1LDF256w8iBZ2UcLe2za9EfY2qYaMEDVNq	0.5591631550433942	2.56555311	2307db1d9c026d6528c8854d11a509462efc55be5fa6f3b9828731767b3485661
3CD1QW6fjgTwKq3Pj97nty28WZAVkziNom	1JqrN4LffFprpeh1Q9SRnc1UkNYSkGBt54	2.8414865343233866	2.91762083	2b7cb8c6523fbb63392a2116b95174ef793dfd6bfac20e1f84f5df31af6b33761
3CD1QW6fjgTwKq3Pj97nty28WZAVkziNom	3CD1QW6fjgTwKq3Pj97nty28WZAVkziNom	8.981953193342394	8.9842052	986a11d8ab803a9dd1604f1aaa242a5fad55300a861212dd0acfa8d5f31fc1e71
3CD1QW6fjgTwKq3Pj97nty28WZAVkziNom	18e2yAWgnFSogYhZx4vevgg3geUuixay2i	0.010002003151720904	0.53047046	8f5345d0751e931a327785ee99a0c6696cad86efcb2dbf5abdee51235dd027251
3Eab4nDg6WJ5WR1uvWQirtMzWaA34RQk9s	37vQmmLfThGCumry9nAapvtdbYc9gVmaa5	0.8521453935710793	1.000091	f6eff8351acac829e9155a01797971460b30ef097f4ab3680c60f712a704c1f50
3CD1QW6fjgTwKq3Pj97nty28WZAVkziNom	3CD1QW6fjgTwKq3Pj97nty28WZAVkziNom	1.352425459843063	1.35702582	f271f96d9b3b4884aaf3b34b94ca9f298aa65223f0ef45d6486aea6a8d8f0d4d1
3CD1QW6fjgTwKq3Pj97nty28WZAVkziNom	1wpXptBcrs7xUUAqCsZfDYHHKRKXHyrEp	0.0028557299028322647	1.90082212	13dba9159effee061f49b4eeb09470bb14d455b1dab7ee68ced817434987ee691
3CD1QW6fjgTwKq3Pj97nty28WZAVkziNom	3CD1QW6fjgTwKq3Pj97nty28WZAVkziNom	3.6173881039555846	3.63538863	a8cabf4feb27f2c505ea5d1bbbdf836eefc7685c6223b5cf77a42276d723deda1
3CD1QW6fjgTwKq3Pj97nty28WZAVkziNom	3CD1QW6fjgTwKq3Pj97nty28WZAVkziNom	1.1663624867961384	1.17636339	8f910ff4298b6f358c7e21bf74d7d0806dd5a8ac46e631587bf6ea543fcae99a1
3CD1QW6fjgTwKq3Pj97nty28WZAVkziNom	3CD1QW6fjgTwKq3Pj97nty28WZAVkziNom	1.1188537363825257	3.00887042	5ef19fd37c748d9e2be743c66747677b016c899aa06d60a503879e9cd9d2c7721
3CD1QW6fjgTwKq3Pj97nty28WZAVkziNom	3CD1QW6fjgTwKq3Pj97nty28WZAVkziNom	9.248132447175212	9.29813259	6264d73ea76d8815c9af949281d7ebeecedfc8ff3963d22442484e5fd108f8341
3CD1QW6fjgTwKq3Pj97nty28WZAVkziNom	3CD1QW6fjgTwKq3Pj97nty28WZAVkziNom	6.261400140094938	6.29455678	df1b4e2bda168bdd882543ef26f43d28094f67fb1f49202b3574459bd7e5eec01
3Eab4nDg6WJ5WR1uvWQirtMzWaA34RQk9s	13wEyuiGZPNN9caq5zpkcqDMqeEtqaUira	0.0011005669238533906	0.38825917	96a158345928de42cbb17ba931689907e7fda94ffcca22ccf99bc35e823fb07e0
3CD1QW6fjgTwKq3Pj97nty28WZAVkziNom	3CD1QW6fjgTwKq3Pj97nty28WZAVkziNom	9.300063574714788	9.55006427	e151f060470607c103302b2beddc6b61145d0b8e0fbcb0a3f9c86c803a0123031
3CD1QW6fjgTwKq3Pj97nty28WZAVkziNom	15sHDHe4SLMipMHiTwFiKEBQABPhSnRqRB	0.00507002423279354	5.55692613	5dff7dd59b6cdfcb53926163b2d055086db630cf4ce09816e37038c55aa74a861
3CD1QW6fjgTwKq3Pj97nty28WZAVkziNom	3FZPq18zeniK1rr6TXvQNojh8vxa4VfpcF	0.9967974380032488	1.57032763	0807685567d2c377ad765071f99bad41ea7648847756911c1a355574301fba031
3CD1QW6fjgTwKq3Pj97nty28WZAVkziNom	1NZnU8PNppwXWwYgi6yVxnyxhCiKjQSMfM	0.05000297995065971	1.78268609	86184b8ad511590d8fdee12948fbe4f8100c9f2eabadc67c64fd6a15fabac4541
3Eab4nDg6WJ5WR1uvWQirtMzWaA34RQk9s	17ZYWHewqYuRu1exYsM8sjXqLXjdu2ysNF	0.002003916750256645	0.10232548	8a829a6481de57f0ec789162d9cb12b31269c8aa44ce15bb029a9fb17b1379113
3CD1QW6fjgTwKq3Pj97nty28WZAVkziNom	1Pk2YrWREGcXygSQHquuxAdN4j5w2ZAYAP	0.016600244473409825	7.21391326	2a0bff8f909b285539d7dba8e7676df0abf7265c984d6dc79f3f155f0ade1bb71
3CD1QW6fjgTwKq3Pj97nty28WZAVkziNom	3CD1QW6fjgTwKq3Pj97nty28WZAVkziNom	3.7899005343946643	3.79070054	d19af378739715c8eba41c2d999651669bb1820f97a57b4f3e35bf3971006c3b1
3CD1QW6fjgTwKq3Pj97nty28WZAVkziNom	3CD1QW6fjgTwKq3Pj97nty28WZAVkziNom	1.1190808989699192	1.12908184	6efcc4c7d1e06b74734bc9dde296981b1dcff4737f070a3436ac1be9f7c66a701
3KDgKr3qov4Ws5WPnaA2RHjcE1N2UeVYs3	3CD1QW6fjgTwKq3Pj97nty28WZAVkziNom	5.652383220769295	5.66888353	3a0e336d77ba6cae07512c945122a2426ef1292850c81e28837ab50e1d6a0aa01
3CD1QW6fjgTwKq3Pj97nty28WZAVkziNom	3CD1QW6fjgTwKq3Pj97nty28WZAVkziNom	1.32399057282209	2.57139651	8eb3c428f861bbb8b7bd57395d796f3248fcccd7bdbebefec86242457260ca8b1
3Eab4nDg6WJ5WR1uvWQirtMzWaA34RQk9s	3NSAY3HF6Afd4KyEoYUiQdkJFLfr4E7ubj	0.12028664796502898	0.12966956	953887cf1ff49102c21408a66fed0372e17887a12758b2dc0c9a7a32e1aa57b41
3CD1QW6fjgTwKq3Pj97nty28WZAVkziNom	3CD1QW6fjgTwKq3Pj97nty28WZAVkziNom	1.0692889174708875	1.56929738	278e87f656bbb90261272d3aef603079575489ce9dfc0e0b4d4530ece08ae2261
3CD1QW6fjgTwKq3Pj97nty28WZAVkziNom	3CD1QW6fjgTwKq3Pj97nty28WZAVkziNom	0.6234056803379087	1.30167913	ac2f1c2fa47022c030363abfdc037056feefb222acba4ae258099566468ad60a1
3CD1QW6fjgTwKq3Pj97nty28WZAVkziNom	3CD1QW6fjgTwKq3Pj97nty28WZAVkziNom	10.207752471460543	10.21103548	776cfa3005e277a6b34ed04d1c0edc7751dce582c4ac520d789c0dcfdd0e7d401
3CD1QW6fjgTwKq3Pj97nty28WZAVkziNom	1FCCGsfGRDD26ziQyW4RN2g1yXwVbRQ8gX	0.0004662291303960656	5.42497636	cf3f8c1bc31c1002efef79870d11dd5804e915c9d0cca2421a980e6e9503b8261
3CD1QW6fjgTwKq3Pj97nty28WZAVkziNom	1HhbCckQoVNv2Vp8yPDK2fQnwcjwCajTPp	0.0015505203640628017	0.11251286	a49ad796b59913d2c1e74f62cf581fe2ae5e4a95e0b10e287d1ef883adb7ced71
3CD1QW6fjgTwKq3Pj97nty28WZAVkziNom	16XHEysutv7R2inPjuRtDdpDYJt9dHVBB4	0.02230096347454276	2.45907313	3d27f5af3f778a33e31517ba32be7fc8a689a88dd4cebb39238c378cf6e0d6421
3Eab4nDg6WJ5WR1uvWQirtMzWaA34RQk9s	12D8cvdL4t7hpP1HGQHzn821ygon6VcRHs	0.00044585316960231306	0.27592519	1e109924a88e2f865d1d62c39347e9b1d9670e4466b727b8cf28d733b3a85bb22
3CD1QW6fjgTwKq3Pj97nty28WZAVkziNom	3CD1QW6fjgTwKq3Pj97nty28WZAVkziNom	7.275127943235588	7.36642926	adef221cdaa4bb1fa07635e0b9aacea5c11020014b3612a9a06127e5134d56cf1
3CD1QW6fjgTwKq3Pj97nty28WZAVkziNom	3CD1QW6fjgTwKq3Pj97nty28WZAVkziNom	0.07309005256911645	0.08309325	659455e7c0a42c6d9c99cd5a82ef38da592b1dbb337f7a94bcb1af83ae00fccb1
1F4VjqsCu8B8PjaepFUKrmvs3QvRhnPqMk	1A7KGck5dojyHHb1xWaNv67HU5n8K3mZfy	8.255121018535476	8.6599215	14a26a2a3eaa3321a10a115bfe8a4fd6dda2e11db1dd0d0bcc00ca389cd78dad1
3CD1QW6fjgTwKq3Pj97nty28WZAVkziNom	3CD1QW6fjgTwKq3Pj97nty28WZAVkziNom	2.0595118296574646	3.70728239	87fab93d675f8f161b8f04ca137d6227d5eccefd84f88c8ef28116bf2ad2b8731
3CD1QW6fjgTwKq3Pj97nty28WZAVkziNom	3CD1QW6fjgTwKq3Pj97nty28WZAVkziNom	0.24040859940435688	0.24090882	d51e2b533dcc300a33c6edcc1a1340b8bd7671d3b0f8e0c254902a802bec03611
3CD1QW6fjgTwKq3Pj97nty28WZAVkziNom	3CD1QW6fjgTwKq3Pj97nty28WZAVkziNom	1.1654157773468918	1.21541687	69c10e856c982247269f5970e4ccb7dba3bdf444361d30714cef4fd300008a7e1
3CD1QW6fjgTwKq3Pj97nty28WZAVkziNom	3CD1QW6fjgTwKq3Pj97nty28WZAVkziNom	2.1513077084216934	2.1613082	757972bb9e998ed234a8a430a9f05ee6819d35fde62803b312c1c183aceddd7e1
3CD1QW6fjgTwKq3Pj97nty28WZAVkziNom	13262GQdKVHxmQeh1wZsckdFWzLQoQLNYh	0.008000069080522166	12.30342957	b11724e40217831cd1fc19842e1984e251499688bb2fdeda02daf3b90ed542111
3CD1QW6fjgTwKq3Pj97nty28WZAVkziNom	1E4tXUAAbatveuuHJi87ru3xwwnJhS7YZs	0.15000086427393713	4.60967615	8aca6531615c3b357d7df3d9d4d1cbb352c225e47d39dec6255918d4123d574b1
3CD1QW6fjgTwKq3Pj97nty28WZAVkziNom	1N22gnDUvHTKH856ctvYYgvLouvwj5JT9y	0.5090097190946379	0.98402032	e73e11222e89bc305784a9e0b654d4bab33ce6424943acb5d757b241d9abdfea1
3CD1QW6fjgTwKq3Pj97nty28WZAVkziNom	16afb1UWRK3wEjHsknZrDRBJ6MBCdtHJqZ	0.001550010848259218	3.79492113	b48b3290671412960834dc4c6e3d512accef7d383c90808e62c5ff13e7ce11e11
3CD1QW6fjgTwKq3Pj97nty28WZAVkziNom	3CD1QW6fjgTwKq3Pj97nty28WZAVkziNom	4.168507908849463	4.19554366	956ab571f211ddd467800a3af9633a7e5235b20d429b39a973a0dd91d17b586c1
38PjB1ghFrD9UQs7HV5n15Wt1i3mZP8Wke	3JMzoub4cU15hrGmrzEinANQL72Rk1Ztbe	0.011315131254440997	0.08163	6c7520bd7ba36066f6981b614a08e8bd15e35e630cc655eddfd26f4b4050406c1
3CD1QW6fjgTwKq3Pj97nty28WZAVkziNom	1HhbCckQoVNv2Vp8yPDK2fQnwcjwCajTPp	0.0005000048029553242	4.80542086	5da0934bd940b0900081c183c693787db47dcfdc7379b0052f5c2822f5d0cfd71
38PjB1ghFrD9UQs7HV5n15Wt1i3mZP8Wke	371eXm18XzStAZpjYXZ1851YToEhEMKAer	2.033824235628268	4.999	1ecf8dd1c842b59d8d221d5dd0f1c09e07848522addb74ce30a9ef92e45d31350
3CD1QW6fjgTwKq3Pj97nty28WZAVkziNom	3CD1QW6fjgTwKq3Pj97nty28WZAVkziNom	0.36532596472409995	0.36622603	4acfd52d83a12db25c975ade671fcfa7aa0278154fe2b14db29d41daf39f82091
3CD1QW6fjgTwKq3Pj97nty28WZAVkziNom	1H3LZNBzqYxNqWH6z9y8tHtzQfjsi1zLAN	0.0012637433476034286	0.70110803	c20b4cba632851d78e6d5ea75a86ee41f74efe5e43628f6caf0ac560bb2617517
3CD1QW6fjgTwKq3Pj97nty28WZAVkziNom	3CD1QW6fjgTwKq3Pj97nty28WZAVkziNom	3.1742647616352735	3.17526477	83dfc68ef07e06241ae1b68dd936367ca37b68cebd761cf12dd73a2ea07bb87e1
3CD1QW6fjgTwKq3Pj97nty28WZAVkziNom	15i4EPbeAAUmUSXXL5UskvhFZqrQ7jnSKY	0.06300390872244949	1.71246113	43676649e7ef91e36e55d3b81e3f5da19c4214d44d411ff024f095684e86089a1
38PjB1ghFrD9UQs7HV5n15Wt1i3mZP8Wke	1J5xm5SZLTX82rE5FZFvfL2iPJMQcXVBxr	0.0025463382621812867	0.09248	8ce216ff43aad766f197d275202d9d3fe65da1fd643a0965a791f29cac0ce5d41
3CD1QW6fjgTwKq3Pj97nty28WZAVkziNom	177JtxT5dbUQ7NUtFcxKnNCUV35hB72dtK	0.0005000278104490055	0.47754492	f55ab3a08916133e644cbeeef9490dc878cea88da8d7760f2d2d4a5bc9b013fa1
3CD1QW6fjgTwKq3Pj97nty28WZAVkziNom	14eqXapN53bspW2T1Hb1WMA9iJqWUpxNWm	0.0446416132330846	2.93988825	04a6fff8ba3af822a1b5a92a6c7801c9fc8ca8da2b5beb07fcb96dfd26a8038c1
3CD1QW6fjgTwKq3Pj97nty28WZAVkziNom	17ZP5Qo7xYBckWWdjkr6iWEvCWbi5hWsnL	0.05000012942163612	10.26106204	0b0171907c8426cab027482ba4fea32f9779a7a4ea47db1c0b5cf4fd5c97b7f01
3CD1QW6fjgTwKq3Pj97nty28WZAVkziNom	1LVXa7xrFn27qV89WAxW2h9pcHPzkcW7F6	0.4300039909926181	2.86167054	5760a519601e00b303de5bdc5b2661812d1c757c1a8e3035769f8afd8ee9ca501
3ECJwvx9VgfotcUuEJMVNvmWnTGVMk179L	3Eab4nDg6WJ5WR1uvWQirtMzWaA34RQk9s	0.23466537187203867	0.54300657	a81ece6225404b40201823681204c7551882ed4364f26dca11d71855c3faabcf0
3CD1QW6fjgTwKq3Pj97nty28WZAVkziNom	3CD1QW6fjgTwKq3Pj97nty28WZAVkziNom	0.11163394992692116	3.40832964	04b60b6af52da1b890daf29ce7db3752f1e3c1f8b47c63823a82bcac0b2d946d1
3Q9SPyCN95szQUoQYgAHKgdhC3YnRsrFrW	3CD1QW6fjgTwKq3Pj97nty28WZAVkziNom	2.3072538762872035	2.33725524	9b8af975d1b61cbf7e55a07ec530e654100133b5f5d50ed861ce2bf3d15073fa1
3CD1QW6fjgTwKq3Pj97nty28WZAVkziNom	3CD1QW6fjgTwKq3Pj97nty28WZAVkziNom	4.1988412901989465	4.2003913	7042ba59a645a650f55b9147107ff96cbb622227cf167d1eac64a8e2ad07716f1
3HRktAsW7YdXFfEfemuUSzSwbFuy4WVgjB	3Eab4nDg6WJ5WR1uvWQirtMzWaA34RQk9s	0.000108	0.000108	099a9765f31cfd5e8de7ea6f67680ce6fc9522cfe16754ccb3fa347a1cc7cc43422
3CD1QW6fjgTwKq3Pj97nty28WZAVkziNom	3CD1QW6fjgTwKq3Pj97nty28WZAVkziNom	5.058055084989211	5.48306547	5005a19066de53d8971c1a69d001613a133706ce41bbe54dc08edd30982e03261
3CD1QW6fjgTwKq3Pj97nty28WZAVkziNom	18acEEFjieTMdrvTJ1V6UaMUfMC2VkM4TT	1.478034647199653	1.55007205	cf9c25ba48213831c162a7d5a50776e4590b970f1fa1e47a81ee275c71aff9081
3CD1QW6fjgTwKq3Pj97nty28WZAVkziNom	1AKqVgzLTjJb4eMUW5m6nFZrhWKds56ciR	0.8360822987607633	0.92582959	4f9b4eaa128d622c810a484010b7c2c5c6214091ca0cd4326789b3fde0b2174e1
3CD1QW6fjgTwKq3Pj97nty28WZAVkziNom	1Cf4GVmeuFdHSMfJL2XUvRnt5TPNYegkrp	0.12000491198650504	2.59555311	9f235456cbe858a3fe2beb4a17d36b08e9c230c7ea6ffb70768787772e5fa3591
3CD1QW6fjgTwKq3Pj97nty28WZAVkziNom	1NEDUBvDbGZcjLvK5CWRQPE58e8WNr3GUx	10.000091729229766	11.58201969	8e79d2042f8f1f6999dd650471d8e28464c6ec8069529e164cabf39dffb975491
3CD1QW6fjgTwKq3Pj97nty28WZAVkziNom	3CD1QW6fjgTwKq3Pj97nty28WZAVkziNom	2.5092177986659165	2.70148868	c584e6253b4d9c3da54518b5295a6e89a60cd4a538b19f7ded935750a9690d471
3CD1QW6fjgTwKq3Pj97nty28WZAVkziNom	1BhXrgnQ1kfaJvYyUgNRHLre3Zp3BJALfz	0.010000165629968933	6.41440437	b36635f1717426f15a0476db78c61d85e01bcb35fb799dc19bbef88761c631a11
33jhmQXe4Q9dP24Jm9EVa6XHxn85sZnQMR	3Eab4nDg6WJ5WR1uvWQirtMzWaA34RQk9s	0.1420620646972488	0.14851916	958d895c183f73a394c4995fc41d4cbcdf16b47ca5ec4ce1e485bcdb2030e2361
3CD1QW6fjgTwKq3Pj97nty28WZAVkziNom	15Y1cdJk52TmoWSGYdWfe6mw24yt1tAyn2	0.0015600498062844515	0.83192158	3e397c818e3a9500ed17505b75a3e6fb1993f82b2a70bfe9f2d4d8923951c7501
17v65tNqxiHiWY8VK4t9YhGc2MmWvznAvL	38PjB1ghFrD9UQs7HV5n15Wt1i3mZP8Wke	0.06111014055332327	1.0	cd68fe0a695d1ca37f2a788b4d45c377a29d3d3162965af1c9b69272be2940304
3Eab4nDg6WJ5WR1uvWQirtMzWaA34RQk9s	1Fnon7i9mKsTV8Z16Vz6hUES8uAc67Uq6y	9.26082869357958e-05	0.1710424	88b9b4b879be100f853412f168905715eef26e2dcf0f0ab68a9284ad1363ccc62
3CD1QW6fjgTwKq3Pj97nty28WZAVkziNom	1MyLHsqnmS9ihifBUcvCHExB1MVunAjicZ	0.07468466769347601	0.42583219	30fa664b22d73e80a496a404f53558bdc8a7442c678b5f6faed33ed3e8f6b8f11
3CD1QW6fjgTwKq3Pj97nty28WZAVkziNom	1p1Zn5fmPH6jAGk8qR3jGZuquKGmTpudV	0.006250035877842905	4.62683761	efdb157e539dbc2fa08aa61feb18d45f830187ec84a2b2bc6a9936763a7f87c81
3CD1QW6fjgTwKq3Pj97nty28WZAVkziNom	3CD1QW6fjgTwKq3Pj97nty28WZAVkziNom	7.78178840635458	7.78578842	bf15a6a525e1905d32567b6e96919e9c0c09aa14a5b6c0baaec80513cb92f5c11
3CD1QW6fjgTwKq3Pj97nty28WZAVkziNom	3CD1QW6fjgTwKq3Pj97nty28WZAVkziNom	11.720110330189168	12.86296269	579ca3305c9fee9dde28abceeece7b1ce5c821df001fca2412d1e6f9d55f1fd01
3CD1QW6fjgTwKq3Pj97nty28WZAVkziNom	1Dy7T1JYrwHNp1UXH1U5zrstnwroiArgk4	0.0025000508096623963	5.22745843	9c1b2c875b1a0c14b2d1831321dcd28875fba5ae3d485922a6c23364409482691
1G9w9iWiiLB1tx59hVjBUQM54a61jMjSrk	38PjB1ghFrD9UQs7HV5n15Wt1i3mZP8Wke	0.012497958250903971	0.02999768	198705c5edeb6c4837f3d8696ef016a8956f7d90c77a567f3368cfcf7bb06af20
1L5bkE34YNCKA6zEKRfzRWGhWPVxBEEgMr	38PjB1ghFrD9UQs7HV5n15Wt1i3mZP8Wke	0.02112195985152436	0.05114537	cffb3fa033a77b50431728f5339f359ae2c97833d44e216c8d4ff2b33684d6410
3CD1QW6fjgTwKq3Pj97nty28WZAVkziNom	15XyLy2RFY8ZCnAabGnJzVJf541qY5j1Hc	0.03000356846320927	0.89326383	7c759f8bcaee9733f4964f4d3d327a5f6ea4120b4c2f6999394a1afcf3dfcd411
3CD1QW6fjgTwKq3Pj97nty28WZAVkziNom	3CD1QW6fjgTwKq3Pj97nty28WZAVkziNom	1.6909313097500103	2.69094118	e8ec0baca8b277d3d611f3a6cb6ad0ea807add92aa6bd3d46247de73237288671
3CD1QW6fjgTwKq3Pj97nty28WZAVkziNom	3CD1QW6fjgTwKq3Pj97nty28WZAVkziNom	4.358385178675999	4.3783853	004d77044129e49621e2873f575f35513d9b63899421ffde2ac629c189f0b3401
3CD1QW6fjgTwKq3Pj97nty28WZAVkziNom	3CD1QW6fjgTwKq3Pj97nty28WZAVkziNom	1.758313514117245	1.77461449	d077b624767f209b13fb88bd8f5457079cfd192365e041350cc22cd61a52df111
3CD1QW6fjgTwKq3Pj97nty28WZAVkziNom	3CD1QW6fjgTwKq3Pj97nty28WZAVkziNom	1.5055122125067393	1.50707224	3c6a02cff4d54a018fa92c48a636c12721b6a897bbebad090a9751d4b8fea7a91
15GqtMs8svcEb6Rbz6y7Azg9GHWes7Uj1p	1ARALZxfXf1A5ZT3Z1HjvwrvN22EBYrkPh	0.0035221494895634913	0.0048	24133853fea04d077e98bceb9d3313f3cca0dc80b1798edbf548835b896719910
3CD1QW6fjgTwKq3Pj97nty28WZAVkziNom	3CD1QW6fjgTwKq3Pj97nty28WZAVkziNom	0.05783005334830376	0.07546327	e0e54d84fb00c4a984030b464e7698ac2156b352a54272b1b65cfb6d1a0843741
3CD1QW6fjgTwKq3Pj97nty28WZAVkziNom	3CD1QW6fjgTwKq3Pj97nty28WZAVkziNom	3.777743948271162	3.88344684	70bab6cbf0a53ea274600e237f83605c24239b51ac2436e0f76e4a35ee76a4cc1
3Eab4nDg6WJ5WR1uvWQirtMzWaA34RQk9s	166CwqHRMJwz1QQCeynjMqcQU1ZJinpWPr	1.5860444817447297	1.74788322	b7f0d975f4799aa3013e3fe9f476eb5b89664dbc9106961cf2c500ca10ec77e00
3CD1QW6fjgTwKq3Pj97nty28WZAVkziNom	3CD1QW6fjgTwKq3Pj97nty28WZAVkziNom	2.573979394977916	2.63398	79e23dacd11ca9c06e6dbf80f197bad0563d9bfa2588b3f143e0b3e5f136d8111
38PjB1ghFrD9UQs7HV5n15Wt1i3mZP8Wke	13ozh1W6FDf8vtFsaLxTJtZgKtWm2WYBZC	0.005104346688792724	0.07303	03afb9cf20477da05a13d64b8c761684eb666b41e84af68192099fa7c884e7440
3CD1QW6fjgTwKq3Pj97nty28WZAVkziNom	1GrK1Xi1Cqt2vLeUsP12Z8aMsx42r2iXBB	0.0856384465821483	0.17752387	5b01fcd8f93d9e6126b59575b901dadac2f55c3c2def1a1ee4c0bb50288ad01d1
3CD1QW6fjgTwKq3Pj97nty28WZAVkziNom	3CD1QW6fjgTwKq3Pj97nty28WZAVkziNom	7.4757495931844575	7.47974965	39f55c1d814bcc06486e8a2842209718ddef9801ad05f08f69d7a8def7ca357e1
3CD1QW6fjgTwKq3Pj97nty28WZAVkziNom	3CD1QW6fjgTwKq3Pj97nty28WZAVkziNom	3.4803302795235367	4.18271812	393505085023e0c29b2c62963ac17ddf1a9dbd96b89068915927ea1beb8503f71
3CD1QW6fjgTwKq3Pj97nty28WZAVkziNom	3CD1QW6fjgTwKq3Pj97nty28WZAVkziNom	5.871452647130279	5.87651267	e6723607402e3adf4b09b76260a692524e2b2e98b097422b935e23724c3f78d71
3Fp5ejYY8FsJ6Y3kb377VRjJunTeUVYsuq	3CD1QW6fjgTwKq3Pj97nty28WZAVkziNom	5.47042981079797	5.66888353	ec37a0f8b06657c1ced7562b842f9d7e32095192555d5a0b732bccf729f6fa171
3CD1QW6fjgTwKq3Pj97nty28WZAVkziNom	3CD1QW6fjgTwKq3Pj97nty28WZAVkziNom	9.941998984579985	9.94999907	d63c065fa3f20740332693e9a4e8da96f2478a1e89b13366fe0251238a9c6afc1
3CD1QW6fjgTwKq3Pj97nty28WZAVkziNom	3CD1QW6fjgTwKq3Pj97nty28WZAVkziNom	2.830957306027611	2.84095768	31da9bab6a7362053e472dc040673398790ceb0847dc4bd231c1107ac07b39f31
3CD1QW6fjgTwKq3Pj97nty28WZAVkziNom	1BsnTji1AsAVH5n1gjwQRQ9aYoYncWC5zy	5.102857824038144	10.92870345	540eaa5e83d2626992959f48a381eb5ae02ff9eb8cea71e4547f5da28330c4231
38PjB1ghFrD9UQs7HV5n15Wt1i3mZP8Wke	1Asizf3DQ1HnWqiBJ8aVDc4ub2tdsdCwwc	6.404241863989141e-05	0.05631	37557897bf0fead57ad67df2013fbcbf2a022653296bd58937c4e5143edaf7140
3CD1QW6fjgTwKq3Pj97nty28WZAVkziNom	3CD1QW6fjgTwKq3Pj97nty28WZAVkziNom	0.5133757195031259	0.56338515	b2d3a51ffcd7d46700afb9465caf3fe6ac19084ce7ef39e98f6c557dc94e55f41
3CD1QW6fjgTwKq3Pj97nty28WZAVkziNom	1ANxXGoPBn5c9iSM3Cwbmm6VNadPK5doLN	0.0052000736130703015	7.50486046	68905791f27674954dceb85a7389e159c86b71d9cd4a6897e2bc24c641b833251
165gJzRTbqKWwW1FMfQnseYb7vbKUudJjr	1GLEtMEZ7GiT8v3e6BoqAbdipzekK6xPyV	61.56917325091371	82.55238704	94ee77ae5f8936d8a5e57d16acdd398a04c26027a9a9ff8dd3059d53b446eb116
3CD1QW6fjgTwKq3Pj97nty28WZAVkziNom	3CD1QW6fjgTwKq3Pj97nty28WZAVkziNom	6.276218862521939	6.2962192	89b65980ea78600d8a389ca06f77460ec78a9e982b6c26ff553da4cb825d09d81
3CD1QW6fjgTwKq3Pj97nty28WZAVkziNom	1P32dLP5ckdHDRoLHFxuLh1oUjggDQ2UVb	0.0012300507969163926	2.57260885	5d66d6e1a37370024677d2f70ef361d3663a3a564caef7ebdf5f8c3c7c92460d1
3CD1QW6fjgTwKq3Pj97nty28WZAVkziNom	1NMrk6xZT1CzHK3Bq1XmR8iJJXBSk8BS6e	0.00800015643727189	5.4330826	97fb5788a59d7c31fcd6c5a814b4e6d5570560b63395e16e3b7f106f89f56e121
3CD1QW6fjgTwKq3Pj97nty28WZAVkziNom	3CD1QW6fjgTwKq3Pj97nty28WZAVkziNom	0.6876615127041842	0.73166311	6d9c05a20bca61fcbae3054855ac4207563701ed0a0989dba37ba85bcd4190861
3CD1QW6fjgTwKq3Pj97nty28WZAVkziNom	18oGjeXkg2GEUJYwcN86eF46CowYkEs7Uf	0.0010000064409953209	4.12361285	5fc9569db48bc6081f33c0e6ba200e1c50ea7409da522a2a0e0af30a8c05cade1
3CD1QW6fjgTwKq3Pj97nty28WZAVkziNom	1MwFTJXmYTPq4fREfU4kRWd1JqXr4Z1gVx	0.5000020937928442	6.34258334	c91f6d78e72445a2af92826a93d01f674852ec6c8ef672e15f45856014e303f31
3CD1QW6fjgTwKq3Pj97nty28WZAVkziNom	1PbBYY8Xvm3sgDvdSCC7MJF5iZqhKivdz2	0.013000289946604496	1.19086651	ac05428ca5e81d063e11991113e7fe56df0044a59a74dc25c228670053868dd91
3CD1QW6fjgTwKq3Pj97nty28WZAVkziNom	1PW2fpnC2yYhUPQEGEs84s7cgGvR6zJK8z	0.012000041419861092	7.69488578	11dc5887ba7a4fc33dfebef20c4f845a4dd67480164f66ac153f7aad9c5381bb1
3CD1QW6fjgTwKq3Pj97nty28WZAVkziNom	3CD1QW6fjgTwKq3Pj97nty28WZAVkziNom	0.41236755142444376	0.51238829	ee3ef4dc314c83ba426de2d84f5a3d4159c99cc73fd2af9030a3d8438c3607171
3CD1QW6fjgTwKq3Pj97nty28WZAVkziNom	3CD1QW6fjgTwKq3Pj97nty28WZAVkziNom	0.46721746911892653	0.47701836	64882a2001852b813c09d591de98cff2187522c1e78c04ebbc58cfed9329a4fc1
3CD1QW6fjgTwKq3Pj97nty28WZAVkziNom	3CD1QW6fjgTwKq3Pj97nty28WZAVkziNom	0.8208261618309783	3.30498073	f06c0117222012032d6831f53d8694b8c8715dec1f672197d25f2b335aaa30bf1
3CD1QW6fjgTwKq3Pj97nty28WZAVkziNom	3CD1QW6fjgTwKq3Pj97nty28WZAVkziNom	0.0013018896443171707	0.0025	08a554fb61a9dea2fb60e582b3597ca0fd32c09388ac3762a539c86132f3f1430
3CD1QW6fjgTwKq3Pj97nty28WZAVkziNom	1AQHv7B6bnthy9hnEmXtN6dmSA7Gxvrjix	0.01500011199668265	3.55727478	77204a86d3959efba7d7f30bf077c4f7151c867f16b3aaa3f343e8bacb51f8201
3CD1QW6fjgTwKq3Pj97nty28WZAVkziNom	1JMN9xm97w5NTHqdKGaEDoSJUhzjEAedZe	0.10000188228854183	5.64429934	60be9f3dd0f05b5f12ff806ddb18b621f7b5552503d7096ba4b7789e5c902feb1
3CD1QW6fjgTwKq3Pj97nty28WZAVkziNom	3CD1QW6fjgTwKq3Pj97nty28WZAVkziNom	5.2056550298656346	5.24565584	da05c1fc08b2994a20adb893008ce03dfdf2e51975dc31881e9b4612a12f53721
3CD1QW6fjgTwKq3Pj97nty28WZAVkziNom	3CD1QW6fjgTwKq3Pj97nty28WZAVkziNom	1.1514742773920195	2.23603716	3d8d7d2f862392ae280ab5dfdcba82b3aa1cefe585f5492f9dfada17637dcfe01
3CD1QW6fjgTwKq3Pj97nty28WZAVkziNom	1BEcdqy3wtu46ojTXNPwvAmRnt4469onpm	0.01000008761099197	3.03160963	5ab21ecb212d62459c84a38389e74e376f429503f94527d4f403d35ea6fb5b1b1
3CD1QW6fjgTwKq3Pj97nty28WZAVkziNom	3CD1QW6fjgTwKq3Pj97nty28WZAVkziNom	10.558922552730612	10.70781494	a8ee1d961a336546a8d42211310c26d60241334690fa7fe156c1bd18c6e3cc771
3CD1QW6fjgTwKq3Pj97nty28WZAVkziNom	1DU7WinzVbYeBv9hGFAcA3fi8GwMa1f1zs	0.0010006521731657262	0.16300776	9e7b18415b23233fa14f3d8ed6e6992f5375f5d2f8f85dd10ce7c2c9d58078101
364qbSJFhwkBgZnMuhmUHdczpaZNS2PmE6	3CD1QW6fjgTwKq3Pj97nty28WZAVkziNom	3.369665400834314	3.7196679	6a609c0f37c5eceadfc85c405221d2062d423c32c23ff71247e6c018656838181
3CD1QW6fjgTwKq3Pj97nty28WZAVkziNom	3CD1QW6fjgTwKq3Pj97nty28WZAVkziNom	4.274245035862877	4.27924516	fb10277d5d5afe6afc9be8997515a1ddaf331c93378ae44d548e438aebcd8dbb1
3CD1QW6fjgTwKq3Pj97nty28WZAVkziNom	1GZG6Vebt5Kbf4twXQChUyRQvEsKMHMYHf	0.0007390129221038	6.07584756	02749e9aa0c96559c9c41d33fb0d48b423bc632232573bbe097e351d598727471
3Eab4nDg6WJ5WR1uvWQirtMzWaA34RQk9s	33L77z9fy22misCFFH8KtraHyhcdujjadg	3.504694152612502	3.61024671	e79775e909a915bfafe1e10c01fe7c40e8c1eadcf61d8980a1323397b71eab920
3CD1QW6fjgTwKq3Pj97nty28WZAVkziNom	3CD1QW6fjgTwKq3Pj97nty28WZAVkziNom	2.484708271720296	2.49570874	787804e25dca135802cbc4549279e22b7362d17b8dbecfaeba2f21f5710b864c1
3CD1QW6fjgTwKq3Pj97nty28WZAVkziNom	1SaGEcdQsVQTjK1MuUhcDhRBhwp1WBAje	0.003400100228371828	0.90100897	fa581e3fae07999076d6e241b54bd23c10aa08283031a3470e2f6b982ed3ad181
13Mj4nmV127symEJ6GTTb4kdTWyQ884QoN	1JujBBkRGAEm7JvdnCDfGw939cEtbuuWa2	1.0487561158130052	1.05	5105fcd8c57b5d4e781842a3183696938f4088297a7014d857b30456d3f265b20
3CD1QW6fjgTwKq3Pj97nty28WZAVkziNom	1igMJT2M5YQycr7rkrAhPRGzHTL8mJVLs	0.1053028046583172	3.98885308	6032ec2a2577fdb208efc86a0e5ced92ce4da6ae4b22d8fd5771288a8f839fed1
3CD1QW6fjgTwKq3Pj97nty28WZAVkziNom	3CD1QW6fjgTwKq3Pj97nty28WZAVkziNom	3.2350869363006445	3.68509991	11427574f3486e58d6d292fd9f7eed0e67f47510a45b1761567c2bb57c540b901
3CD1QW6fjgTwKq3Pj97nty28WZAVkziNom	3CD1QW6fjgTwKq3Pj97nty28WZAVkziNom	0.9541119723227067	0.95661225	dbad1a3cf6d6d3b0d6efe53ddd5299c4ad24fdf96c07735519ed9e128d62d5621
3CD1QW6fjgTwKq3Pj97nty28WZAVkziNom	1KmsbLaDGmPBxgCPcVTy5FTnnpvw8CpZ23	0.004700454637112717	1.09840637	cafc19d3c05f78be96bad5ca0a9054d718773dd0fcae43f6f1ebe711ab7ba64e1
3CD1QW6fjgTwKq3Pj97nty28WZAVkziNom	3CD1QW6fjgTwKq3Pj97nty28WZAVkziNom	1.730670767412828	1.74067092	3ef0ef9e26ed88aed7daad938acd4ce47124557866ea5e62c59c7beef2c813f81
3CD1QW6fjgTwKq3Pj97nty28WZAVkziNom	3CD1QW6fjgTwKq3Pj97nty28WZAVkziNom	7.369309562103863	7.46543093	173a04dfeda6f6579b7ade9b8c72a6d0313f62459badc6e169dc48d99a350fdf1
3Eab4nDg6WJ5WR1uvWQirtMzWaA34RQk9s	1JEnniHsWFACWaqc2TcqxVv5eMNPz1vwy2	0.0004101107799136941	0.74040639	e274c8d76e038ccc50bea4cfe6e1dd7f7d4b15d0ea3887aa498929688d046d514
38PjB1ghFrD9UQs7HV5n15Wt1i3mZP8Wke	19XKuLce4MQmiRo2tN9751fT9ea4nWpaNF	0.06779666853882868	0.07271	4a1d0150dc53f1a603283aa1d722a1d15cb10aac5219f4398e376d91fbfd83580
3CD1QW6fjgTwKq3Pj97nty28WZAVkziNom	3CD1QW6fjgTwKq3Pj97nty28WZAVkziNom	0.9074693275486835	0.91548156	29b7162ce255a56bf830da7604a0033af8fe9ef1018acd4e2828fa82e540f3441
3CD1QW6fjgTwKq3Pj97nty28WZAVkziNom	1A5JexjdGL2YdTnGSSppBhpvqMHnwM6NKm	0.0010000216972020338	4.89659012	94f9ffe1e8878a33bf6f87d66c87fe032941db30e656982bbe2e82d8619ee5771
3CD1QW6fjgTwKq3Pj97nty28WZAVkziNom	3CD1QW6fjgTwKq3Pj97nty28WZAVkziNom	0.8719110811980856	1.87192527	d2155f0629f8d2c57b010156cba19ead8f15449930707e6edca9b6f79ea314c41
3CD1QW6fjgTwKq3Pj97nty28WZAVkziNom	3CD1QW6fjgTwKq3Pj97nty28WZAVkziNom	2.532046938349392	2.63605113	8a1562428209cfca6b84abf753516561e43604dcedd284627bca692acee26fb81
3GjEQWyEWSi6fCeWs7sE2UYUaAFcz6RR4q	3Eab4nDg6WJ5WR1uvWQirtMzWaA34RQk9s	0.1025091803733054	0.11160476	529c857919dc12608cd37dae0fecc0f706105947fd5e7c65119b0a2bb0db79215
3CD1QW6fjgTwKq3Pj97nty28WZAVkziNom	15c9W2ipbcB3VbBxonRnaqPTXV1Mg91p5v	0.9900062822246714	4.18555022	0f7f4cc1c5b9eeb9b3e6c80ec0e1e04100f305c2a527f7480e65bff094edd2a21
3CD1QW6fjgTwKq3Pj97nty28WZAVkziNom	1C53p2FAzXGD2coSbYUzqP6psnRYTTBGni	0.03501579756011307	0.23548436	a99964899aa6b12d60708b4a29760b0a1a3e66cd9ee2bbf27176b3ace881a3391
3CD1QW6fjgTwKq3Pj97nty28WZAVkziNom	3CD1QW6fjgTwKq3Pj97nty28WZAVkziNom	7.340613818467112	7.38171441	bc303d5bf81e8f5324c9b0e3b9af78c8cedcd752c893aaeb5609f9b95a35b62a1
3Eab4nDg6WJ5WR1uvWQirtMzWaA34RQk9s	1QJWjFJm8xTYPVDgUFJYLvfDW8gXp44Ga2	6.2015197602289e-05	0.81611818	5f8e10d92e759ee787f991366b6afca084418c76682e61cb08eed6f4d242affe1
3CD1QW6fjgTwKq3Pj97nty28WZAVkziNom	3CD1QW6fjgTwKq3Pj97nty28WZAVkziNom	0.03898886230274142	0.54180152	51513f76000c496d25d2bec7fe76652e2932277a4cfd9b7880637e0b8516fb941
3CD1QW6fjgTwKq3Pj97nty28WZAVkziNom	15c9W2ipbcB3VbBxonRnaqPTXV1Mg91p5v	1.0000145912660465	7.28117422	077cb72c87af0c440e8b8cd4065a84652819bf568664fa0746786d160546c4451
3CD1QW6fjgTwKq3Pj97nty28WZAVkziNom	3CD1QW6fjgTwKq3Pj97nty28WZAVkziNom	3.801832460943472	4.41120613	842dd08f646cb2bdb3d8e80794ba0970434cc12ed77f865c1e9722568a886eaa1
13mqp7Fhbnz3f8Q5bAHpQeUHUgYTK9TKKH	38PjB1ghFrD9UQs7HV5n15Wt1i3mZP8Wke	0.7425806915851901	2.46959538	9a4fbb99a8974b8de9b459037319fcc9153f90b886f1eb528b2f6d3d1054792d1
3NGBCL61jeum9SLYMLJksfih3fHSdwHuYe	3Eab4nDg6WJ5WR1uvWQirtMzWaA34RQk9s	2.512725	5.02545	d6784a582958201a0ed25a4c7c26faf3d9f9a98895aa7039777948861cf906980
3CD1QW6fjgTwKq3Pj97nty28WZAVkziNom	3CD1QW6fjgTwKq3Pj97nty28WZAVkziNom	4.4133458006150095	4.41490581	6a24bec389b86485e7b8ff4f802025435e1623b29c1939bc9b9eb0578e54aac31
3CD1QW6fjgTwKq3Pj97nty28WZAVkziNom	183fd2p6j32AqfTcZagaUfUAga1akChUXT	3.0000139300512023	5.72003425	e56ba004d7662677cd121e8987260d827254acd4c07c8fdbecfaa691495797081
38PjB1ghFrD9UQs7HV5n15Wt1i3mZP8Wke	3BV1fE5TtiqCaK358acidSHK7hmTV73iG3	0.023918316402367037	7.9999	272465df89506c1d32ba5f0d1f122936bbe1d461ac42b696528674e10853f98a0
3CD1QW6fjgTwKq3Pj97nty28WZAVkziNom	3CD1QW6fjgTwKq3Pj97nty28WZAVkziNom	0.07547524576912994	0.66955951	cc60ac445a9ef924ab501ddd6fa0419ddcaba3997134f961240fa68891f06b491
3CD1QW6fjgTwKq3Pj97nty28WZAVkziNom	3CD1QW6fjgTwKq3Pj97nty28WZAVkziNom	7.020752524912878	7.40075798	8f9977b62fad2d207edb1281841457d8677593755d1ee96d20201a4fced52d911
3CD1QW6fjgTwKq3Pj97nty28WZAVkziNom	16UVTiJP87BeZKaVKZKRjRMLzES49fCpqa	0.3000017229055315	4.62477229	0db4d93c4966579afa3c244396921bdd2920ba4409772cdb2f3bca81aa424dc11
3CD1QW6fjgTwKq3Pj97nty28WZAVkziNom	3CD1QW6fjgTwKq3Pj97nty28WZAVkziNom	1.9249644340870509	1.93417494	203d0cb5d21a8831b930108f211856ccfcbc14512d252bf2846fca0f092428ab1
3CD1QW6fjgTwKq3Pj97nty28WZAVkziNom	3CD1QW6fjgTwKq3Pj97nty28WZAVkziNom	7.498554205833624	7.49955422	37847703447bd165a02ebee63481816fc184c23160770a29c1f53823ef48d2381
3CD1QW6fjgTwKq3Pj97nty28WZAVkziNom	1iSnCBbUCkMh4EKE9Ng9FSmDGdUVEpWAY	0.00028649371646938693	0.15894291	e89d23c84a98675add81b7a429dfba8a7b5dc7b7a7ecc42fd17890f5a2434ede21
3Eab4nDg6WJ5WR1uvWQirtMzWaA34RQk9s	1JeTby9j7BysEc7UyiJ3Ne8WHQuZqAEP5k	9.057713150572291e-05	0.23486416	c94353d482bc4b38efa9becad250a8af60739f005a3e99d2c801d4f728a8b1593
1GuTqrfNhrTLVRTSMwt6qBbx15KeMz1iVo	38PjB1ghFrD9UQs7HV5n15Wt1i3mZP8Wke	0.053687863589266006	0.06895118	14ae65d68620c55c6ff0ae22e3c5ed10bd928f7919dd436cbd1b9ea513181d240
3CD1QW6fjgTwKq3Pj97nty28WZAVkziNom	3CD1QW6fjgTwKq3Pj97nty28WZAVkziNom	0.28459478434844454	2.50871288	65474d45fca15719052762f2059072f4fef571b04e1819455f70db5c535d89b41
1HNuH4mmQPVi5vSW73qDm51FhLJ2vVKQhE	1HfXiwXwcB7CmR2ThRTH3S6UnFvoy95wMA	2.3565989907710787e-05	0.00144146	c6c962b29a6a917e60537c394bbfb6b2450314b988b0a48a520857e02ee2456f2
3CD1QW6fjgTwKq3Pj97nty28WZAVkziNom	139P7zWNq5DnCdp7nvJXdd5aUD2hSG9RXf	2.0000595127456133	3.57043387	65a80dc6b05e9dc336e777c1737248c5d09a024d70962fc978c79713ae5d0bc11
3CD1QW6fjgTwKq3Pj97nty28WZAVkziNom	16fGHzFRye9SUxCZ9qv1EAF22WGatTC5VG	4.500032366919809	14.77074252	4bbf0b4666e6f1f15e8065adc65065d526f19f2e933855c8e3069d08441861061
3CD1QW6fjgTwKq3Pj97nty28WZAVkziNom	3CD1QW6fjgTwKq3Pj97nty28WZAVkziNom	2.7157831209131635	2.71627112	bdfcbfee7d7d4c77083acf5ab3a479397058052bd43d9e72f6f491b4433e94581
3CD1QW6fjgTwKq3Pj97nty28WZAVkziNom	3CD1QW6fjgTwKq3Pj97nty28WZAVkziNom	2.638853414019456	2.72885429	4542ecbefa5b54f94956ceed3a910f3662b8ca0f8a772806f7d920a2c3cfa4231
3CD1QW6fjgTwKq3Pj97nty28WZAVkziNom	12xjy7k4GrobAC3r3DofqcowgYscJHiUMK	0.01620077809743394	2.2120246	207149c5867bb417b3a5d6c87d789aa52185a1f07fefa760c325515623c1c8961
1FA8mbYQ9s6J2GQNVQXXkyUUvMpDCXsXyS	1MhzFyEaJVa2wd9QyioiFjjQVjcxVSrbSw	1.049987629878702	1.19820733	823b2b0749b16aa12658328b2228c1d4a5a1acab39baf29102801ac44a1c45b91
3CD1QW6fjgTwKq3Pj97nty28WZAVkziNom	3CD1QW6fjgTwKq3Pj97nty28WZAVkziNom	2.1519128220203005	2.25191754	5105d3f200854738b0f8dbcf60ee963d4293a2272f733f0f34f80c43f4b17dac1
3CD1QW6fjgTwKq3Pj97nty28WZAVkziNom	1C1KXsAJQ3LHc4CgKp4EVBqYpH7oXGRYSN	0.0039682797507191786	0.3767551	715d8b0c446d38bf438e4b52e2d9e01b3924e1a08cd95895e607498576c481491
3CD1QW6fjgTwKq3Pj97nty28WZAVkziNom	1FAoq7JFrYUh5BjwZYhoHvqniPiFppFEMw	0.001550010866316531	3.78861489	09d684c12d86fe0eb2ce72c2bd0e22421a34f0753de5527a8e232001eda767a11
3CD1QW6fjgTwKq3Pj97nty28WZAVkziNom	3CD1QW6fjgTwKq3Pj97nty28WZAVkziNom	0.3767815567725833	0.37825166	e8b72d07cc1040643ecd7b4c216aced63bbb4a2902b163ca34e20003b12a60321
3CD1QW6fjgTwKq3Pj97nty28WZAVkziNom	15seL6dJaw3B7pd6HJ8Su3wnErPN2H7QJy	0.01620038437562297	4.4777263	100cd1b83818c76ae16b411dc35860fce073eccd1512f52851017eb1bfa42ada1
3CD1QW6fjgTwKq3Pj97nty28WZAVkziNom	1EeJH1bWQENFYPxhu9hd9768zCa3q98sVH	0.004000009208058613	11.53774634	a052cfe6c0f22ef15cf9ea7cca512008c4bef06af557f700c68c00c4d523bc8b1
16CrY3cV2Lyr8zDPUrNk6T92x4N7ykrxno	38PjB1ghFrD9UQs7HV5n15Wt1i3mZP8Wke	5.1359585588949036e-05	0.0123234	2e6e1c9e05d859ad51a0570df613367c65ea90e3cf7c21c8ef80b3a9c1426dbe0
3CD1QW6fjgTwKq3Pj97nty28WZAVkziNom	3CD1QW6fjgTwKq3Pj97nty28WZAVkziNom	4.449468494586528	4.46566888	7e17a2ac933c704019febf862c9c66b8c8d56e0dd5829cf235f19673d4be57fb1
3CD1QW6fjgTwKq3Pj97nty28WZAVkziNom	3CD1QW6fjgTwKq3Pj97nty28WZAVkziNom	1.539710713046152	3.96918697	4ffe40a949023957a16ead1372b5d30d3118bdf6c2603933187482d910b54c551
38PjB1ghFrD9UQs7HV5n15Wt1i3mZP8Wke	3GgiwoHYuWHcAWatAUEHj2juNdLEgnpmmb	0.04561200866554856	0.1072	35265d6c3afee3111e8f07eb9dfac0a0999e6533549aacebf235e2bfced85ae71
1GbipFyr89PLLthFtj7oNwesvxBQjdxSzA	1NqK5vjrcfmuiRq2KNKo8xEVn8KapZAMAd	1.2537893216617193	6.61670427	9ad31f239841298f6716614ccf0ffb140c28f1224e069028590f23fef96ab3802
3CD1QW6fjgTwKq3Pj97nty28WZAVkziNom	3CD1QW6fjgTwKq3Pj97nty28WZAVkziNom	1.225478037332096	2.43810394	64f7c6f5fa7130e5a2735b0e4a2e38aadf026baef5f6a51a2800433c4d5d56d41
3CD1QW6fjgTwKq3Pj97nty28WZAVkziNom	3CD1QW6fjgTwKq3Pj97nty28WZAVkziNom	0.9363017178451603	1.19446768	dbe643505918f15dceec2da6fe729f7aaef90c788cfdcf6b25203cc6f304a4431
3CD1QW6fjgTwKq3Pj97nty28WZAVkziNom	3CD1QW6fjgTwKq3Pj97nty28WZAVkziNom	1.7990842702457917	4.15327449	553eccbba50c6aa1fc824beabc1d478c5314b8a19bab3bd76aafc5dd3722d4a71
38PjB1ghFrD9UQs7HV5n15Wt1i3mZP8Wke	19XKuLce4MQmiRo2tN9751fT9ea4nWpaNF	0.03707929733016135	0.46272588	f411723bfc1dcdf7c174577d134b2b164b12815531368fbc3edfd9d3fe7fd8460
3CD1QW6fjgTwKq3Pj97nty28WZAVkziNom	1JzXCA2v78d9F3RMgT5D3q65wcdgx8L57L	0.017702814621745385	0.66820596	db7a9a9ac2a0df0804acc335d6c1eea8461fea93a3b86edbdf547410edda7f751
3CD1QW6fjgTwKq3Pj97nty28WZAVkziNom	1MirH2cvuan4EfPtTEBgivapenYqx4cfEy	0.45450947197203656	5.09789156	d7f8c953134c83af1d0d512f5dacb031b9e5699b14264dda6bc78fc98de0e0f81
3CD1QW6fjgTwKq3Pj97nty28WZAVkziNom	3CD1QW6fjgTwKq3Pj97nty28WZAVkziNom	3.7622134101261744	3.76575351	a034a44d6c5008c3e0dde10f18bb09479087c6c1456977f29dff0efa74f7bad71
367Vzoe5Lur9MnW9vkTnQXvyNi513cKCXe	3Eab4nDg6WJ5WR1uvWQirtMzWaA34RQk9s	0.08182436	0.08182436	568262cbc187a8d9913d37feea633bae7ca86f5046d91c72a7efdb2d1b01e2a40
3CD1QW6fjgTwKq3Pj97nty28WZAVkziNom	3CD1QW6fjgTwKq3Pj97nty28WZAVkziNom	2.88075164934913	3.1294397	dfee17d74fa27a6d9fbd1c17f8084edd2ec44e9a51ab7986736c3f21daa538a81
3CD1QW6fjgTwKq3Pj97nty28WZAVkziNom	3CD1QW6fjgTwKq3Pj97nty28WZAVkziNom	10.461086368588806	10.46164222	597c0e3e74bc70b7557c4d9d08a794f0e0885e7866d99ddf8b73624ef2456ecc1
3CD1QW6fjgTwKq3Pj97nty28WZAVkziNom	3CD1QW6fjgTwKq3Pj97nty28WZAVkziNom	2.5125899294333283	2.51358994	91adb46d8736f66e0d9f2b3d65fc24005582afb4647e85b7157207bc36883f2b1
3CD1QW6fjgTwKq3Pj97nty28WZAVkziNom	3CD1QW6fjgTwKq3Pj97nty28WZAVkziNom	0.15873358788710726	1.75089774	aa5b18e253b72375a6bab1c81956c0ff2fbf7d5b2409e37175dbee42367ed6aa1
3CD1QW6fjgTwKq3Pj97nty28WZAVkziNom	3CD1QW6fjgTwKq3Pj97nty28WZAVkziNom	1.1965065320448425	1.19749793	e5a7ac683d3f4dc387a7fd5a81673ede69948acfe25a3bb255247e30fcfc4fb41
3CD1QW6fjgTwKq3Pj97nty28WZAVkziNom	3CD1QW6fjgTwKq3Pj97nty28WZAVkziNom	3.5220950992459183	3.5221951	a8bad1a857e42dde53a0d1f0f706388e0b5787116374422aed99a99a2f909ee01
1MhzFyEaJVa2wd9QyioiFjjQVjcxVSrbSw	1MAwvr21q95UBu6y4WhRM47K5RBijQ164G	0.5250250035719388	1.0499	61b97496bdbc2bf141736c4af436f27ac6b8f5429c37e4810ee295efd712ac970
3CD1QW6fjgTwKq3Pj97nty28WZAVkziNom	132jnHpnscvSjiA1s25uT1Rw8Fe1pyVtyD	0.19264692161122252	1.67672153	70a2482dc1d280724647ca22fcdeaa3976c2dd69be7dbeb1335d99e46436fe894
38PjB1ghFrD9UQs7HV5n15Wt1i3mZP8Wke	1GPfT5QtAtvTextkYq7KcTKHe8n8Ze5FKQ	9.156605296097199e-05	0.009598	46e2ba664b417058fd473820824c8e148b268ab8eeaa9e4429aaf881db2b62850
3CD1QW6fjgTwKq3Pj97nty28WZAVkziNom	32x9fCHgPVgQ3uftKLA8p2qwgGkHBVMG8u	0.0003000008649316119	9.21231559	3176d062e0ec3fa37e8155a16b017f8325449de2e920b249d32fc1e91681a07e1
3CD1QW6fjgTwKq3Pj97nty28WZAVkziNom	3CD1QW6fjgTwKq3Pj97nty28WZAVkziNom	3.5338019279589394	3.55280207	e6ec0dda12970466a44ded75bb2853030ecedd0b60866d564fc31cb3899baca91
3CD1QW6fjgTwKq3Pj97nty28WZAVkziNom	3CD1QW6fjgTwKq3Pj97nty28WZAVkziNom	3.6387573075141297	4.13777012	ad0bcd58267adf54e750a2034691980e3dcf25ec2ba41744f86d869c3d1623df1
38PjB1ghFrD9UQs7HV5n15Wt1i3mZP8Wke	14Bj24EW9UR6yU9FQZBRs3fTw8Q8iGj5Y6	0.006370822958831395	0.09115	02c17c2f214ad1e42fba0fa87f3ce6f9b72751975abe47f6d4cd441e3db4bdc91
3Pn2wMNgoeJ5dYqfSMJdByURWFoctwYPnd	3Eab4nDg6WJ5WR1uvWQirtMzWaA34RQk9s	0.05590128	0.05590128	934534acf68c11def9b2c80b28b21849093c5c9f0b1530b9c817f0090284a8cd1
3CD1QW6fjgTwKq3Pj97nty28WZAVkziNom	115tyehDEUfMavoPPCTZWBoTEubwpqURFU	0.03000097041043158	3.28448973	7b88a500c99a8b898a6b3f11dfd80919ae702e59e17bcc1f85590f22a3dd07bf1
3CD1QW6fjgTwKq3Pj97nty28WZAVkziNom	3CD1QW6fjgTwKq3Pj97nty28WZAVkziNom	2.6608947292828096	4.87090678	468d65e80274a036a71bdd52af90192e71b7271147e32264eacebaa83513e7941
3CD1QW6fjgTwKq3Pj97nty28WZAVkziNom	14JfAmgNLhMoFSuZQpQ2btjAxjbgVQ5SM5	0.0010000046648402142	5.69368353	f40730aeee34ee66aeb681d21bba022a1e41ce973d867d51d1109fbb07df9e891
3CD1QW6fjgTwKq3Pj97nty28WZAVkziNom	1HWPTRDNUZvBwzghH1x87vYN9MwHnZywsp	0.0015500137703979792	5.19582918	0bb9e518bac6f9b93dfe161dffc9d6b11b6980effe5637df007128c56bf795641
3CD1QW6fjgTwKq3Pj97nty28WZAVkziNom	3CD1QW6fjgTwKq3Pj97nty28WZAVkziNom	5.521546172242929	5.53054622	e48eb0e3408e8dd89217e00a4bd31a04362b16eddc365ce15855ad8026abfccc2
3CD1QW6fjgTwKq3Pj97nty28WZAVkziNom	16e5QgPaLUVQjpG2wGLHf2vHsekNZYVfD	0.019203710965293642	0.5497767	b9ab9a58fbf8c332fa8dcf48a40a9b9a137376b903e3dc803ab96d50d89a33621
3CD1QW6fjgTwKq3Pj97nty28WZAVkziNom	3CD1QW6fjgTwKq3Pj97nty28WZAVkziNom	4.4117592406116355	4.41331925	bf9955c6c6134aa9abe37f716aa5c9b33e68ae9b9a47eabff17f3803dc384d6a1
3CD1QW6fjgTwKq3Pj97nty28WZAVkziNom	1Pneuh7qz82c6GGAbSgHJnAVerHcUqz93e	0.04291670934694488	11.47360698	22b251da20a48c907ecb582be696e1ccb8cc2da78d529dafcf97e92578a7ece11
3CD1QW6fjgTwKq3Pj97nty28WZAVkziNom	1DzpGFLXAc18wH4P94XCgrHL6JtjWGnErN	0.003310048432837657	1.81519173	5f7f7af28f6b6a059a0fb401828a65ceb5e24712ccc8aca72cf0d5ec021c8e301
14s1uUgX9sNJUzyQjVzUsB4QTDB78EkUQ8	17CcixA4fyEmscXPsZRshecXzJ52eoKNNY	0.5488885858448111	1.15	a37b40f74e78760f408df8a95b3a2938210c00fe057fbdec90a3c8d78da2127d1
3ApkZousASSwkQyzrBGuLXexGfii93Gpet	155GwFbFET2HCT6r6jHAHUoxc897sSdjaq	0.32935935663800275	30.0	c21c5a1c624a19f39a089cc6d8b816e847842506ec686ef9401000925c82887b1
3CD1QW6fjgTwKq3Pj97nty28WZAVkziNom	1EQgcWahQDiXpGh2nUvRxAzT5snwdMBWFp	0.0010000175370027129	1.5145385	3c0de2587557ed75d48140be99b67658053d63c9b1c83b6c885af4c28cdf932a1
3Q9SPyCN95szQUoQYgAHKgdhC3YnRsrFrW	3CD1QW6fjgTwKq3Pj97nty28WZAVkziNom	3.4104503392577663	3.86122877	397d72761f8faf99608e6be73f1fa6302e115e96142d5510eddf42da67fba3261
3CD1QW6fjgTwKq3Pj97nty28WZAVkziNom	3CD1QW6fjgTwKq3Pj97nty28WZAVkziNom	1.690694616544301	1.69091462	ac8457be124212eb13984d269e9083796f72b14e013f78ab58dfac202704c6000
3CD1QW6fjgTwKq3Pj97nty28WZAVkziNom	3CD1QW6fjgTwKq3Pj97nty28WZAVkziNom	0.6677155351264727	2.85114909	901ef13978b651657c315002181802ce4e5604b94c2dd49f01c4207424b1edb41
3CD1QW6fjgTwKq3Pj97nty28WZAVkziNom	3CD1QW6fjgTwKq3Pj97nty28WZAVkziNom	1.948751233335715	1.96515212	08d451f9e25ddd50798a184cd18540a554e71204f5ba14f56a528a00c691ee491
38PjB1ghFrD9UQs7HV5n15Wt1i3mZP8Wke	35pXuaoeZi7wdtS8yjY52zu4UHdDgiQPTW	0.0006590778581677934	0.00606774	8e4ed0c76eba06eaccba4229cb6074ced5a50ff05c2e85acf9957f1f06ed0a3b1
38mMQxz4knqfmecjLW3atdygfWxvvnJfg7	3CD1QW6fjgTwKq3Pj97nty28WZAVkziNom	1.689536627894188	1.74553748	4a31c70a3636a0e1ab1670b70d0c037c0e94dd5ec2a7a0f84f709fd348cdba5d1
3CD1QW6fjgTwKq3Pj97nty28WZAVkziNom	16yEcvWY3FLJQqrd9rEBvziSkeavVmp1BM	0.018000656174850613	2.9144514	0617d541bd88e0b3265cbe7f01ac336c42be75545849de07cb727b69812f47f31
38PjB1ghFrD9UQs7HV5n15Wt1i3mZP8Wke	18MBc4Ew82TCx8iMkyc36tmeYM3REnRoDJ	0.0777782841808756	0.15368	c85eed24a9c780d3d4935a9c4790956c26b152fe817a72552e104b357d42c1d81
1Jdv24GLnPcryd9xY9bJabxudZiAyKN5NH	38PjB1ghFrD9UQs7HV5n15Wt1i3mZP8Wke	0.3153836654454075	0.31660389	ac42940e549c43b6b7cf422668c289227f0a409c868e085eee1f32ba9b9300850
1C7PDYzjRDqomyywDHEqx9huYoYQoGYgdV	1C7PDYzjRDqomyywDHEqx9huYoYQoGYgdV	0.015237378954163978	0.0998	588c4bad69ac6c7b2065f06ee87816d1e3d4dca5ad429177b0c8612c8f282a231
3CD1QW6fjgTwKq3Pj97nty28WZAVkziNom	3CD1QW6fjgTwKq3Pj97nty28WZAVkziNom	3.4537205381457627	6.88781743	00120135a5af3ef8a0f99a3723f7bd2c61ac324b20fef6f808073d0060f461081
3CD1QW6fjgTwKq3Pj97nty28WZAVkziNom	1K9XkmpCxbvMLj1GTQSPP1A5ogsvFqpijb	0.0055002393198195845	2.44169257	ec707009bdec65fd305cf78472529bbeb8a7d5bcf701fca800dc60de2afa8ba61
3CD1QW6fjgTwKq3Pj97nty28WZAVkziNom	3CD1QW6fjgTwKq3Pj97nty28WZAVkziNom	4.243100804690065	4.2873019	e788e78d70745b144c4ffcbbe836391f639b44b43a473424158e5d5893f2f5c91
13FqHczCNLFvNidftfopeU8ysiGB6MZEyJ	1Jgr2JWmaajA5rCC3ERCi4DJEKL57h7Tkm	12.08570585817228	12.58595717	c79b1fd3799fce45d9562a4bfee2d2339c3c50e1b583a2171b71f9603f0da1cb0
3CD1QW6fjgTwKq3Pj97nty28WZAVkziNom	3CD1QW6fjgTwKq3Pj97nty28WZAVkziNom	1.2670607623594368	1.28346212	b0ba052fc43d0f57b459413bd4c2ae5ec081d1e2cce41a6682cd6efde0b330d91
1DFFrAk7HiY5W9x7tYm4w14rJAMsJxwYyy	15WJMyfHeiD3rT8nvvrnyQs2THA3J3wxnF	3.724135287171103	3.7297325	690ac78afbbd529be7f1eb06e707f2a9676246cdea32946191992eefbca842890
3CD1QW6fjgTwKq3Pj97nty28WZAVkziNom	1JmvwCik6Dvr4W4NNJHFzC7Mup9yCRuuM7	0.0004000094608744853	4.49186861	3168355dca73db2f0eabf39519cdc862c95781a48f68a46e3c436b6c0c9e7afd1
3CD1QW6fjgTwKq3Pj97nty28WZAVkziNom	3CD1QW6fjgTwKq3Pj97nty28WZAVkziNom	2.4863851717261483	2.49338547	e0bc8b5ed9737c6e137fbdafc54605af5c03d33e518dcfd0bb3a8f9164891d0a2
3CD1QW6fjgTwKq3Pj97nty28WZAVkziNom	1HrJKiBPEgcTT3Yvqwz7nMey6ejX8C7tK8	0.07000806631673365	0.92206359	474839e29e192142fa3060dc86b02551e6acf84613b8dafbb64f58666c89a9b51
3CD1QW6fjgTwKq3Pj97nty28WZAVkziNom	19bhEhr5aBJxZ6Q66QhWbpYsTKbgEfACY3	0.530006266565936	2.24636054	aae9243288c7beb7023a9017860cf769bf4a2d970a337ee6979bcf977b415be51
3CD1QW6fjgTwKq3Pj97nty28WZAVkziNom	13E2VV9SHL5hJdQqiWfSekbjPbGyuKcFRy	0.040001596640040556	2.66169551	a6a78143ebab8d857b24da7e1059fe9e3565cb0cf43423ba187b828e60b8a2281
3CD1QW6fjgTwKq3Pj97nty28WZAVkziNom	1BticNcPuoHoQhQUX8iPX2GgLAxpsehHGa	0.02389240316773436	1.57399061	a856093a968287ee4199e6de54dc757e6e3e775828fcf95ff4bd3c15b23a674e1
3CD1QW6fjgTwKq3Pj97nty28WZAVkziNom	3CD1QW6fjgTwKq3Pj97nty28WZAVkziNom	4.689669874252128	5.58471309	4a719470a2db357495d5f8d21f8fecdd44d8bb2c2319a112664477044f5d6b7c1
3CD1QW6fjgTwKq3Pj97nty28WZAVkziNom	3CD1QW6fjgTwKq3Pj97nty28WZAVkziNom	11.882514467764217	11.96914466	5947445393aa6820262bcac65033bff340eb28c4e316d0cbfa561fee71d5836f1
3CD1QW6fjgTwKq3Pj97nty28WZAVkziNom	3CD1QW6fjgTwKq3Pj97nty28WZAVkziNom	11.097530810430127	11.10153082	0dd1fda8d7ccd34d87393fb4fe2eb014c62e6f52ef02e2e1e7da297359d568861
3CD1QW6fjgTwKq3Pj97nty28WZAVkziNom	1HWPTRDNUZvBwzghH1x87vYN9MwHnZywsp	0.001550010839253048	3.79807425	1512c6020dba22e5bb5f90a900d24575d586a9e9b4f2df93f8c835bb02aaf6821
3Fp5ejYY8FsJ6Y3kb377VRjJunTeUVYsuq	3CD1QW6fjgTwKq3Pj97nty28WZAVkziNom	1.4037022730548474	3.4037647	46b276629091d99b027ae8a532f0ee44748ca7ce99e454e9beb138f06e5c28991
3CD1QW6fjgTwKq3Pj97nty28WZAVkziNom	1CPVXkaEY5J6mWmou96c8JNNwDEQk7aRoQ	0.10690248800126938	4.56483703	08523d208ce9318434edd3e9edc62948fd060f9cfd83f725da260ff51e47b5151
3CD1QW6fjgTwKq3Pj97nty28WZAVkziNom	1BDTbcAjnesKyZ8rtZdLZ5rZUJ3HCixzUZ	0.03360020327297516	4.39026092	7bc82b21972c03a9d5cf20be88b841b8ad8dad0989d291762472330825137b1b1
3CD1QW6fjgTwKq3Pj97nty28WZAVkziNom	3CD1QW6fjgTwKq3Pj97nty28WZAVkziNom	3.0583422473355095	3.05864909	a98dc89eb410f3367d64e299fb8c063cd0e7812d27e3b30325b8f4be5bff09491
36w8NFjCTwbVKz8gkYCuyVAhdqT6MRmpfd	3PxuNmVoYWU8PVFNCuEf31hbgjvzDEeHJz	0.0038966976080539234	0.07642212	113d5ec2ebddf297029aa2f4632718484a8c5bc571c0dfb42a989a595b8311240
3CD1QW6fjgTwKq3Pj97nty28WZAVkziNom	1GeGyHLAhZ6Q6MwmnJKiMT733cfq6LM3hm	0.06000060502208422	2.63398	79e23dacd11ca9c06e6dbf80f197bad0563d9bfa2588b3f143e0b3e5f136d8111
3CD1QW6fjgTwKq3Pj97nty28WZAVkziNom	1GSFeeJozGyFPTEuES9Ub26wwpVXaoWHKU	1.3243523481726194	2.78448376	47df964ee2f687231097df269d4b2b564238169db193a6be56cad02abf3b22d51
3CD1QW6fjgTwKq3Pj97nty28WZAVkziNom	3CD1QW6fjgTwKq3Pj97nty28WZAVkziNom	0.035380392966925876	0.0827716	6b03538a36feee908ad6998578268173cad22fe244a431a63677c8cc8049af051
3CD1QW6fjgTwKq3Pj97nty28WZAVkziNom	1ESFRr62uoAXp79WEdigGF2R8yP6FfwrnL	0.020000093101897768	5.70560306	ddc77b886b1ede71635e185ddc760a9d0810a6e3f12d5feee40c008da75283f91
3CD1QW6fjgTwKq3Pj97nty28WZAVkziNom	16UNZDkFCaFp7f1WzEKv1gTAGKb5XYQmxX	0.000711200173060223	3.40651814	1ebd753cfb3c144e440364376c412dd0df5a633188b048524de01c6719ff2c281
3CD1QW6fjgTwKq3Pj97nty28WZAVkziNom	17jMrNSQWcrpsrmfoc3qYu9BhFGYF5Ui6A	0.0032830085394578226	10.21103548	776cfa3005e277a6b34ed04d1c0edc7751dce582c4ac520d789c0dcfdd0e7d401
3CD1QW6fjgTwKq3Pj97nty28WZAVkziNom	13WwnMxcG2LmpFUB8MKKrXMaeGgSKobuxY	0.01000118538711358	0.89635354	c9f93551e9694aec9eb0f17406ccbe2d1a64dcf929ed1bacba56ca968216165d1
1EaQSXEnaLk6XnBCsHngDU3PGXYv7Ky3RE	1BaBBgv2KeY4kPP75rZTaLjHFgRj9s1nED	1.1479309005832365	1.15385646	f05b30a912f8a424b5c8bfb85553e874c4ba25bdf727e43a3613305c25c61cf10
3CD1QW6fjgTwKq3Pj97nty28WZAVkziNom	3CD1QW6fjgTwKq3Pj97nty28WZAVkziNom	0.16331399609122157	0.52838929	d9b4540376be8a9543cb6a1c9c9a71e0496b6b1fc75ddd3d9034af67b41309e81
3CD1QW6fjgTwKq3Pj97nty28WZAVkziNom	3CD1QW6fjgTwKq3Pj97nty28WZAVkziNom	4.73825641431114	4.93825749	e6d57e652a472909bd9d6e0ad66da0c692bf55b90923e5edb65b770ac702a4631
3CD1QW6fjgTwKq3Pj97nty28WZAVkziNom	3CD1QW6fjgTwKq3Pj97nty28WZAVkziNom	1.5358988642329783	1.53612684	81df7eb0c310d9696cb384cc7aadf174bada6dcf38bfd9190e065fbb115cf4051
3CD1QW6fjgTwKq3Pj97nty28WZAVkziNom	1BFm9nrtJmSvtacc4aapgSgfWBorzSWdqN	0.04287354892509699	1.28345505	a6ee5b0246be0ebfa784818ef1c2fe579a4e11ad3ac09210c54c294ce865d2b91
3CD1QW6fjgTwKq3Pj97nty28WZAVkziNom	3CD1QW6fjgTwKq3Pj97nty28WZAVkziNom	0.5911710558493583	0.60737389	4839b53d6026564970fdbfa72c8c305f3caea4013fb24842249d0296aa1163961
3CD1QW6fjgTwKq3Pj97nty28WZAVkziNom	13ZDTNC3xEdJHhzJ97qcjctxP1dyrhFWt8	0.005000166630287394	0.79700052	55212e7d5186697eb618b85c031428866b2bcf3a0cfced56dada77ab1f79b6451
3CD1QW6fjgTwKq3Pj97nty28WZAVkziNom	3CD1QW6fjgTwKq3Pj97nty28WZAVkziNom	1.054572918227025	1.09842916	007ef5c2cc957aeddcbaef88a9e4b6acf2a71259bf229df1cbce843529fea5091
3CD1QW6fjgTwKq3Pj97nty28WZAVkziNom	3CD1QW6fjgTwKq3Pj97nty28WZAVkziNom	4.726777444922307	4.73838751	7d87e6de5688b8ef3a31ea772036199fb6c185859af4d36d20311ded382171fb1
1E7xC9XhSH11aXFcZn7bexte3FnhREaMS2	38PjB1ghFrD9UQs7HV5n15Wt1i3mZP8Wke	0.00865484771760825	0.01057141	03fe1928f666c4b82cb7407bcacebe6e0f019f49dfde6c9969ce47304fed39b00
3CD1QW6fjgTwKq3Pj97nty28WZAVkziNom	1P7nBiGtkMrvnrURy8FDQVFkyd6a6ofcUo	0.019500430591457923	1.20283723	3e72a355ba9f16d582a38f098579cbb3eb7b541965ca39fd2362d67b1db0b5f81
3CD1QW6fjgTwKq3Pj97nty28WZAVkziNom	16PdQhHWZLrV9kVykF7TFihC5oPuHdW3Hs	0.02200042456897429	5.50517171	d5dc560dcf71df39e16d1cb9f1d6983782afefa3745becbf8748eb7c2ce877eb1
3CD1QW6fjgTwKq3Pj97nty28WZAVkziNom	1APhuuNAUcRkyvsPBFST6qqVsZGF74rLGB	0.002382014050534216	4.50276781	c5756b8af8c5585181ac482557b9595ee783c8ecc44c2f5e7174128b9bb664201
3CD1QW6fjgTwKq3Pj97nty28WZAVkziNom	3CD1QW6fjgTwKq3Pj97nty28WZAVkziNom	3.0499234751765445	3.05092351	8e55e6831c91d3829ff6e0992133807ec12f0b5394b45dfcbb17c0e8a9a225651
3D51AU9xB8GYuRv5WZakDR1fH2KZ4T8kcq	3Eab4nDg6WJ5WR1uvWQirtMzWaA34RQk9s	0.0008	0.0008	04960faf258795ccaca06c4e771bdfcd7a8bf3be0c120aa1bc1d2b71d4eb9ea20
3CD1QW6fjgTwKq3Pj97nty28WZAVkziNom	1AN7SsJJgKpa1mHauxNCK4uvvfthDDbPBE	0.022013895527498935	6.12063617	b5756089c80b61d23c1318144c620f7d66ffee0728230946412ac395dc8f3ffe1
3CD1QW6fjgTwKq3Pj97nty28WZAVkziNom	17XwvpWzhkHWNmx3mpisNe96LSGXGNdYqu	0.005000086145029303	6.16645158	eab6382515e33430bb4f7eb2650daea1a97196687d75c9e371acce5088e782f51
3CD1QW6fjgTwKq3Pj97nty28WZAVkziNom	3CD1QW6fjgTwKq3Pj97nty28WZAVkziNom	0.2264141242558498	0.23641862	8346c0b2a47f0a661b79f824b5741f5b65cd056dc8f56b4c488ff57b125923cf1
3CD1QW6fjgTwKq3Pj97nty28WZAVkziNom	1FQ8phGJNgiWemgvCDRX64sDZV4t4y7q9o	0.01620055578414055	3.0967905	2e76b5282e943e3a9b1366365f81030fd474a6b3e2af2195360d2bd2a5652a871
155YePMLepyg8DTxQLW9pkALPjsyYCoMwn	121aFvKoUZBmhpRUNUmEom6iq1ACvTPoDf	0.20002086646311779	5.1397876	0ebde88e2b57260b4440f7158886c11334c1d468941fb0a414c5ff62603708a71
3CD1QW6fjgTwKq3Pj97nty28WZAVkziNom	3CD1QW6fjgTwKq3Pj97nty28WZAVkziNom	1.292314865950958	1.35231958	3c6e316e2e81cf7c8d7ad241ec07733d471a3e114989ab011dcacfc4652bae721
3CD1QW6fjgTwKq3Pj97nty28WZAVkziNom	1M5QsMgoCY4zPZiJquCusukuyJSBcKUUG8	0.00225200665760582	8.9842052	986a11d8ab803a9dd1604f1aaa242a5fad55300a861212dd0acfa8d5f31fc1e71
3CD1QW6fjgTwKq3Pj97nty28WZAVkziNom	3LuFcayR6nXAARNZgj2bT4oLKsKspM8evX	0.20001682777977536	1.26278024	033e7846b7f1c0f883bd6b55613e3fedb48ba90c848adcbe0b4ee2d5948d35881
1GvZi9b1DjLAzBzDFamTChP28Xp7QeWjKu	1HVSCUfixE1HFpb4SbcFgMixmETBxPMxq7	4.1298803753720396e-05	0.04	e49267fb91422f8ba8e82d5b1db4ff00251e46c5ca8466c5bbbd248aa14d28d21
3CD1QW6fjgTwKq3Pj97nty28WZAVkziNom	14Ehqb8drDZJ86JnWsnspHCjtCCj3gGhEN	0.05481372448832546	1.56354634	09b8ba21dbea9f806818a5ac0b318f8d85d98f0050e26d5f8840f6c39db2cd741
3CD1QW6fjgTwKq3Pj97nty28WZAVkziNom	3CD1QW6fjgTwKq3Pj97nty28WZAVkziNom	0.053612841390646815	0.73104129	06c1ecf753d32c8e457b5ae0837a0a7db4addcf6028db8f58ef9572860d51afc1
3CD1QW6fjgTwKq3Pj97nty28WZAVkziNom	19KELdGGRe9Q93BTy2Gbx94TdroknCZHm6	0.10432076919059448	3.60217565	9b83d7f8960c4f727a5a8b617be4dd7ed41609143fe6585d4e2f48227094b5ab1
3Eab4nDg6WJ5WR1uvWQirtMzWaA34RQk9s	1GBeKRs6JvsJ4RUCCKwkjLaousBR3gFRKA	0.0004685660398657639	0.13273076	4ee867d382ae4ed35626f90546c8fd1cec646cc8786b242abaaf15652f2470dc5
3CD1QW6fjgTwKq3Pj97nty28WZAVkziNom	3CD1QW6fjgTwKq3Pj97nty28WZAVkziNom	0.9007557480967817	0.90255596	f115f8b9bf67e4fce9280b4e4706bf99784e56f281bbd4a18f289e34987d65921
3CD1QW6fjgTwKq3Pj97nty28WZAVkziNom	1AsFrxPDwea5buh7kg5tL3XC4otGhtLrya	0.10822857032837854	4.22524022	f6f9a5cce77f29ce34d252ffdec8f00aba816bacf1407e2e4672d2f54e821df11
3CD1QW6fjgTwKq3Pj97nty28WZAVkziNom	3CD1QW6fjgTwKq3Pj97nty28WZAVkziNom	10.222299283278476	11.22230165	17ac4aec671fcbea1dbe79b4a9b64f4ff3ab2ffca8b200f30c7463006085ca1b1
3CD1QW6fjgTwKq3Pj97nty28WZAVkziNom	3CD1QW6fjgTwKq3Pj97nty28WZAVkziNom	0.8289664383862742	1.82912453	5d68f8fe5869b3d60cab953272fff741c70760dde5ca8af92b7d21c02fc2fe001
3CD1QW6fjgTwKq3Pj97nty28WZAVkziNom	3CD1QW6fjgTwKq3Pj97nty28WZAVkziNom	1.2857401764484906	3.37809946	b71af9e7c5767aede2debe8aceb591944d49b4f391c11add3e2f1a76a301c7411
3CD1QW6fjgTwKq3Pj97nty28WZAVkziNom	141NobGxEg4p72Hw6eJkpPCyFbKaSUjDND	0.020000115620984926	4.59434826	80fd46ca16298eef31e2fd2058b90d1f8109f1735377ec088f8a6c6d63bc658f1
3CD1QW6fjgTwKq3Pj97nty28WZAVkziNom	18EYRPnvbsmXVv473p4n5RJMGju4g8ozUP	0.0005215260832537515	3.44500758	d87d103ce6383bc1d4d80bc0aea3391218b229ceec031ac039223bbcd179fc001
38PjB1ghFrD9UQs7HV5n15Wt1i3mZP8Wke	17oM8y8YEARHHpi6TmoXjLEcF5VMmdGqrR	0.000572905696609097	2.13813298	b41f4f69c402a5f06070d034c3a2731794d9c83fb22d4dde94f7e037115efdac0
3Eab4nDg6WJ5WR1uvWQirtMzWaA34RQk9s	1FyQFcPX3aQ7pkTgtMT94G9Jdwp3Ea9bhs	6.003092311927585e-05	0.38825917	96a158345928de42cbb17ba931689907e7fda94ffcca22ccf99bc35e823fb07e0
3CD1QW6fjgTwKq3Pj97nty28WZAVkziNom	1JtGRzamzeg9Tcjv8k1YUZmSi2yZ4uxEgL	0.7395446928793237	2.81902513	37a99674f408b9957b9c728cf964d762bef75118ad5e92a01b6509291daab0fa1
3CD1QW6fjgTwKq3Pj97nty28WZAVkziNom	1NzMJUm6CLJqvPEa1Yb6xp94oroepBk1Ka	0.01830032752019047	1.4840511	e35268ea39da8028c687525956b20c1b580cf114440c5e5ae872b1009d0e5fe51
3CD1QW6fjgTwKq3Pj97nty28WZAVkziNom	1Dy7T1JYrwHNp1UXH1U5zrstnwroiArgk4	0.005000100764776771	5.27178963	f77b893d7a8d27570e95c3e56a06144575477e55853db77ff0b4e6fd4a1fb2c71
3Eab4nDg6WJ5WR1uvWQirtMzWaA34RQk9s	1PhUMzwHiev756rCX4CxAEP9s7qzmLxyWs	0.0002130841040266418	0.13567741	7e130d758500779aac44214d1eace1de1e0c5a8e19774ff6a90ddfc8f28fc6e52
3CD1QW6fjgTwKq3Pj97nty28WZAVkziNom	3CD1QW6fjgTwKq3Pj97nty28WZAVkziNom	0.14418304963926742	0.1452775	b0cb6d73761a1ec3b9d2bc724a0b67f65ff3e455f2088a6ad696234e8709bcad1
3Eab4nDg6WJ5WR1uvWQirtMzWaA34RQk9s	1Dn8uNvQZutXdcQQTCyDnU1spQRVx6ydsr	0.004022807075928415	0.25087071	0ab4afde4d2833c26ae318d4215ee57f060359ca56621c3c11fbd7a35264c10e0
3CD1QW6fjgTwKq3Pj97nty28WZAVkziNom	1GfDLZy9FgWZrtgbu7F4u9pihnjMfwFKkP	0.015000242552144254	6.57023987	f6a4236ed04563764b576b6154187060f5e99e95734544140b165044f6421a5b1
1PnxVRzLiHC1LZ8otTJZTF2CHwwN6YhpnW	38PjB1ghFrD9UQs7HV5n15Wt1i3mZP8Wke	0.01822094045183637	0.02133	c27acc829fe3d03cfebb618f8ee14b60f18de4f11738e35e4748795d9f53c8281
3CD1QW6fjgTwKq3Pj97nty28WZAVkziNom	1D8e4TChGGwC5TRBaXrM4ftGh5kpE1YAxz	0.008000016024296756	13.25989083	e232fc5db24aa341589521cd3a213847a7c7cb538676b17abb97880d0adae5851
3CD1QW6fjgTwKq3Pj97nty28WZAVkziNom	18ZCV45NpUZUgtadEFBVqChM1ei1zN2Acq	0.0005002794225589741	0.19021258	8d29c24075a5130c3bbc46065b63131a69672a57aa3413273dd7a21ad19ba7971
33XZf8Ys9sbqnAKynA4yBckyzwN3SEZaU7	3CD1QW6fjgTwKq3Pj97nty28WZAVkziNom	5.176576765026097	5.26679722	d1a358ed8bb1d5d8892cadae14966e1531ea8b923f1fac37c80560e80e0294c01
3CD1QW6fjgTwKq3Pj97nty28WZAVkziNom	1852G8zg2jUAAsiXtz5t8eCv9YdtWuaaoG	0.00960006605979806	3.85980221	98111bcf1b68527b0f0a852c7a52205deee5b3d32cd1a923244911f6bd4b79201
3CD1QW6fjgTwKq3Pj97nty28WZAVkziNom	1GpHsSQR5hgk5vfFxvau23DM9xVyTeg5Et	0.01700010508509062	4.29673504	423d6d13293e9bb997c6599c6b44c563c5952cc9a761023d44a0c4f439a21dcf1
3CD1QW6fjgTwKq3Pj97nty28WZAVkziNom	3CD1QW6fjgTwKq3Pj97nty28WZAVkziNom	6.7964599960304	6.84646019	75f781482644f10b8f3d6b4d5ff7fde69d5ba3b0a1fa46ae7ba4ff06044f22701
3CD1QW6fjgTwKq3Pj97nty28WZAVkziNom	3CD1QW6fjgTwKq3Pj97nty28WZAVkziNom	0.48290852417526753	0.49291068	6b72cc1732532d1a3e8ea54476dab1fcc57f44bb0a8b0b5327b99238c5a4c6151
3CD1QW6fjgTwKq3Pj97nty28WZAVkziNom	3CD1QW6fjgTwKq3Pj97nty28WZAVkziNom	7.337567076534219	7.34956725	db6462f503b51e4b05a3da5a85aa80bdd4e094e7b4d523ec4b6ef468b0822a761
3CD1QW6fjgTwKq3Pj97nty28WZAVkziNom	1Aog7s8bxwcCJwXMv6tbmDe4jZ9YTaKg3H	0.05170663591622079	4.21374624	1345b2bd50749e119a7a2a296f6795c5b30cdeae2a0020022abbe79d074807b91
3CD1QW6fjgTwKq3Pj97nty28WZAVkziNom	1Ccssfcc8f83ZrTz6U911rgLAA1JdL95Bf	0.010000054645867713	4.86041237	f15b2039b75e56791c5d1f4549e83f2e6fd6e68b1f1802ecc6035cc583589a021
3CD1QW6fjgTwKq3Pj97nty28WZAVkziNom	3CD1QW6fjgTwKq3Pj97nty28WZAVkziNom	7.286799057300325	7.30679913	5124077daa1eeeef532f65c8b9801cfbde3a15edc5ef2ac65c90e4ab642518821
3CD1QW6fjgTwKq3Pj97nty28WZAVkziNom	1eKYuQ3wEVH3mZsrrchW32mvYQnvcjzSW	0.01610201329520802	0.84969054	859e4b0c14ebad37594560c1571342680074e99eae0d3478225519cc8e85e55c1
3CD1QW6fjgTwKq3Pj97nty28WZAVkziNom	182DXCaBsQKqjHoXQenJ3WE5QMGmUHZTq	2.074203631177988	2.9736277	c56f8ed571f6e42d82a0f0a8a06b59c9e63e75a20013b42eef23a61937f438d11
3L9qAGBQLbXkFAB2GpijnJXPScSVjuiJio	3Eab4nDg6WJ5WR1uvWQirtMzWaA34RQk9s	0.10738347905762667	0.119728	aeb07904a73a8d744a9ed7328a7e63f147509b9f4070c9d1e6e056647683f6740
3CD1QW6fjgTwKq3Pj97nty28WZAVkziNom	3CD1QW6fjgTwKq3Pj97nty28WZAVkziNom	10.183981485780558	10.19398159	6884be1bb5ddcf8791b643ffc3d62ce123aae2c3c14f227e732c4c280fa107d51
3CD1QW6fjgTwKq3Pj97nty28WZAVkziNom	3CD1QW6fjgTwKq3Pj97nty28WZAVkziNom	5.617589900948171	5.61806857	9d3083ddd74d7326d0b92448030f413d09c5a3a22485d62358d1eafc1409d43a1
3PFubzVe2qCBG2YXa5HMUnBTxNXGz2uwhb	3Eab4nDg6WJ5WR1uvWQirtMzWaA34RQk9s	0.1	0.1	7f658a8dcb3a5c9baab9db40fa89cd8e83d1741c8f5305a7a0cb7279cffb27930
3CD1QW6fjgTwKq3Pj97nty28WZAVkziNom	3CD1QW6fjgTwKq3Pj97nty28WZAVkziNom	3.5602193722662507	3.56125634	3eefc97151f3248c7e5741a0877f3833024aa4e4a8e94cc3f53383fccd3a30741
3Eab4nDg6WJ5WR1uvWQirtMzWaA34RQk9s	1HNyNz5ZWaya5BVutbxJr9mxiyBBaJA2oC	0.00017609534217414882	0.13273076	4ee867d382ae4ed35626f90546c8fd1cec646cc8786b242abaaf15652f2470dc5
3CD1QW6fjgTwKq3Pj97nty28WZAVkziNom	1G6Zbzax549QF1dp16VXggNwETYfQcyZPj	0.01688562498287872	1.08707882	c8489c2de378a9027c8b80da5987538ab7d56728575b87de363e175ee1f6d4a51
3CD1QW6fjgTwKq3Pj97nty28WZAVkziNom	3CD1QW6fjgTwKq3Pj97nty28WZAVkziNom	0.01947091228724858	0.0196443	3a9c6483a93c1ee88a067fb3f2e2c38c849540c7bf330f6ae2751a9f33510e071
3CD1QW6fjgTwKq3Pj97nty28WZAVkziNom	1Dy7T1JYrwHNp1UXH1U5zrstnwroiArgk4	0.005000071107009085	7.47053717	e01e7f83d27b0ca0a2b019cc8f38a786691fa06708482521c8d7c068c0f6ad911
3CD1QW6fjgTwKq3Pj97nty28WZAVkziNom	19h56MGPZsZ8yEWUNLYioCC3wTwzoAEgTf	1.9960501895933391	4.2251861	1bda6d00688ac6c551adc7dc2f7ae9422c1479de4f0ccf2434011e7d326b06d51
3CD1QW6fjgTwKq3Pj97nty28WZAVkziNom	18Q2M7jbUFDXpyChZMWKufxXNgfJfNuR2c	0.9094534313967614	7.0394317	08ea0074bfaba16b7c56f81d3227461e7ec7bdb5a622815953b0d1792ecde48f1
3CD1QW6fjgTwKq3Pj97nty28WZAVkziNom	346om8Ybbwa5FFPL61XjnPkkCDsF9K5P6H	2.0000139480441916	3.80844581	f4ab09538507126f001f804ef3905d579e61022993e811904f378d395cb4ae0e1
3CD1QW6fjgTwKq3Pj97nty28WZAVkziNom	17UCnCsuh59foPByqqhpEx7woSM1vWjKhg	0.2900028107463066	2.74036637	6caea857417ca6fdcb4e0de1b7df7bfc95d9d58e239598d758831229cb3fe1c71
3CD1QW6fjgTwKq3Pj97nty28WZAVkziNom	19DTmn3SxhEQ8WKZDa9yC4NAXQvcrWyc2z	0.0013000070523811957	4.89596157	2796803e263206c5efd656d018d48ff200695e0c5742897f69bb337e533186ff1
3CD1QW6fjgTwKq3Pj97nty28WZAVkziNom	3CD1QW6fjgTwKq3Pj97nty28WZAVkziNom	3.6527418380070387	3.66904231	b07cc5fc03434115d21d8033d6d72032fab8a2a71360c7ccd3ff45fbedeb1c861
1sCHh9zH7g1yx7S4h4qJ9uqxCDLNm7Lke	38PjB1ghFrD9UQs7HV5n15Wt1i3mZP8Wke	0.15096761967619673	10.0	d334f74a6df8be7e8a3ed07431cc3e2d9171c372fabcd4df45388a896e1659430
3CD1QW6fjgTwKq3Pj97nty28WZAVkziNom	1LzXb3fKKgYhxgTvNYa6tw9WFbHm1dJ6xq	0.01000006988185394	3.8007271	02e5ae5a863edc64b9788de66a8ab1281d37cdcf84f97df8482a32c90599f7d51
3CD1QW6fjgTwKq3Pj97nty28WZAVkziNom	17qKxkDNNJMS55E4MEEZihBMU1dp9fYZX7	0.06980050517839685	3.66979552	1a36441897c83cbbafe487337b51a5657b2e36e991a184cf6283bc80fe5af37b1
3CD1QW6fjgTwKq3Pj97nty28WZAVkziNom	1FkKPPDGNsesJ5z2no3AabWeC4yEKbopTB	0.03335933504714821	1.31836811	9c30695aa9431fc85580db7cdeb5c93904f554eb660249a7578b066d9f6077791
3CD1QW6fjgTwKq3Pj97nty28WZAVkziNom	1DTgF1kxpXk14YwwGJenXUuZc1GFa4Gj7R	0.010000288014700116	3.68880685	da057018af6949609ec579b236e70fd64a840f83e1629d569cfd96a93f81b72a1
3CD1QW6fjgTwKq3Pj97nty28WZAVkziNom	3CD1QW6fjgTwKq3Pj97nty28WZAVkziNom	2.14163110586088	4.14168241	c9e17bfa81c194abcdc0a8f9ac327bb6ef76ffb7be31b08360bd2ff43b655ca71
3CD1QW6fjgTwKq3Pj97nty28WZAVkziNom	3CD1QW6fjgTwKq3Pj97nty28WZAVkziNom	5.768198493214392	5.77619853	7c9a3673a21a63f467ee934028fbcc1f1039af405c6993f8a8e1c49948d04c591
3CD1QW6fjgTwKq3Pj97nty28WZAVkziNom	1MvtP4j69r9jVB4WbtvRpEGDkHzaHBHPvA	0.05000036232327908	3.66526166	e419a997b69edc56f6e2ed4e80be064da509a92f4de26f795a5b3afab941b5e21
3CD1QW6fjgTwKq3Pj97nty28WZAVkziNom	14Ud98frGuJtEGdKopa2cS4UJvAq1WtiHF	0.06980587624588534	1.26206024	06789e0c80c8af02cf6dc5cd55b2df3e1b993eb39fa904b453852a3cdba670c31
3CD1QW6fjgTwKq3Pj97nty28WZAVkziNom	3CD1QW6fjgTwKq3Pj97nty28WZAVkziNom	0.2679044306644377	0.41794257	3bda75768e7f1d20b7e2381e0a284c9ce97852851bf110ea867da340ac322f401
3CD1QW6fjgTwKq3Pj97nty28WZAVkziNom	1MyFe4cuQrVKaP9wi9fy94rTuwsPcZs6GV	0.06000112004367496	5.69131288	6d85d819dbb992f0a5ccaecc9e2eedeb7ba99956893486c890950ed4dc0162be1
3CD1QW6fjgTwKq3Pj97nty28WZAVkziNom	1AG1uSefgFvxc3f3kgiNcZcBu6nDRqQ5fC	0.022667464269392847	0.52267463	635f9381e0b1aaafdb8f58378bb19c24c831bce8ae54bc7d899fd847027239bc1
3CD1QW6fjgTwKq3Pj97nty28WZAVkziNom	3CD1QW6fjgTwKq3Pj97nty28WZAVkziNom	4.372105727910685	4.46663309	c8763d22fefbf85a76e935428f81d162cccd56a3d8f2ce49a691c2bb1d6ed8401
3CD1QW6fjgTwKq3Pj97nty28WZAVkziNom	3CD1QW6fjgTwKq3Pj97nty28WZAVkziNom	2.781898094884692	2.79809871	f23b52ea47552ac0c3e305186697727d9b57e626bf524e88553a1f9d12af49761
3CD1QW6fjgTwKq3Pj97nty28WZAVkziNom	171jjy5GgsWb2VwFtUKTNyasBJNwWevkME	0.003832360010844352	2.71413663	d310ef55e311371015d1b666ff4890c530c557f9d67324f960743bf1fcec9f2d1
3KDgKr3qov4Ws5WPnaA2RHjcE1N2UeVYs3	3CD1QW6fjgTwKq3Pj97nty28WZAVkziNom	0.7856963721799096	2.62576559	ca279292c650867f3b9e1b0d9450d98ac870534377c9058722f58d10925a7ab81
3CD1QW6fjgTwKq3Pj97nty28WZAVkziNom	3CD1QW6fjgTwKq3Pj97nty28WZAVkziNom	0.17142532757592485	0.21694762	46f6e4baf8d4122fa50acc89a00a621b1a674e8967a8e6b3317123a46423cee61
3Eab4nDg6WJ5WR1uvWQirtMzWaA34RQk9s	1N3m1revsmCLXo84beBfzw3BGUKqDSivZm	0.06984280796976457	0.3263075	fa2c51f76ce1c32bb7c7f034e99c532f490cf85449144d6c3b7780b6158361a41
3CD1QW6fjgTwKq3Pj97nty28WZAVkziNom	17BKLPRpdqmheEC6q8AmJJP39a2JiKWVpT	0.0010000119642087988	2.21998113	2d200309a19084870b2de4ab5ea83387e7722cfe4cc8d25ae46c5309e623afc11
3CD1QW6fjgTwKq3Pj97nty28WZAVkziNom	3CD1QW6fjgTwKq3Pj97nty28WZAVkziNom	0.6323142056819693	0.64851686	80916677e5681892bae1e0811f19484ac61f65f8087a6e079021c705f49893ac1
3CD1QW6fjgTwKq3Pj97nty28WZAVkziNom	1HhbCckQoVNv2Vp8yPDK2fQnwcjwCajTPp	0.0015500080173287412	5.13490394	c5527b423d261c552ceebdddb8d933b10883dab11db7fe2e0c06cdb4bac3c30b1
3CD1QW6fjgTwKq3Pj97nty28WZAVkziNom	1Hiep7mgNpQrZh3PS2mGrAtCck1XuTMee	0.015700965169260575	1.72826737	6b71cdc689e2f4813b81d73368771b014b6ddc8d7c8c8dde29eb4df57dc025d71
3CD1QW6fjgTwKq3Pj97nty28WZAVkziNom	3CD1QW6fjgTwKq3Pj97nty28WZAVkziNom	3.550134222973527	3.98645713	6c07b9c98c043ce84d603a33e3b768a97a0be3f457b84bb59ccadd8e353fd06f1
3CD1QW6fjgTwKq3Pj97nty28WZAVkziNom	3CD1QW6fjgTwKq3Pj97nty28WZAVkziNom	3.8385756223516867	3.84257565	9ac0037d7c965e1701c2d8434317483d2ed4b98be11eeaf00f5cedc7ce6772921
3CD1QW6fjgTwKq3Pj97nty28WZAVkziNom	3CD1QW6fjgTwKq3Pj97nty28WZAVkziNom	3.267962330425198	3.62262647	8b004b3ed47579c8c6682829f8f8aedbd723bca0eed5178e61365cb7292dcc0a1
3P4C7jpF1oxHgxqt4VgMRcCBEV3YEpaDUm	3CD1QW6fjgTwKq3Pj97nty28WZAVkziNom	3.381665486519995	3.7196679	fb395a4fedead54fabbbb58c286e0fd38ebe1772d3df959c81b76b09ccf0b5dd1
3CD1QW6fjgTwKq3Pj97nty28WZAVkziNom	3CD1QW6fjgTwKq3Pj97nty28WZAVkziNom	11.751355023554453	11.85135592	13f8b6755e2861e6c4825da0ab4d08beea8cbd05a70aaaaa3423d737396b47be1
3CD1QW6fjgTwKq3Pj97nty28WZAVkziNom	19RYG6KWyeTp7pThqAv5k3x6M61vmVWzra	0.38000545508712186	7.40075798	8f9977b62fad2d207edb1281841457d8677593755d1ee96d20201a4fced52d911
3CD1QW6fjgTwKq3Pj97nty28WZAVkziNom	3CD1QW6fjgTwKq3Pj97nty28WZAVkziNom	9.671331588183705	9.77133186	07eeb5f4c48a64c3b0da6cd7211c22c42a5fd3c88008bdaf74c7d2593307df6b1
3CD1QW6fjgTwKq3Pj97nty28WZAVkziNom	3CD1QW6fjgTwKq3Pj97nty28WZAVkziNom	1.9138104991832263	2.01951606	5affbdeab13b7d89f3d876758047c74165b1f1d912ad9ce6aa410a8e0a60db5d1
3CD1QW6fjgTwKq3Pj97nty28WZAVkziNom	1DTdieKMfCZjfgx6eFVY6Mg21j9RZSJhnL	0.7698485652480793	0.86315759	c9c38c6dee80032e180841cee139e99695dea3186c1977a66dae940f2b2320491
3NRof1xyaXNv9j4ALfqsxTEpxecnKa984N	3Eab4nDg6WJ5WR1uvWQirtMzWaA34RQk9s	9e-05	9e-05	099a9765f31cfd5e8de7ea6f67680ce6fc9522cfe16754ccb3fa347a1cc7cc43640
3CD1QW6fjgTwKq3Pj97nty28WZAVkziNom	1EPsqZY5zbk12mcTMh2Dnk2wiZuftk2Bnd	0.0010000046425172162	5.72106081	5ec6e9c1d0d9273addf4fb57359846771d7672f05b75e280a28e84897879a5691
3CD1QW6fjgTwKq3Pj97nty28WZAVkziNom	1FsNq4oGtZSqPwYEEXyttdPqPss1YsLXDC	0.10000076822081516	3.45736584	e9761508d2f1b72325124d851cbcca224b263b585774dc9b2f5d987c4e9bad9d1
3CD1QW6fjgTwKq3Pj97nty28WZAVkziNom	1GPpN7rDWRLmGhwZsLSSErf4urvvyadqqJ	2.000054494326059	3.89922777	ebab1a19c8caaaefa8534304b5ba55c49f5b1d6827ead3b7d347c93bd7e9b5d21
3CD1QW6fjgTwKq3Pj97nty28WZAVkziNom	16KuhmTXMkwcsFvbaQrQaPEUnBn8xiD6Lv	0.016300450009147982	3.8482769	a01c0ea4342f8178f2a30cacbe6dee29a6aa8991b1fe56032f66ac022bad90631
3CD1QW6fjgTwKq3Pj97nty28WZAVkziNom	1E711AS9qGSx97885rM8V3eJLBpD19ez2b	0.9182553373233171	1.19640038	7239881a516874e7090271d10f9dc3fcdbda1372affc3ca9059d27d80eecc4c81
3CD1QW6fjgTwKq3Pj97nty28WZAVkziNom	18CZnoP8uXbhZ8PWAPT5PVehrVTKqHnF8o	1.8578493009460066	3.32841081	722f1729f381632b5f9ae918fffc5d56a85bf7b9c1183a64928da372ac57f4ef1
3CD1QW6fjgTwKq3Pj97nty28WZAVkziNom	3CD1QW6fjgTwKq3Pj97nty28WZAVkziNom	2.7065676388701707	3.00657824	401bf157d49a5e97a3fc6e3cf4dbc7c1bd3a86ac81462a52c5a4275f676b8dce1
3CD1QW6fjgTwKq3Pj97nty28WZAVkziNom	3CD1QW6fjgTwKq3Pj97nty28WZAVkziNom	0.1841334414521608	1.89951347	3fb4c910b4dd5a7b6d9c43fad645f249d84588b844c1b637a941fa26cfa17a8b1
3CD1QW6fjgTwKq3Pj97nty28WZAVkziNom	3CD1QW6fjgTwKq3Pj97nty28WZAVkziNom	5.631311759956325	5.69131288	6d85d819dbb992f0a5ccaecc9e2eedeb7ba99956893486c890950ed4dc0162be1
3CD1QW6fjgTwKq3Pj97nty28WZAVkziNom	1K3eagAgd1eNCVXSdLo7FnnzbdcKoocTLb	0.1066413542995408	2.09140909	cfcc3bcdac4dd1c3b15a0127e60dbdbb52a5258ca88b05449a8f35b4a57b91e01
3CD1QW6fjgTwKq3Pj97nty28WZAVkziNom	3CD1QW6fjgTwKq3Pj97nty28WZAVkziNom	1.0222564011423358	1.04225844	6fe8df53e969e44f9d717eed7f37b1289627873857d7b0ecdda6001bda22cfcd1
3CD1QW6fjgTwKq3Pj97nty28WZAVkziNom	3CD1QW6fjgTwKq3Pj97nty28WZAVkziNom	1.4194967740536346	1.42024468	19c0dd2a3781d36f4c9390cbee77cd3798a557765b907bd6abf3d0e9c94714c21
3CD1QW6fjgTwKq3Pj97nty28WZAVkziNom	1AwLahmayYFYY2qWBciXh2KKFjRKqc5Urr	0.00020617670426000808	0.03090005	9db457c488b8df42c19f71a15b0da6ed0791d8a4926e521acec16962412eb94d1
3CD1QW6fjgTwKq3Pj97nty28WZAVkziNom	14uufH4J8juc7CV81QCVCaSFgSd8ddh5wU	0.500003290583883	4.03578449	0aff684e559deeea35dbe616b90e6cd4bb486831f8d579b7e7a17e366c1dd00a1
3CD1QW6fjgTwKq3Pj97nty28WZAVkziNom	1FFAh6rPLwGH26eoFFMZvz1DBGdTEetgGU	0.013176033238876863	4.58948366	1707b2cc8ac10a83494b64a4adf55ee501cba30f54e79c9dc2128dc23fb2d4291
3CD1QW6fjgTwKq3Pj97nty28WZAVkziNom	3CD1QW6fjgTwKq3Pj97nty28WZAVkziNom	0.23595627100954908	4.58948366	1707b2cc8ac10a83494b64a4adf55ee501cba30f54e79c9dc2128dc23fb2d4291
3CD1QW6fjgTwKq3Pj97nty28WZAVkziNom	13DMzxtzkQcLdtXxEx7u12wLpaT8Gq2Xks	1.0446824165874138	6.53394001	0aed0f6e075d662de5c371e4746071f8018d978713df4e5e7e7f799c2abcbf561
3CD1QW6fjgTwKq3Pj97nty28WZAVkziNom	3CD1QW6fjgTwKq3Pj97nty28WZAVkziNom	3.0933666466759213	3.16161322	70595a29b294e46129bb6411131551bc29886622e7225cb62eda15b3543d1ba30
3CD1QW6fjgTwKq3Pj97nty28WZAVkziNom	3CD1QW6fjgTwKq3Pj97nty28WZAVkziNom	2.4579375415584352	2.49333905	0e4a7febe650c975feb29ca952059814536cc6b1fca140bb7a06e1a45158ff391
3CD1QW6fjgTwKq3Pj97nty28WZAVkziNom	16HFAdYwLzmhcfWhCrADVayLkuUFsg33eJ	1.6600526163683946	1.96483953	413b2fefe2b386bee21eeb2122308094a7fde0a5cdd45f64420a6d518585211b1
3CD1QW6fjgTwKq3Pj97nty28WZAVkziNom	3CD1QW6fjgTwKq3Pj97nty28WZAVkziNom	1.4262496627217431	1.76226992	f6e18c7fa0c3186bd49446950c28e105540833e7cc03908a70b83c98368155fe1
3CD1QW6fjgTwKq3Pj97nty28WZAVkziNom	1MC89W7Xy8QwB79jRYiwWU633qkG7Ctksh	0.010385714824335708	2.40231815	5fc465b62154c07af060888df6f1de5d878a418ead1f5393a569d7fc596270e81
3CD1QW6fjgTwKq3Pj97nty28WZAVkziNom	1NoABovtB22ARYfKTsyLSZxF1mjMq2oHQV	0.5000109406860346	4.85537764	89b486d85ba008f5431a7de96359c2cb0c7589831ebdd57a61c0bc1be5a9f6001
3CD1QW6fjgTwKq3Pj97nty28WZAVkziNom	3CD1QW6fjgTwKq3Pj97nty28WZAVkziNom	2.0776307427840393	4.07764377	8414532e064fe18da7d1e7beb5d097fb96f4af935f9430ab98cf694fe478a1a91
3CD1QW6fjgTwKq3Pj97nty28WZAVkziNom	3CD1QW6fjgTwKq3Pj97nty28WZAVkziNom	5.409589531892764	5.41458963	75a8dba67d4f50e333a2399541e6a0cfa5784e83b97e202f09a6ad1609630be61
3Eab4nDg6WJ5WR1uvWQirtMzWaA34RQk9s	13V5j17escCMchExNTRj96f8B3qnECvbJS	0.0004042494318832145	0.10507738	087051abd82c954194794b384185645553446798b5bb60c54f242e59bcb2b6f85
3CD1QW6fjgTwKq3Pj97nty28WZAVkziNom	3CD1QW6fjgTwKq3Pj97nty28WZAVkziNom	2.8920194599034397	2.89501957	4c27e7f7b3358405fffcecb6d7f6fa59b97fa117212442c93cb3986f0ad9c1801
3CD1QW6fjgTwKq3Pj97nty28WZAVkziNom	3CD1QW6fjgTwKq3Pj97nty28WZAVkziNom	6.2811596287339535	7.28117422	077cb72c87af0c440e8b8cd4065a84652819bf568664fa0746786d160546c4451
3CD1QW6fjgTwKq3Pj97nty28WZAVkziNom	3CD1QW6fjgTwKq3Pj97nty28WZAVkziNom	9.076564241412585	13.25934083	8e05358f3f02b3a8d81eaad2fd15bd5a93e312a0927e1fe70b176412b07e21a51
3CD1QW6fjgTwKq3Pj97nty28WZAVkziNom	3CD1QW6fjgTwKq3Pj97nty28WZAVkziNom	11.997330983745998	12.00255657	ee285d9363365f8ba8545a227c9384541c29f2d0e56c3e6fdd99ea55619a1b501
3CD1QW6fjgTwKq3Pj97nty28WZAVkziNom	15Y9qXLM2zQLXv2tRtVrte8iufy81VRQfV	1.507217553080861	1.72453189	08b26f4819e111d50e487e95f24984bb02c57443d4b44a6ad730e9494ecff8de1
3CD1QW6fjgTwKq3Pj97nty28WZAVkziNom	3CD1QW6fjgTwKq3Pj97nty28WZAVkziNom	0.41143344462189285	1.03859786	414842d0c3377893ed169b6e56c1e79e243bfb737be2b9c44d22fbe39fe0f6501
3CD1QW6fjgTwKq3Pj97nty28WZAVkziNom	3CD1QW6fjgTwKq3Pj97nty28WZAVkziNom	3.265989652264123	4.06207099	bb8383da51b96e21741a7995ac8fd18853c89843112899d6b9e67ebac98103df1
3CD1QW6fjgTwKq3Pj97nty28WZAVkziNom	3CD1QW6fjgTwKq3Pj97nty28WZAVkziNom	0.5642898432732775	2.50512102	c6c5e944410e61b0bd6679f2744f2dd707ff3bffc8028f9d2a1ab213569ad43e1
3CD1QW6fjgTwKq3Pj97nty28WZAVkziNom	3CD1QW6fjgTwKq3Pj97nty28WZAVkziNom	3.3660461911246236	3.3822467	c58bcd8463404f360b72925b44902a4e9908ada3f994682f9de82872bf6b5b7d1
3CD1QW6fjgTwKq3Pj97nty28WZAVkziNom	3CD1QW6fjgTwKq3Pj97nty28WZAVkziNom	2.006389954956606	2.56555311	2307db1d9c026d6528c8854d11a509462efc55be5fa6f3b9828731767b3485661
3CD1QW6fjgTwKq3Pj97nty28WZAVkziNom	3CD1QW6fjgTwKq3Pj97nty28WZAVkziNom	1.5451101596417924	1.99799618	0557aa3b9b761b53b9df68f6f9027399842707ba5d48d7ce36a45f90b373c3221
38PjB1ghFrD9UQs7HV5n15Wt1i3mZP8Wke	1JP8FqoXtCMrR1sZc2McLWmHxENox1Y1PV	0.011470754166769168	0.20165	667f7a0a682bcabc3cdf01654ce624679534104ab82d6ad3f0de16d54b6612b80
3CD1QW6fjgTwKq3Pj97nty28WZAVkziNom	15CwArPFHo4JJbFh6Wsv75AbeYekbSF6Rs	0.08063798176601167	2.33957581	7680fba7d4727ca539cf99d4e5a3abf2c8ab8440bcea5ac07d7694094533787f1
139fYFT4oRGGpkhViccR2J4qPRkb8BLuKd	38PjB1ghFrD9UQs7HV5n15Wt1i3mZP8Wke	0.008676990585107715	0.01000005	e343f4aaa9af6e4a539212b58f28fbc0758cdec776b39bfdc543239d788195fd0
3CD1QW6fjgTwKq3Pj97nty28WZAVkziNom	3CD1QW6fjgTwKq3Pj97nty28WZAVkziNom	4.5477311185087155	4.61753152	c2f18ddb4b082b91e0adb98a180e6d30bcad9f46ade0c00ec22922310848fb371
3CD1QW6fjgTwKq3Pj97nty28WZAVkziNom	3CD1QW6fjgTwKq3Pj97nty28WZAVkziNom	2.833131034585568	8.21196247	b14c1a2193b8788cd061400711bcaa6baeb21d221b1a4cbd21912629fe9f3d2e1
3CD1QW6fjgTwKq3Pj97nty28WZAVkziNom	3CD1QW6fjgTwKq3Pj97nty28WZAVkziNom	3.8003017944706614	3.86070221	41d06d9de0453f353c3c5bb43e0c3ab1e322e3858a481254ef4196b3d79862bf1
3CD1QW6fjgTwKq3Pj97nty28WZAVkziNom	191DFDVjVS3NhhgmGVRcyeitaC5ExqmRb	0.10381157402775339	0.95290437	38c1670d7a23896d7117c543748d6957ad43dd3ac2612b9f2ab3343f4d5a256b1
3CD1QW6fjgTwKq3Pj97nty28WZAVkziNom	1Dy7T1JYrwHNp1UXH1U5zrstnwroiArgk4	0.0008000244246568222	3.47986854	8ba2ec275649d2a9c2c69a2bb0e970d354e65681de7e9639b50fb210ca3938c01
3CD1QW6fjgTwKq3Pj97nty28WZAVkziNom	1AxaeN7rL2ZfhmyGTDNND4M3EmLPNMt9WM	0.0025000612606329293	4.33568012	a5feacfb254a84dad62173d62f86e195b260c1dd9fa6eb2b16e00d4c6323b2df1
3CD1QW6fjgTwKq3Pj97nty28WZAVkziNom	3CD1QW6fjgTwKq3Pj97nty28WZAVkziNom	0.6730745675472808	3.67316134	3c1f18e4b79bef1220b6ff6c1e5ef759b0b279a87e9ceddf1f50c7fc42d9b05b1
3CD1QW6fjgTwKq3Pj97nty28WZAVkziNom	3CD1QW6fjgTwKq3Pj97nty28WZAVkziNom	3.973776867409376	4.05197738	4db925574bcd704146be1a7802a7b062959c6f62c404fb82ce9e3859e57c064d1
3Eab4nDg6WJ5WR1uvWQirtMzWaA34RQk9s	1AerkNgpaCpWFExJw1gqauUUoxavhsdbA4	0.00027658061947149527	0.11761637	cd22e32b3b36629307a271b53309031c193e60ce8d96677433ee36769e1bf1532
3CD1QW6fjgTwKq3Pj97nty28WZAVkziNom	14WonADgJRm4s85PoQn5SYsiaW4B1qi1Vc	1.20765810547743	3.51431549	50e5d159d3f7f00d91885d0909617cca171ed0908008585f4f28b744e6eaa45b1
3CD1QW6fjgTwKq3Pj97nty28WZAVkziNom	19t7GACvNLfQrforjHVV2oNQsoBZef3EUk	0.0030423704476066995	0.89339411	bdda3869951e083d81266cd6e217a028dce2606dcfec9e8e7948abbdd24b8e991
3CD1QW6fjgTwKq3Pj97nty28WZAVkziNom	1BvKGzovCbsqCJ7oCef2TN87Twb7uYqwoK	0.3000399063472954	0.79877618	6572d770f3bd45fed921fbb6356d7073b7b4c43874ea5d08cbb653c4673c5d191
3CD1QW6fjgTwKq3Pj97nty28WZAVkziNom	1G96Jpad5NYCggxgHsYS3fwnPE44QjvwHH	0.10561124465772104	0.99781949	0a41deafc8510f5c82fd8a7e3285155cba49c8049141be808b64a5946e942a571
3CD1QW6fjgTwKq3Pj97nty28WZAVkziNom	19yRtBZybXnC3Q4PASbjZz1cYiDgUrRr9G	0.010000046484682602	5.71373665	158f56b946716b34614226cb84fee0391d27eeabfa6a61b5443d320ecd5327f71
3CD1QW6fjgTwKq3Pj97nty28WZAVkziNom	3CD1QW6fjgTwKq3Pj97nty28WZAVkziNom	3.704566969283061	3.70466697	a475509fdce961fca058c3492db1f4e9dfb2bad46f5954e2a883aed6b609482e1
3CD1QW6fjgTwKq3Pj97nty28WZAVkziNom	16eaGM9fFAcmwxz1ShRNa9TKcJEHBQJujJ	0.026980190612005586	15.03774876	1341b357aa1e516694da112d4d7d1a2287567f9d328e88aec9ce854116ac613c1
3CD1QW6fjgTwKq3Pj97nty28WZAVkziNom	1F36WwMjbaj6iBtnmqtYfjGp5ZUzaH2Xxz	0.025028010179526345	2.76769615	7f4f9526169bd0b5b690b2db813111ac2c3fcbcfdd542541f4e483dd754f76271
3CD1QW6fjgTwKq3Pj97nty28WZAVkziNom	3CD1QW6fjgTwKq3Pj97nty28WZAVkziNom	1.644357399184392	1.64824865	f387cd35a56b665e7c5460bdee7c07f0eea3c094cf2ab05ceccf600c9b5635181
1M7EzY9B4gxsYMuUwaJVcxc5nBY8GLes2Q	1BMoUEMsPxdB57pP7fUiBonjoxrHKPaaik	4.660073646986219	4.665	ff377263ff34c250647b06bdab11da080bfc847ef4fcbe46478bae75a865c09b0
3CD1QW6fjgTwKq3Pj97nty28WZAVkziNom	3CD1QW6fjgTwKq3Pj97nty28WZAVkziNom	6.853361892082978	6.95336342	5ad295a576a77623b4db6ab0b01f3de927c85e7c7301f69754d7bb5c6a7051051
3CD1QW6fjgTwKq3Pj97nty28WZAVkziNom	3CD1QW6fjgTwKq3Pj97nty28WZAVkziNom	0.8502808267660401	0.9594971	c1cb37465cfdf2bac8dc14f246cf8bcb0405e0644b8000c52111a899ea5f83551
3CD1QW6fjgTwKq3Pj97nty28WZAVkziNom	1Do9hDhAQBc362YC58jeyTtgaRLq9AR4HG	0.016200504775740896	3.40971542	08b0682b4bac4c6309e5012b5234ae7a31ea0e2341ba39fee86ea74a89c051ac1
3CD1QW6fjgTwKq3Pj97nty28WZAVkziNom	15hTGAe7QU2Vt2sHvbjpQhUceymsTmNdHv	0.000590009596696185	1.63292185	542608069c21f9705223c1a26c20b500638c768136e873b44861c33d4b1fd5031
3CD1QW6fjgTwKq3Pj97nty28WZAVkziNom	1JpeXvSLkKZQg9KBmAzhubfvETHcKsGvYP	1.0000054553174522	4.86867082	6d5a79b7c901a0c3082f9e1b820f6017f9e8ed50f77fa51f1cdb4b52306826ac1
3CD1QW6fjgTwKq3Pj97nty28WZAVkziNom	1Adh8LJDAsyVNonZVZFrAXcCo4BUgMkJqW	0.025500359579523384	7.53423937	1b03066dcf94d71b674252df8411b04d1ef609a8697733987bbbaec07aa78b291
3CD1QW6fjgTwKq3Pj97nty28WZAVkziNom	1AGD7qAqkGPUhsePsvKXv34vnbLYCnA7eS	0.0100009032038615	1.17636339	8f910ff4298b6f358c7e21bf74d7d0806dd5a8ac46e631587bf6ea543fcae99a1
3CD1QW6fjgTwKq3Pj97nty28WZAVkziNom	3CD1QW6fjgTwKq3Pj97nty28WZAVkziNom	1.2283291127030251	1.22852913	fdfa491ac7055e32ee78a973d45d5d00a5c45fb1e003f3bd03e0ced1115d85841
3CD1QW6fjgTwKq3Pj97nty28WZAVkziNom	3CD1QW6fjgTwKq3Pj97nty28WZAVkziNom	13.006102315147064	14.97443628	a9e957ce4337285e7fc14080aef056c9617c0c703154d2e2839d380c019f8bf71
3CD1QW6fjgTwKq3Pj97nty28WZAVkziNom	1H7qoVHiGZNkCoqGtQpx9meEVmBB6djwiX	0.03810565797484052	0.71551133	23a3a695915a36223834f951537d5f51493fe7250411a55fa2cefe09692699af1
3CD1QW6fjgTwKq3Pj97nty28WZAVkziNom	15PD7qSVG5ES44LmNpW2ZnAPBtwaynrJcv	0.014000042506685987	8.74782685	e698efb84c3c7fff3d082e87ec6fde389d7b3dd118cf929b85f1e3342a2037671
3CD1QW6fjgTwKq3Pj97nty28WZAVkziNom	1NcVYpwF8umDXhkdxmCNUSAkKPt7mThBDA	0.020000912472664452	2.35452776	1a14ff83bfc8a675dd1a557c4ddd8133b00619047c122412b00288249a69004b1
1N5NtLojnfCVk8RSEWbY91Upopv49HmTUm	38PjB1ghFrD9UQs7HV5n15Wt1i3mZP8Wke	7.889882040928717	7.89998978	3b04954635f5b8d5329e0a84dc4d0de8ce7171c4bf767a0592758cde1648e8e70
3CD1QW6fjgTwKq3Pj97nty28WZAVkziNom	1PQXyJbZTNLzQ8Uqzo9iVoxTHunkfCxRAi	0.07300979679326665	0.79174487	f7f1f21ab73a5f28bf135b9247ad985c9b19222808da858e13dd8d5066dbad061
3CD1QW6fjgTwKq3Pj97nty28WZAVkziNom	3CD1QW6fjgTwKq3Pj97nty28WZAVkziNom	2.9229948575051887	2.93099493	a9da305151304eb330617a853db0822360e00689e4b4b5f77a77745be87a39b11
3CD1QW6fjgTwKq3Pj97nty28WZAVkziNom	3CD1QW6fjgTwKq3Pj97nty28WZAVkziNom	5.133353931982671	5.13490394	c5527b423d261c552ceebdddb8d933b10883dab11db7fe2e0c06cdb4bac3c30b1
3CD1QW6fjgTwKq3Pj97nty28WZAVkziNom	3CD1QW6fjgTwKq3Pj97nty28WZAVkziNom	1.5703743572543867	3.57043387	65a80dc6b05e9dc336e777c1737248c5d09a024d70962fc978c79713ae5d0bc11
3CD1QW6fjgTwKq3Pj97nty28WZAVkziNom	3CD1QW6fjgTwKq3Pj97nty28WZAVkziNom	2.494952815862318	2.50495324	735cd1d33d902d2b4cad568c7691e400231b6cd8509632ca285a687ec99d49791
3CD1QW6fjgTwKq3Pj97nty28WZAVkziNom	3CD1QW6fjgTwKq3Pj97nty28WZAVkziNom	1.3044685043064423	1.30946891	cb8816a7dac490801053cde8378bd204223c469a3c299c95a65b623a4b868b0a1
3CD1QW6fjgTwKq3Pj97nty28WZAVkziNom	3CD1QW6fjgTwKq3Pj97nty28WZAVkziNom	0.7156045425905586	0.81561757	7b09b302d6d94f74916cc0bd798666b8dd5abbe32df010209b895d394c5b90041
3CD1QW6fjgTwKq3Pj97nty28WZAVkziNom	3CD1QW6fjgTwKq3Pj97nty28WZAVkziNom	10.463245339492328	10.46344534	d5917bd2d96bd224ce86100f0c3cc14b2d427a1ca765237e5e05f42b98d4491f1
3CD1QW6fjgTwKq3Pj97nty28WZAVkziNom	3CD1QW6fjgTwKq3Pj97nty28WZAVkziNom	4.231894864900707	4.23289489	0af2dd96d0d75d7a440965c1b97a9987f2479e94946057b3e26ac755f7ec0ed01
3CD1QW6fjgTwKq3Pj97nty28WZAVkziNom	1ERw4jCJaSP3nYy971Gna6jcW5xzrUaidt	0.11400306162631473	1.30177449	87d092cc1b3b9765427eae7593f219f923681dbd9191c4c58d45d3c6693cd5601
3Eab4nDg6WJ5WR1uvWQirtMzWaA34RQk9s	149iKSwjiAfurbZWsTo521VW7S5cq3eKNz	0.00011108856240124743	0.25087071	0ab4afde4d2833c26ae318d4215ee57f060359ca56621c3c11fbd7a35264c10e0
3CD1QW6fjgTwKq3Pj97nty28WZAVkziNom	1McNyehPDppA3WBekv7eSUW9DVdk6zWtvv	0.010000328419465281	3.23499367	9df6ef4a48fd2ea9941fb396b0fc2cfe3c69cd14708475cb6ff36de3c5d017b20
3CD1QW6fjgTwKq3Pj97nty28WZAVkziNom	3CD1QW6fjgTwKq3Pj97nty28WZAVkziNom	5.135457052244396	5.13695706	243d828ff16e2e571a549723135346995b27c6da544d76dd9a4b97da251762eb1
3CD1QW6fjgTwKq3Pj97nty28WZAVkziNom	3CD1QW6fjgTwKq3Pj97nty28WZAVkziNom	10.286701423794591	10.48670345	602206d4f82847a7e72c9aba29d4fc9aabb06ce79eacda6e442df4513b354a311
3CD1QW6fjgTwKq3Pj97nty28WZAVkziNom	3CD1QW6fjgTwKq3Pj97nty28WZAVkziNom	7.0024514645843645	7.02065174	6c70a6e3a349446f39b2ba342cb0f05438d9d9eef353384c85acb06ff49c2d781
3CD1QW6fjgTwKq3Pj97nty28WZAVkziNom	1BNhjKE5qbJebJr7i1QKmDs3pBLLBHtfqH	0.10661812912298012	1.36157502	0865f9c079d4e5a7d9266a7c154fb6509af26573ca60ca363d0cd257bb0ed9ad1
3CD1QW6fjgTwKq3Pj97nty28WZAVkziNom	3CD1QW6fjgTwKq3Pj97nty28WZAVkziNom	1.2963826732456087	2.68040085	2397d731b243bb7e9984d0f09b9a2b123fe687758b5f2a8b70f92ce77b429d691
3CD1QW6fjgTwKq3Pj97nty28WZAVkziNom	3CD1QW6fjgTwKq3Pj97nty28WZAVkziNom	3.7395109585931783	4.78920678	9883a8a48bba5f352cff2b3b19911952278e59705e003532760cad8a9057e1791
3CD1QW6fjgTwKq3Pj97nty28WZAVkziNom	1DLhz1rtG3SZFxNLy1HAW8m6Ttww1yk6FQ	0.01620060771977716	2.83214835	ae5be3a74bce9eb3ddb982ea55c24479ea3102ef4c9fdadd97ea782b8914da001
3CD1QW6fjgTwKq3Pj97nty28WZAVkziNom	3CD1QW6fjgTwKq3Pj97nty28WZAVkziNom	1.0144437966966624	1.11444618	509423daf3e53c92cee758c660b3f42d71157f08d0d72c64845f7bb86b1db5a41
3CD1QW6fjgTwKq3Pj97nty28WZAVkziNom	1J1wo7nFYFjcphPsiUsBaxhdBVuriyS4cZ	0.580014221015507	4.33307388	5e8c756ad9dea3542e4ff146473b5721db732d2e72c0fdb8c92488482ee84cc01
38PjB1ghFrD9UQs7HV5n15Wt1i3mZP8Wke	17v65tNqxiHiWY8VK4t9YhGc2MmWvznAvL	0.00037871843481733156	0.07654	ad7375b35110fdf2a8fc9af123bcab249a5225f0dc5faffbdbada7f4624bba061
3CD1QW6fjgTwKq3Pj97nty28WZAVkziNom	1Cnh6wtuxwohAJjXZZBeJyTLAbqkZnZG1e	1.5813530615915972	2.69636576	ad45f1f80f71b5fa4c7be29819fb24a323ce059360023542054be27c363382711
3CD1QW6fjgTwKq3Pj97nty28WZAVkziNom	1C5iPq3s7C8vHzLRWu4DWvjJbP9eoMXFht	0.4356951395757464	3.68586836	81a6dc0f30f2d5e5f17350af6aae929227992e3ae37204873b25b239f3f207111
3CD1QW6fjgTwKq3Pj97nty28WZAVkziNom	145qByZ17cnbZLGhWse1ktTafwkNSykMpo	0.01630080608449606	2.14840708	02c16539f722c575e5b27a6475577fbf21dda7b922dad7f34b214f72eb341df81
3CD1QW6fjgTwKq3Pj97nty28WZAVkziNom	3CD1QW6fjgTwKq3Pj97nty28WZAVkziNom	0.9112162257873109	1.1612391	e984e4691d2960cbdda1b683ea409eadfa9d5858b522dd34237f8444b44c22a51
3CD1QW6fjgTwKq3Pj97nty28WZAVkziNom	1DA3dzQm3z8JEpgQpA1iV2L4B4k78TgvWU	0.1000002718162946	9.77133186	07eeb5f4c48a64c3b0da6cd7211c22c42a5fd3c88008bdaf74c7d2593307df6b1
3CD1QW6fjgTwKq3Pj97nty28WZAVkziNom	3CD1QW6fjgTwKq3Pj97nty28WZAVkziNom	2.758543893870087	2.83804687	6dbbc599c34a7010b7b85473c9f43c442c092b05948a579f36de007138fdaf331
3CD1QW6fjgTwKq3Pj97nty28WZAVkziNom	3CD1QW6fjgTwKq3Pj97nty28WZAVkziNom	1.9147607285167565	1.91631075	93eb9ab27cf9ceba57885996f56b3c218ec0ec8015ab6cf00291a38ecd8ee3854
3CD1QW6fjgTwKq3Pj97nty28WZAVkziNom	18pGbXbQHVN6bEZYjCJ2QFvucbtoDWgPHb	1.9540046786301553	2.32572904	f0b501651bce3c9b3994ded739dd09554a53a98fe806bcfd69def5308d9d2f3b1
3CD1QW6fjgTwKq3Pj97nty28WZAVkziNom	3CD1QW6fjgTwKq3Pj97nty28WZAVkziNom	3.848348350619512	5.72211314	f2dd4c68db8241307d0b5aae08ce4130732c6178919aaa31fdadff114961b4771
3Eab4nDg6WJ5WR1uvWQirtMzWaA34RQk9s	17aBHAo8mp8xAkGaFJHs86Eg4duxHu15xj	0.0010001999524653004	1.00043773	3418d9337e9213bba25f40f0ba03b56f9dc511b05abb9ed5cf551ff61ff6de160
3CD1QW6fjgTwKq3Pj97nty28WZAVkziNom	1C1KiKDte3TjkUnjBDMcnwgqDftQoPCgaX	2.2874573957516957	3.04385925	2d905981ef446650c45a45bc0ac2d64991a835022be83f67bff2a5607f2f043f1
1AvjJaAvQBPfvPrPF2Yzdqq81CoMpRXJn6	16zGupJshQD5hBTHXEcfYrXbTfs18wQqjF	0.00031310757604143284	0.00075852	18102528821abdcd963dcbd49953545373a4782798bacfff396fd8b6625479de401
3CD1QW6fjgTwKq3Pj97nty28WZAVkziNom	1i6o1wdY5MnErmkkJw4vGf9R615XCrFQp	0.061018471848833244	4.35835874	c09d0d85f4ed40e93e06284ee8b92f4431ea0cc6e0fd46b6812c7eee96e0c6161
36w8NFjCTwbVKz8gkYCuyVAhdqT6MRmpfd	1KrEFwsRqfk8Jv3Cn7VxcQ2oHSRHHm6LkR	0.07108775633876954	0.07490721	0268e503578ddd510bba71ea5932a0873cbf5493fca88fa4e0365473c558fee60
3CD1QW6fjgTwKq3Pj97nty28WZAVkziNom	1NLMwk5cWii66vt9vdt8GAbqCr1WDtBaA8	9.163824334239543	9.33120998	cb0f73a1188537532d8d2e79997affdb3a52754a15a666117787407e89add38a1
3CD1QW6fjgTwKq3Pj97nty28WZAVkziNom	3CD1QW6fjgTwKq3Pj97nty28WZAVkziNom	2.596941381345419	2.61314204	41bc0a10dd385316f0a9cd7bd474285d2dd46863edd97226715b600de46f6ea11
3CD1QW6fjgTwKq3Pj97nty28WZAVkziNom	3CD1QW6fjgTwKq3Pj97nty28WZAVkziNom	7.893229229122282	8.39950083	0416e5cb48c679956983a23ebeb0a0e6bf6246cb89819aaf168a0d691d1f62581
3CD1QW6fjgTwKq3Pj97nty28WZAVkziNom	3CD1QW6fjgTwKq3Pj97nty28WZAVkziNom	0.7532286428133536	0.76282998	6ffef867c90d16364c155f495baec69837005c6956e00f11a0d66718219291111
1C7PDYzjRDqomyywDHEqx9huYoYQoGYgdV	1BMjbRPXSMnGhnDtiApTC3EPAn8Vb3TL8F	0.009573637808931924	0.0096	5473e751265044975dba819ce154f2deacaeaae0b8caab21546c5558a6574b751
3CD1QW6fjgTwKq3Pj97nty28WZAVkziNom	3CD1QW6fjgTwKq3Pj97nty28WZAVkziNom	5.4647350270100965	8.46477268	0b48bbb91d8d7021173fc2a6e3afd17d104f5385ff0c0c325e7c3d15029952c31
3Eab4nDg6WJ5WR1uvWQirtMzWaA34RQk9s	1FCrCmzZcETTvRTKj3PACeMKgZ7aSVVWBz	6.815734605950626e-05	0.4984802	5895fa345927ea286afb812c9628eeaecb4770639b24bff5b2a6d280255119a32
3CD1QW6fjgTwKq3Pj97nty28WZAVkziNom	1777bS48Bipbhfh9h8jdJJ2NrJxSx2EJQ7	0.2524042198387679	6.35460874	b66f48805d4044e070eb8f555070055859a3fbe0d165cb7df3b83ec3657e7dd41
3CD1QW6fjgTwKq3Pj97nty28WZAVkziNom	1CuGxb7pJgVU7xZiQM1AxJ1sJy5nwbxe77	3.000094092927382	3.3873959	5b18e955572a967e1d8fa67958cc14196d2ccc741ecc19afd22a74989a7746661
3CD1QW6fjgTwKq3Pj97nty28WZAVkziNom	3CD1QW6fjgTwKq3Pj97nty28WZAVkziNom	7.16976268297041	7.1743627	3c734337fd081a6333f478c5dc36b80ebaf5e097b6795e01e7b0954537a0770a1
3CD1QW6fjgTwKq3Pj97nty28WZAVkziNom	1Gx3Am5NikUMExzVQv7XxYX167L1h13pHN	0.2508795429582262	4.52379473	db8eef368221a76790d1f8583459016a2f10ddfec7f62d3fff364d2a7198282e1
3CD1QW6fjgTwKq3Pj97nty28WZAVkziNom	3CD1QW6fjgTwKq3Pj97nty28WZAVkziNom	1.0007083438079227	3.05576359	4a04000e4650bc8521159254d198581e904e16ab0c39f94e797df3a61332631f1
3Q9SPyCN95szQUoQYgAHKgdhC3YnRsrFrW	3CD1QW6fjgTwKq3Pj97nty28WZAVkziNom	0.5592004320890785	4.41309321	940782b9a398aebed745acc6cd6fe36010aff945b4ff9577306da775c3a692911
3CD1QW6fjgTwKq3Pj97nty28WZAVkziNom	3CD1QW6fjgTwKq3Pj97nty28WZAVkziNom	0.4813010747350819	0.48285116	45887a44ab3a6bd27416cb1d8b3004cdfe0cffca1de680e7cc6e2f9be99608191
3CD1QW6fjgTwKq3Pj97nty28WZAVkziNom	3CD1QW6fjgTwKq3Pj97nty28WZAVkziNom	4.298749896911071	4.2992499	f5a8601a82ae753d39b3362c9963b8c5d02e2dd0b14fc8a160b4de07acc1e8767
3CD1QW6fjgTwKq3Pj97nty28WZAVkziNom	3CD1QW6fjgTwKq3Pj97nty28WZAVkziNom	6.05590198597223	6.07500232	9caab348dc93067fe3813677f875960d8800e6a501a83318c2c4af334eab43271
3CD1QW6fjgTwKq3Pj97nty28WZAVkziNom	3CD1QW6fjgTwKq3Pj97nty28WZAVkziNom	8.997723445572937	8.99922345	01402c0cf4717a3ccab7a417356326cb262c145cb877fb91ac810282c2df8fec1
3CD1QW6fjgTwKq3Pj97nty28WZAVkziNom	14eEnppDK7Vuu4QdoSfJ1oTAucWecYhUSA	0.04110059153288815	7.38171441	bc303d5bf81e8f5324c9b0e3b9af78c8cedcd752c893aaeb5609f9b95a35b62a1
3CD1QW6fjgTwKq3Pj97nty28WZAVkziNom	1HWPTRDNUZvBwzghH1x87vYN9MwHnZywsp	0.0015600079601234276	5.20517198	f1f201f91adde33910b34b63ef58a6c18c23450fd15de44f249c4a27cc442dc51
3CD1QW6fjgTwKq3Pj97nty28WZAVkziNom	1HWPTRDNUZvBwzghH1x87vYN9MwHnZywsp	0.0015500215302039113	1.91213107	1ebd14b328a07d8e90ac3e1f2a31c18178bec0068ffce5761409f5b85f2d48411
3CD1QW6fjgTwKq3Pj97nty28WZAVkziNom	3CD1QW6fjgTwKq3Pj97nty28WZAVkziNom	6.098622274472501	6.12063617	b5756089c80b61d23c1318144c620f7d66ffee0728230946412ac395dc8f3ffe1
3CD1QW6fjgTwKq3Pj97nty28WZAVkziNom	1EJE3jxJbaNqsBY7MC3PizjYRcs5Xp7f8q	0.14831574878367623	2.74093896	6562752e6950295b5ef7427cb91aaea006ff7d151994eaa4423529bb844075771
3CD1QW6fjgTwKq3Pj97nty28WZAVkziNom	13yc9yvXoBHKqscrG1pBGHj7k9QP25hfcX	4.15739710150627	6.95764065	7175c5d028b09f37dc6e99afb864cb818729814a575820a8250a0e62d44563fd1
3CD1QW6fjgTwKq3Pj97nty28WZAVkziNom	3CD1QW6fjgTwKq3Pj97nty28WZAVkziNom	0.023417131462585852	0.03975634	175b4b0d100bbf2042a23309a2a1bebb5d2b29aa9f8b95e90c26190b42a61f071
3CD1QW6fjgTwKq3Pj97nty28WZAVkziNom	3CD1QW6fjgTwKq3Pj97nty28WZAVkziNom	2.897697735800324	2.89924775	e295c91f021cec0040c424e6e94b672897d21d4aba530e2ab7e3c7db9ed14c1d1
3CD1QW6fjgTwKq3Pj97nty28WZAVkziNom	3CD1QW6fjgTwKq3Pj97nty28WZAVkziNom	0.9067106885659357	0.907443	1f2d2508395ea5ad210d7373eb5029d6ea7e9a3508987e0aeaf6c1f56452da331
3CD1QW6fjgTwKq3Pj97nty28WZAVkziNom	16hSLSqqfwqVgHWZxGeWx4TZXqwu8QJdMg	0.8525008908334916	2.09777259	9a4c33a36b1d615c73ca01900c850ca4887c1991a9b6dc7824fd3bf5a1b2c8ec1
3CD1QW6fjgTwKq3Pj97nty28WZAVkziNom	3CD1QW6fjgTwKq3Pj97nty28WZAVkziNom	3.071646693378839	3.1926477	5f6a0b4613488115c44483b3c53f6ff3adb5d556a885a956a2ea6efb4fa7588b1
3CD1QW6fjgTwKq3Pj97nty28WZAVkziNom	3CD1QW6fjgTwKq3Pj97nty28WZAVkziNom	5.373408115134333	5.42340836	dbccf0bfe8f221952dba74ad4e99fb355f93cb3312ac5cd444fc4a87393d682f1
3CD1QW6fjgTwKq3Pj97nty28WZAVkziNom	15FrAZeVkjA57vTPct1rt3hetRfGuBLV76	0.008000120895586172	1.75757625	5ed6c823664c996ab7c47db7279c409b5e5200a9ad51709e91e61d3fc0b631321
3CD1QW6fjgTwKq3Pj97nty28WZAVkziNom	18WZ6cubL8Ja7dp2DtVx5ppNR4i3phDJzn	0.021400944059498408	0.52267463	635f9381e0b1aaafdb8f58378bb19c24c831bce8ae54bc7d899fd847027239bc1
3CD1QW6fjgTwKq3Pj97nty28WZAVkziNom	3CD1QW6fjgTwKq3Pj97nty28WZAVkziNom	0.21022007827847972	0.21222108	d1d83cd95b97b2901d2c0b4ce3c71aeb5f04a7fe1e2238e1e9a7d4440d6429621
364qbSJFhwkBgZnMuhmUHdczpaZNS2PmE6	3CD1QW6fjgTwKq3Pj97nty28WZAVkziNom	4.705421945386959	4.79103519	6ce8cec6066db704b310471d8bb6b63fc51f86ac623fe977f87534935bf018841
3CD1QW6fjgTwKq3Pj97nty28WZAVkziNom	1FGqHQWf2BQwqzXqxhXtKjJ5jcZoWe9E7W	0.01800311514838315	0.6139839	c5c2919720104fa793566c59a19837fc19bc5fb973bd72a0442edeca5760daa31
3CD1QW6fjgTwKq3Pj97nty28WZAVkziNom	3CD1QW6fjgTwKq3Pj97nty28WZAVkziNom	11.290227764654357	11.35922841	2670ebc82b36781e69c1d90034b159673b882bb6243dc5c019ffed5d76a025171
35BNofuEVxHi8egUmaovca2qqjMgDbW7sD	3Eab4nDg6WJ5WR1uvWQirtMzWaA34RQk9s	0.00034671	0.00034671	12a8b8ca78fa6955c5ef3785a1b03b3bff3d273db4faa5bb647a3c400f50d01d38
3CD1QW6fjgTwKq3Pj97nty28WZAVkziNom	3CD1QW6fjgTwKq3Pj97nty28WZAVkziNom	1.0354686901790584	3.03548619	20d04a26b77b400ab63bc2cde45182f67934e0594ae5216d3b42d421f03123c81
3CD1QW6fjgTwKq3Pj97nty28WZAVkziNom	19guK81YbGBav5tgDgwUUpBiARBm7ejvN4	0.016200524068390003	3.2841967	bd4d998371ba6a595bdec7f78ed8a2694d2f147331ea30767edcc143261fea661
3CD1QW6fjgTwKq3Pj97nty28WZAVkziNom	13WLeASgQfSwEymDZcvFaRijTobvwgRfJe	0.007940978578621034	1.19062238	54cd56743a05aee5947557545833a6cd8c5cfbafd5854124d4503a739243b5e21
3CD1QW6fjgTwKq3Pj97nty28WZAVkziNom	1EcThkZhkgWT4FhKRFSSKZndJXfgqjdtbt	0.0015501345822414635	0.467175	b2aa3c3ad9e37fd6a2d793e18b9906f797530dff206c6d834958535ac1658c3c7
1AQub7Td3uV8ChJz9aLqEQbJTZAmWNz4xZ	1HXLhwF2rHaY7XARQuq7p9P8RQqir5BZCp	0.00018450231133766853	0.0008	230fe738c8bcbd0c3b7f3c43624e3e18c8749b90ca6d5c38df5841c1200562330
3CD1QW6fjgTwKq3Pj97nty28WZAVkziNom	17RciJC4Yx85L7FV4rnuxErEsMopSBvWzy	0.03000015866381807	5.02196546	51d2f1a0e1d7e08608e3dfae604b4b726bb7d4e342728042b188822bff34c0591
3CD1QW6fjgTwKq3Pj97nty28WZAVkziNom	18GNrhoKyuoDdLTFpnHWDi6ubCWsCyRcVV	0.002348099199222116	6.36395432	d39f5f8bf01ae545e4a957836901c548c442c381a8cd0399631e807175dd96f11
3Eab4nDg6WJ5WR1uvWQirtMzWaA34RQk9s	3NQh1E8dL37zc59s4WNgf6oSMWD6fqtsoB	6.001212870606891e-05	0.98958831	76714778e3f2b92d35e94fc26d7601f648a8214c6fe9ef64577b5715d3a13ef94
3CD1QW6fjgTwKq3Pj97nty28WZAVkziNom	1LMSKUTPQV9fuXRSni6kM1Qn5B8nPX98te	0.02717135825310068	0.53132312	14a6378f3e861223e74c11a211b93062327fea8b67751d54e0b843791d2485041
3CD1QW6fjgTwKq3Pj97nty28WZAVkziNom	3CD1QW6fjgTwKq3Pj97nty28WZAVkziNom	8.54364844027017	10.22227509	29d10eb0dfca4b158e290ac60da522a129aec5f9be3a52358d6efd72c823be281
3CD1QW6fjgTwKq3Pj97nty28WZAVkziNom	3CD1QW6fjgTwKq3Pj97nty28WZAVkziNom	1.316638828603401	1.33284012	8c902e47e4393f43f23c66c0a48ea7a617c79b517606fe02f32d8a4dd7e5c6121
3CD1QW6fjgTwKq3Pj97nty28WZAVkziNom	3CD1QW6fjgTwKq3Pj97nty28WZAVkziNom	0.5872130649868418	3.05108754	59569dd01e67cc18e833adec17865fac4bc15ae69a5128ecc25cebbbe51edd551
3CD1QW6fjgTwKq3Pj97nty28WZAVkziNom	1LFCcAR7MryWmaNrRySD3nLDsjRxYKGqFx	0.00030684266449041033	3.05864909	a98dc89eb410f3367d64e299fb8c063cd0e7812d27e3b30325b8f4be5bff09491
3GjEQWyEWSi6fCeWs7sE2UYUaAFcz6RR4q	3Eab4nDg6WJ5WR1uvWQirtMzWaA34RQk9s	0.1002050223566447	0.11230451	8a9a3e38f49321a8f8d451874b9721648dfbb2531f503032d17da5291a86d8513
3CD1QW6fjgTwKq3Pj97nty28WZAVkziNom	3CD1QW6fjgTwKq3Pj97nty28WZAVkziNom	5.880565787741896	5.88106579	562a9e6c03f2542affb519e5ddadc5bba5897e4f4e5728ab7d658b69f8c6f6661
3CD1QW6fjgTwKq3Pj97nty28WZAVkziNom	3CD1QW6fjgTwKq3Pj97nty28WZAVkziNom	2.5123956282267166	2.51256338	884a1ac8dbfea58239558ab331b018ec3c98382c3f1d4bf59f1384e76bb063941
3CD1QW6fjgTwKq3Pj97nty28WZAVkziNom	17y5S7kAQMDF6G5QFBwEEBJBDLv8NsdQ1P	0.0015500080141243881	5.13695706	fc57038f5f5ed67d4d30badd3acb2a9408c6c2f7789f9aeee3b32cf20420f92a1
3CD1QW6fjgTwKq3Pj97nty28WZAVkziNom	17ir8cUuGpdRER8XN3cgXU1R6snydiW3Zw	0.22000447469595985	5.22343319	dbbbb58777a4e862a025712a249f6aca74c82921538f634a5f7220fea685918c1
38mMQxz4knqfmecjLW3atdygfWxvvnJfg7	3CD1QW6fjgTwKq3Pj97nty28WZAVkziNom	0.7856963721799096	2.62576559	f7b62f403cc988ccef0297ba5be61f51c7ea4739de650450fd34aa088b524fcc1
38PjB1ghFrD9UQs7HV5n15Wt1i3mZP8Wke	35YiKeUYoi7qXcTfLxDrJZZNqgrTeeFtDb	0.0022604694663898436	0.06111	8b00eca796b2097e613fbdbcf273a75477185b11615c4dd34842aaecdda66c4f1
3CD1QW6fjgTwKq3Pj97nty28WZAVkziNom	1F6yoSqd7sYE9DEfNJq9iXqpcupdEfB8ec	0.04000142483103158	2.98263533	cd224f46abe3e1be85d5bb7d225a7882a14c71d22bcffb23abb040210a2910d21
3CD1QW6fjgTwKq3Pj97nty28WZAVkziNom	3CD1QW6fjgTwKq3Pj97nty28WZAVkziNom	0.44652872404225524	1.14659359	cb943c54434eeb08f9212597d05f7baf968c01c6c777eec7c83f98cb209a2b681
3CD1QW6fjgTwKq3Pj97nty28WZAVkziNom	3CD1QW6fjgTwKq3Pj97nty28WZAVkziNom	0.027205567485907533	0.02820651	f8f9b527dabe86b3cbf17f4f38e0c0435922491572364f98090a0d8590cca6621
3CD1QW6fjgTwKq3Pj97nty28WZAVkziNom	1PzceW5AygbeHFWfTBu77GHdUekyqHRLJM	1.4548664964876148	2.50177461	cc215aaccd92732582b19fb3df1cacc1b2ada9f92dd64e17f493be38a38ec1201
3CD1QW6fjgTwKq3Pj97nty28WZAVkziNom	3CD1QW6fjgTwKq3Pj97nty28WZAVkziNom	0.23941709533403405	0.63948356	2295cee5eeaaa89426e64801679fdca446e0d5fc38dafa4b8a25e372a8d89ec91
1BiXarBBH6j1y8kctCLFAhQ25fkFmMgTt6	1BMciJhAhCLiW8QtFXPwARuZNmLs5oiKNS	1.132852729145211	1.15	f7263a9b40e90053190927a3b20b7efb1cd4a152ee74aa2b43c77d3f185888b90
38PjB1ghFrD9UQs7HV5n15Wt1i3mZP8Wke	35pXuaoeZi7wdtS8yjY52zu4UHdDgiQPTW	0.0007851128911731356	0.00722807	d37024f7372d46db4a8fb4247548245f2e7942a9afd375412c8341174c705a230
38PjB1ghFrD9UQs7HV5n15Wt1i3mZP8Wke	1FQBqWvxwmkmTataSAAa9RpYMV5g9DcMph	6.973742294604681	15.9999	a6b3f54a5dcf51e3e5b5a09c69a2528961dd5282815fbe7cee646beafd4b96531
3CD1QW6fjgTwKq3Pj97nty28WZAVkziNom	122c4BFaHhBKKhRpxZSqF3Xq9pgoVg9RLG	0.19000263089080585	1.91816014	0e54b3a2f5944957996d49f34361d528806d9cf640eff4e3fa541f8f57243e381
3CD1QW6fjgTwKq3Pj97nty28WZAVkziNom	1BKFwy64V3Exb8Nf8rXWrRoM6CikG2Vknz	0.05000062509751557	2.12449509	d6931c5bd860ae3878e8fd920481b6581083b140c6b0b689b66c785c555a06dc1
3CD1QW6fjgTwKq3Pj97nty28WZAVkziNom	3CD1QW6fjgTwKq3Pj97nty28WZAVkziNom	0.23770540276584556	6.66713701	4edffd5034a4e134975ba83c9d202df7df566ae2c94cbf3af7b7bd25b06fe6bd1
3CD1QW6fjgTwKq3Pj97nty28WZAVkziNom	14Ro3SQqTPN2BpH7GauVL7bzpCTktaiWC6	0.2892972932229117	2.51236907	18230a8481a08c3ed19426b5deb0f275b9f515c48546e17999fafc38819ab9ba1
3CD1QW6fjgTwKq3Pj97nty28WZAVkziNom	3CD1QW6fjgTwKq3Pj97nty28WZAVkziNom	0.4049122390180649	0.46085556	3bd7e0b22bdd251ecc745f5341a75569c59bf7f025e7b6a6b50fb018c2eacadf1
3CD1QW6fjgTwKq3Pj97nty28WZAVkziNom	3CD1QW6fjgTwKq3Pj97nty28WZAVkziNom	1.2235700489001977	1.72360087	fed0f138195b321c40299595ebc6fd0d6b37ef46f5abf935b1818b644ee85d1a1
3CD1QW6fjgTwKq3Pj97nty28WZAVkziNom	166b3pqLwgCbfKA1fbj3knzDQPDbKL39UY	0.08967366043473568	0.42281513	1b4328cb88fe9fa0aa2d5b2a132d8a80e433adae1bb1bd32c474134e22e15edb1
1AM9rLVKDnKgcspmiK8q9VvWQPiCeoMoY	38PjB1ghFrD9UQs7HV5n15Wt1i3mZP8Wke	0.053961294609180054	0.17243	9baae020ce0ddb5b70d11f3748da628eab2ff77cb479a91b1601473231f211521
3Ce7jUQn2RH5Ysdb4VvShoYymZLpkcqaAA	3CD1QW6fjgTwKq3Pj97nty28WZAVkziNom	4.1458613115272955	4.64586417	7d6a7717e52adf12dce331b8f4710f0ff9459b9d08c91ab31d75a3f44ee60f971
3CD1QW6fjgTwKq3Pj97nty28WZAVkziNom	3CD1QW6fjgTwKq3Pj97nty28WZAVkziNom	2.9346239754383423	2.95982488	cfe52a60d2a4ec5d1c4b0966e66fef924981cc25ff0be76b824098a9fa589ed41
3CD1QW6fjgTwKq3Pj97nty28WZAVkziNom	3CD1QW6fjgTwKq3Pj97nty28WZAVkziNom	5.732325568196889	5.73512204	bef9128647a3e18f8aaa178fd849e86b88aef4b5f8559e36edffbf5851aca1d61
38PjB1ghFrD9UQs7HV5n15Wt1i3mZP8Wke	1G4ryywrS7tdmAXYycZhV1byc5tybQ6pbE	0.012998981645794322	3.49365	dbc4381f37c4782ad7cc2fad92070da99e1e014b7a87895564ee83dab9609d951
3CD1QW6fjgTwKq3Pj97nty28WZAVkziNom	12QaZyHyixCJCWoppwbntqctQU35k7tk6o	0.00019638889838857285	1.10402834	497ec89aae69c57e110712b7e5cfe371920d5fd2aef701d729da22fd55e62eec1
3CD1QW6fjgTwKq3Pj97nty28WZAVkziNom	3CD1QW6fjgTwKq3Pj97nty28WZAVkziNom	3.494551508114683	3.49527153	114930afcc5f41bd79325f006314783c02ad25bd3ee8aae244c8217bdfb926090
3Eab4nDg6WJ5WR1uvWQirtMzWaA34RQk9s	391UPbq8v9tXwTWJH8qeZiXT21hVLTbC1X	0.2924449352061437	0.29769144	7af8e417c0ab6b22c3cf40b03bb7cbe3051c02a8bfa136148261877298e778521
3CD1QW6fjgTwKq3Pj97nty28WZAVkziNom	3CD1QW6fjgTwKq3Pj97nty28WZAVkziNom	4.621754675082501	4.77175551	a43688cf7d2b322bd50c242efa06a825989e375916c3181ad0b292eac4c689841
3CD1QW6fjgTwKq3Pj97nty28WZAVkziNom	3CD1QW6fjgTwKq3Pj97nty28WZAVkziNom	0.4117360032130362	0.44174322	3f7eec6ee2a21a6ad3b074a2a2ff0f39c0fd1d525447dccdfce85ecc439c408f1
3CD1QW6fjgTwKq3Pj97nty28WZAVkziNom	3CD1QW6fjgTwKq3Pj97nty28WZAVkziNom	5.3660339606978225	5.38210371	da5f4c27e9ce94ad968c4820ec4936c092a1aa63671eab9713138b4349c153b11
3CD1QW6fjgTwKq3Pj97nty28WZAVkziNom	18F9o6ynSJ6H2Cd6TTWVRkjwzd3Khukjyq	0.0010000069342267835	3.83030221	463fdd64ff5aac0b0df575eff03dfc5d64ab7179d253f9db3f81dbe806f3151e1
3CD1QW6fjgTwKq3Pj97nty28WZAVkziNom	15MjWme2VdQjt91g3yD8iUSJhMyPrqM9LC	1.0000171106929883	6.20908913	5022535902db30129201896930db53525a6b3d3c6c887ad6c39d24ea2dc6bbaf1
3CD1QW6fjgTwKq3Pj97nty28WZAVkziNom	166Scii7LMmWswco57iUmHspgtocYzqNZa	0.4900040012097216	3.25264287	ed5a3d4f8d8ac7b748f49d14358112995cc2aeabb5143ac104a054e1f6beb0141
3CD1QW6fjgTwKq3Pj97nty28WZAVkziNom	1JvtCuAa9BrvsVdztQgCihBWcXsvf7nuM6	0.021700153119743985	15.05634876	bd01cabfb8dac024a47b4d8dca0449907b503fea36914dd5b89157da72595d9a1
3CD1QW6fjgTwKq3Pj97nty28WZAVkziNom	1MwPc76iBLXPTMcZzjyjtbzf1jNgS1U3q5	0.7992716093419481	13.19089083	d1e9a905c155213152b91c872fcbaf589e14752bb0420253d25d584efe91025c1
3CD1QW6fjgTwKq3Pj97nty28WZAVkziNom	14NJRrGNAkGerjA6LYj9McziZ2d7NJ5HCq	0.015000128195640757	3.10777654	f0681d0e7341e64d8c33ed655c37fdbe79d3ba569b87ff0ad67487aa657a78a21
3CD1QW6fjgTwKq3Pj97nty28WZAVkziNom	3CD1QW6fjgTwKq3Pj97nty28WZAVkziNom	3.183371837592799	4.05979294	12fdabc1bb11ef59661d94168a0165d43b492268bc9c4807240761445bb4d0041
3CD1QW6fjgTwKq3Pj97nty28WZAVkziNom	17CzUPgJFNfe5Gt41pHNr6Ad8UWVJnCtKU	3.164021004214542	5.05871237	f0d19a9c22092797dfc7d29ae4ca5d0b343f02a345c1ef6b071fa4ca62237d3a1
3CD1QW6fjgTwKq3Pj97nty28WZAVkziNom	1YdreUBj4vq2DqSCQCeFLRokgjz7QLb8a	0.00010000591367977968	1.7966188	18a3fb6d5a0b9bc232578e8fbc744623abde50ccfee83d05ff95a2977727c0261
3CD1QW6fjgTwKq3Pj97nty28WZAVkziNom	3CD1QW6fjgTwKq3Pj97nty28WZAVkziNom	0.9516107117197525	1.76049806	643bb900694fc32c30f5b93f15605411583352dc175b33fbf0d6d43d2d04364c1
3CD1QW6fjgTwKq3Pj97nty28WZAVkziNom	1A2csLxHpPzzRqAXWFrgzEq46mMS6Husb9	0.0015004323784379254	0.36867226	37ce84470e4d2777280ce782eac0926c029f5de0d2765a2ad5c8dfba34ee94571
3CD1QW6fjgTwKq3Pj97nty28WZAVkziNom	3CD1QW6fjgTwKq3Pj97nty28WZAVkziNom	7.9594712672979036	8.86362796	de393874216671f78c952dca4ddf733739c67c317090a83a25915a84e5f62b3d1
38PjB1ghFrD9UQs7HV5n15Wt1i3mZP8Wke	1JmqNBEsUoDcpe5DC5KoqDhfUKATsYMZKF	0.08211600759829976	0.09169	55f8632270a9b16d1e7ea066421f09b2a0873a83d596370c8cf97ab03adef5171
3CD1QW6fjgTwKq3Pj97nty28WZAVkziNom	36GB4zNhDNw9r5wshECuYrV68Bg1FsU3qh	1.5094186026273548	1.98888247	ccca9d510be66718cd294d8c82db722359f60bdae74ecd425a487c59c892c8ac1
3KDgKr3qov4Ws5WPnaA2RHjcE1N2UeVYs3	3CD1QW6fjgTwKq3Pj97nty28WZAVkziNom	4.786035162281411	4.79103519	146d510fdcdd8d3735607ac7b8b59f23589ab63d90b3a7a75f695137e17af4a71
3CD1QW6fjgTwKq3Pj97nty28WZAVkziNom	3CD1QW6fjgTwKq3Pj97nty28WZAVkziNom	4.385754995781055	4.38675502	5a11d4a4955b6d376ee84405bbe15b69bb4fa046080264fd3dc94a7b21ebe0911
3CD1QW6fjgTwKq3Pj97nty28WZAVkziNom	18v1eCVeo14sYqtYVv1z5nVPJeAE7KNZJg	0.010000407744519168	2.60565935	e31811995efdccc981cb0486cf57583db3462faa82900d91667ce2a78338b5a61
3CD1QW6fjgTwKq3Pj97nty28WZAVkziNom	3CD1QW6fjgTwKq3Pj97nty28WZAVkziNom	3.0072434306690727	3.04854487	0bfbe1ffc14a9a2f04101b9ac343697eb588f48ce46dbb163b55b4a30d6f20cb1
3CD1QW6fjgTwKq3Pj97nty28WZAVkziNom	1Dy7T1JYrwHNp1UXH1U5zrstnwroiArgk4	0.0005000072090732387	7.36859845	c970353accf7b48868bbf4b2a5dc3cb2a5df3b4d867986bc78927d267444cafd1
3CD1QW6fjgTwKq3Pj97nty28WZAVkziNom	3CD1QW6fjgTwKq3Pj97nty28WZAVkziNom	5.2582547696057045	5.26025481	3e192603a251bd7a9d733871d57081ad16caa2dcd6da6090f9a3e47af725352a1
3CD1QW6fjgTwKq3Pj97nty28WZAVkziNom	18pGbXbQHVN6bEZYjCJ2QFvucbtoDWgPHb	2.005093485990927	6.36150002	80c36edda0538c9c386df3416537fb525793e878ba712c1ce6e1e3cafc6e178a1
3CD1QW6fjgTwKq3Pj97nty28WZAVkziNom	1Cp12w14xyXspess85YCvSog5Tztdz79xY	0.010000404225526494	2.62834204	99b3c616a4978ecbb115b08d1de62923a23ac5e44db9e967c8a9b269a8ec7f9c1
3CD1QW6fjgTwKq3Pj97nty28WZAVkziNom	1B6LBZyThzHWWRAuHqA8HWPM9Kct4Usuyj	0.10000062262873483	4.26581105	4a08f6dee9e6f88e86bb235cf43226fc817726ed84d1349ca07ca3e603a3f8701
3CD1QW6fjgTwKq3Pj97nty28WZAVkziNom	3CD1QW6fjgTwKq3Pj97nty28WZAVkziNom	4.616287601084953	4.61783761	3e20f3a8c54839cd34948e688bc8f65ba9ba6e0169df60bb650dd75d369f52321
3Ce7jUQn2RH5Ysdb4VvShoYymZLpkcqaAA	3CD1QW6fjgTwKq3Pj97nty28WZAVkziNom	7.523072689220195	7.54087294	610dad6c2bc1632bac7aedd0d6deb00afafdcdee6e9c877b4ce61198ce7d5d0b1
3CD1QW6fjgTwKq3Pj97nty28WZAVkziNom	17uXTr42NqYLhAvgcKr3bWsFmz7FVnrQ6f	0.04395140334418684	0.23284842	27c010e1a6afaeb3387a41c0e2d7f6a5b5fd5d850c041a76fc8458032a616f451
3CD1QW6fjgTwKq3Pj97nty28WZAVkziNom	1HgSY4v843odLuqAhfTQi1sRc3S9X5kGgY	4.276173007489322	4.47495613	1c4acbc8c1c5960e210b09e84e1ccfd24f9668551e1e3a0d54134a58521d9c7f1
3CD1QW6fjgTwKq3Pj97nty28WZAVkziNom	3CD1QW6fjgTwKq3Pj97nty28WZAVkziNom	0.5413831895086123	0.88147717	64a217c0858e3daf5e62c3d3e12c652414bf6c90ee13162b8d14ef90cb9c279e1
3CD1QW6fjgTwKq3Pj97nty28WZAVkziNom	3CD1QW6fjgTwKq3Pj97nty28WZAVkziNom	1.3577379879039408	1.3617383	e70505fbb8de2273bc2444920b5656c5206b394b9f05f100fbcd1ea554cfe54b1
3Eab4nDg6WJ5WR1uvWQirtMzWaA34RQk9s	3AckDd1ot9rSiRUCfazd7yufVbCorerWjV	0.10049185243905943	0.10642931	9dda62d8be518fd1e88be30205f0a70ee4fcdc53d2ee6215912bf70bceec058a1
3CD1QW6fjgTwKq3Pj97nty28WZAVkziNom	3CD1QW6fjgTwKq3Pj97nty28WZAVkziNom	6.126132378939243	6.16857973	cf2fdd948a86baeed7bc1b0406c017e49a6330745fcfa311ed9650b36b3da62c1
3CD1QW6fjgTwKq3Pj97nty28WZAVkziNom	18CzRgaeFkwLefqo6ZmhbvcrKGXosh9Dkg	0.03250078784169151	4.38271259	8da519559e7830e06bbfce2abd102b52d5a79c262038624ee3665ad0328206211
3CD1QW6fjgTwKq3Pj97nty28WZAVkziNom	1Np77wUiUcHs6Y1VDC1Khq8onsNiDvQbt8	0.10001069605041392	0.99337007	eb4273cea2deb2bdd483bb0aee148053487f5d74f14c4f8eef75e05ca8b62f191
3CD1QW6fjgTwKq3Pj97nty28WZAVkziNom	1HJvFpx3FTDSKwJTi1anSmZQoKtdhWrmeV	0.009571240063236662	0.78102767	f4bb2b4b600d3dc463bb21081eed52837a961102c290d8407a5d8034b3139bff1
3CD1QW6fjgTwKq3Pj97nty28WZAVkziNom	18aexXHJ85wAeUBKx1rKbN7MhjdxQHnYAD	0.0015500320164624096	1.28586506	07e7cf18518a7dbb9510d78fd0b7282de8c824b981c48ea5cb1a217633a9822a1
3Eab4nDg6WJ5WR1uvWQirtMzWaA34RQk9s	12nTRgEQtJFua83SGsmFjPHZPWBgJ2aTWk	0.010017034512774605	0.1176087	730134074deb3ba362dba939066b1ea5868f936a19fada0929b50c6ea85cb3849
3CD1QW6fjgTwKq3Pj97nty28WZAVkziNom	19iLcff8GfpMo9XkkxwLxzREaYXhJ5GoMa	0.00010000449013880103	2.36618009	77c34b0c57723a46dca316eca9f93b67befa129d89c67b3dc1e9156f24c7c3cd1
3CD1QW6fjgTwKq3Pj97nty28WZAVkziNom	3CD1QW6fjgTwKq3Pj97nty28WZAVkziNom	0.9101633047524698	1.01587436	2b906f96f8b378d8f2f585fab68b7ecc953b01af6e4d0b68a06d9aad23e5b7251
3CD1QW6fjgTwKq3Pj97nty28WZAVkziNom	3CD1QW6fjgTwKq3Pj97nty28WZAVkziNom	1.4986986610690969	3.78765577	fb3276cabb0839e9a5b96bf51fc6a0ceb770719249018c8448f0e611688cec711
3CD1QW6fjgTwKq3Pj97nty28WZAVkziNom	3CD1QW6fjgTwKq3Pj97nty28WZAVkziNom	3.041722381661178	3.19552366	fc186de603755d7ecbcf45675c1ad8cb26aa37103942f6c6e3bbe570a29901dd1
3CD1QW6fjgTwKq3Pj97nty28WZAVkziNom	3CD1QW6fjgTwKq3Pj97nty28WZAVkziNom	9.863095406021557	10.24736969	6309d7a0d162b29fcb3a2785522afab5cf3a1b6d2a21bf70310b4d6e666fd75e1
3CD1QW6fjgTwKq3Pj97nty28WZAVkziNom	3CD1QW6fjgTwKq3Pj97nty28WZAVkziNom	3.1078030914564456	3.1088031	c93c5d31b7cce4688f7e4ff4176d6064e8d56dd36f28a9a29ebf68e4c3fb43151
3CD1QW6fjgTwKq3Pj97nty28WZAVkziNom	181Rnm3D7AGoYuziLNJRqHL2iZfLBhjZpv	0.001300003720785024	9.2797887	a9fa4fccdb4320e3f5910f108a3e574ade23903bac2c3369d9c800581ae947901
3CD1QW6fjgTwKq3Pj97nty28WZAVkziNom	3CD1QW6fjgTwKq3Pj97nty28WZAVkziNom	6.320511518863929	6.45051366	1289bfcec0dfc556632dff80e99a67fec877ea9923ffea78fa92ec1780c0876b1
3CD1QW6fjgTwKq3Pj97nty28WZAVkziNom	3CD1QW6fjgTwKq3Pj97nty28WZAVkziNom	0.016043185146008943	0.02605339	597dfe1f19ffb8be91aa042077541eb15e142e980c6bb639032b2da3d1bc592f1
3Eab4nDg6WJ5WR1uvWQirtMzWaA34RQk9s	1F9Wqoj3Vm8Ld3VEEEMyDvvBHNm8PiACBw	0.00015926822412645238	1.74788322	b7f0d975f4799aa3013e3fe9f476eb5b89664dbc9106961cf2c500ca10ec77e00
3CD1QW6fjgTwKq3Pj97nty28WZAVkziNom	3CD1QW6fjgTwKq3Pj97nty28WZAVkziNom	0.029551772104666474	0.41066074	a1ae79b511f34bd53405ed79df4a57ed8db2db4ac3e72d94bdf839383ea7d5651
3KDgKr3qov4Ws5WPnaA2RHjcE1N2UeVYs3	3CD1QW6fjgTwKq3Pj97nty28WZAVkziNom	13.0726409640222	15.062655	47b55922ca1013f30f574842f4c05f10b06df17e061c4fe67fa47b442d0c35641
3CD1QW6fjgTwKq3Pj97nty28WZAVkziNom	3CD1QW6fjgTwKq3Pj97nty28WZAVkziNom	6.095220409094793	6.10792063	a8b07e80f889c7b5bd0541a8e39b6e0cdc5324e4f02cef7e3cf7ce8cf8f1b51d1
3ApkZousASSwkQyzrBGuLXexGfii93Gpet	1L6WBAYZXZroTz9zAgnnwrNCUDbYJaneNL	1.7870698552787903	30.0	c21c5a1c624a19f39a089cc6d8b816e847842506ec686ef9401000925c82887b1
3CD1QW6fjgTwKq3Pj97nty28WZAVkziNom	3CD1QW6fjgTwKq3Pj97nty28WZAVkziNom	1.9774550830477384	2.92296837	860ccfff0a85d9481c5a1bf854e5341cdc802812c6db47ed5014f7d81f9880f01
38PjB1ghFrD9UQs7HV5n15Wt1i3mZP8Wke	1Pk1MzLz171ViXR28P8yWLCB4rrEiLPVDG	0.0052211787669537	0.06592	c42e6182429f451f1c6cb8134efbdb94e573ab69fca8c5f91b4692b3f9624bc61
3CD1QW6fjgTwKq3Pj97nty28WZAVkziNom	3CD1QW6fjgTwKq3Pj97nty28WZAVkziNom	10.938915929028788	10.93901593	5cdcb0559a8ed0feeb26d524e560a13a4947d87b75a17af281a337012e6573db1
3CD1QW6fjgTwKq3Pj97nty28WZAVkziNom	3CD1QW6fjgTwKq3Pj97nty28WZAVkziNom	0.3579643897589745	3.02899615	3db0bb37726abb86089335ff232f37bf66053b6e267f78b9bc3a64213a94545b1
3Fp5ejYY8FsJ6Y3kb377VRjJunTeUVYsuq	3CD1QW6fjgTwKq3Pj97nty28WZAVkziNom	1.7445574650881484	1.74553748	b92c46e188fe07cd6cbc68abf18e26d41b934e60defb7a24d1ae5bc2abf3f2721
3CD1QW6fjgTwKq3Pj97nty28WZAVkziNom	3CD1QW6fjgTwKq3Pj97nty28WZAVkziNom	2.8202549941023913	2.89564136	32770bffab598ae47c83713271afc401eaadaf487f5c4f077b49361893561eb41
3CD1QW6fjgTwKq3Pj97nty28WZAVkziNom	3CD1QW6fjgTwKq3Pj97nty28WZAVkziNom	3.0568001666264477	3.06180021	9cc1859926ea22827dbfd1d68c68a0ab0b9cfbf7f587d146a3f976d11de6a0881
3CD1QW6fjgTwKq3Pj97nty28WZAVkziNom	3CD1QW6fjgTwKq3Pj97nty28WZAVkziNom	3.793371119151741	3.79492113	b48b3290671412960834dc4c6e3d512accef7d383c90808e62c5ff13e7ce11e11
3CD1QW6fjgTwKq3Pj97nty28WZAVkziNom	3CD1QW6fjgTwKq3Pj97nty28WZAVkziNom	1.172088833097861	1.37210432	29e19a6d672062f9bf0dbb1840e62b1cedcbece2fbd0751f9efbf4b686e69aa81
1BkUNiTfJRTTG1iycaWGZavmLnLVHorUUo	14YeaK34GE68S6YASdtHR1iThj8c8hBQ1C	0.5240439641371976	1.05	c7f428f80726d6dbb2426fbb5c606b2dbadd793574cdb0fc401e1ccbdefe2dcd1
3CD1QW6fjgTwKq3Pj97nty28WZAVkziNom	3CD1QW6fjgTwKq3Pj97nty28WZAVkziNom	0.7805850388419746	0.8861977	c2f1c4c7ba17232dfe4d8274f9843382e76e9c0660756f5a99c060ff4edee6d61
3CD1QW6fjgTwKq3Pj97nty28WZAVkziNom	17UjZqwftHXgnXhZqQ2aMX2VMQTr7PRT9X	0.22007887477027696	2.63456731	73016c0a4182ecba61b8412e3b681b48d425ff1237ecc348f851a04b37257c6f1
3CD1QW6fjgTwKq3Pj97nty28WZAVkziNom	1G4TS2NNkmwwvZgmzfKok6emKjVXVzn3Mv	0.0045001256170614954	0.95148967	7a43459fee47153f7dba96c5d869b20e0aeb9ebee168aeb2da83c9362332d6b71
3CD1QW6fjgTwKq3Pj97nty28WZAVkziNom	1AGrtG8pBs2vfGDiAxALsAsYEUf7DMhpRS	0.02520090456165793	2.95982488	cfe52a60d2a4ec5d1c4b0966e66fef924981cc25ff0be76b824098a9fa589ed41
16aXixUWvzv6rzb1AtgBhoHBJz69nkNPMv	1dmVHowvSM1gTDYtBeE1HP1Qaoy7iVgae	0.010187806243953903	0.0102	16b1aea6cbd2fda5b0f5230ccdcb28e6d5b5f26ace2006e5dbe7e1a2a4dba79b0
3Pei4hHgGpXQAJFremyy3yNREcLzvBvh4E	3Eab4nDg6WJ5WR1uvWQirtMzWaA34RQk9s	0.8709268332817118	0.94254477	683a15cc02b587633e1856f29bb004dcb99dac99f0544ecc4b85a881d4b8c1564
3CD1QW6fjgTwKq3Pj97nty28WZAVkziNom	1DkNXAZNpyvbBFpgukGjCV6XvXRDhJEsLX	0.031738027829586526	0.20928443	0f3f0d7f8769936d3a61cb60a533cc29999582945cbfa99d0a554fcb6924fb5a1
3CD1QW6fjgTwKq3Pj97nty28WZAVkziNom	3CD1QW6fjgTwKq3Pj97nty28WZAVkziNom	4.931047864873691	4.96565909	579f9b04333c3e01abcf87f5af1cb022f6871bdeabb2b304aa0ee8e31ddb86c91
3CD1QW6fjgTwKq3Pj97nty28WZAVkziNom	3CD1QW6fjgTwKq3Pj97nty28WZAVkziNom	0.15905404427014744	0.17506376	3ae676c3accaef053c813073c2e77cb74f7735449d78ba90732aa261fc56ab641
3CD1QW6fjgTwKq3Pj97nty28WZAVkziNom	3CD1QW6fjgTwKq3Pj97nty28WZAVkziNom	4.858627091529479	4.8601771	c0dfb9548f8ed03a6108d7107aa8e5854732c11f3759c2c71bee18931b7c3d952
3CD1QW6fjgTwKq3Pj97nty28WZAVkziNom	13gGMzvXX3xaGajsJzjgmuSeJuE5nYtAh8	0.005000269639449721	1.97014438	edfe32b26dfe9a1712e5ada06e88267b77e57016f8d3b6cb9ce34844c3664f131
3CD1QW6fjgTwKq3Pj97nty28WZAVkziNom	39Q3Hvm3K8uQ6fv3avyHqLjHx3JBvKTS2L	0.000146001515482499	2.5587892	968a1c7a71dc191580eadf34025193fcf9a5876145f52a55f071a98f7b8b58731
3Eab4nDg6WJ5WR1uvWQirtMzWaA34RQk9s	1HnsqnuBTxUmugD47LLi5AErfha7xRq6jX	0.00026903669327939955	0.28821251	8c877206d5fcc7246260bbdb60edb6da1e6918849d0bfbc2e5708f4ebdbb632c1
3MYqQJ5LbDe9U3drsaDprKxWobVZA3UgAw	3CD1QW6fjgTwKq3Pj97nty28WZAVkziNom	5.4331884348222275	5.45398884	a1e48b53d2f25320f3bb7ca080866a6e1a766ee1ffd2e306dcee71f1069a22331
3E9Zvdh7t8FyUbPS7UR87wnZDK3L4LUJWZ	3Eab4nDg6WJ5WR1uvWQirtMzWaA34RQk9s	0.00013727	0.00013727	0b2e83a43494b29075f9938c18983b3008955894d761e0f6564feaf69b208db7445
3CD1QW6fjgTwKq3Pj97nty28WZAVkziNom	3CD1QW6fjgTwKq3Pj97nty28WZAVkziNom	0.574531953834125	5.06451907	6661d6090d7292ebc5657ba834d3f0eb3ce508326e69c53a4cfbec4999e0e0c61
3CD1QW6fjgTwKq3Pj97nty28WZAVkziNom	14LxbR9yZQYw78xWTXv4vqZnDyV3CE6jao	3.1848777015203273	3.39865846	b7b8b5d352b7650394cc88c77c4b3095db4f2cd8af1d2f658f4f1df4a5183b001
3CD1QW6fjgTwKq3Pj97nty28WZAVkziNom	14Ro3SQqTPN2BpH7GauVL7bzpCTktaiWC6	0.010978501084926599	0.09534153	d1d6d5f1a94375f51524624ad690eb6a6e5bfef3fb3fe35e457d5b08762eae361
3CD1QW6fjgTwKq3Pj97nty28WZAVkziNom	1LsrW1RnjxmmGqo7on4JpMJ4KG3rECRLiW	0.010000081776012172	3.24792277	6fa95b01cb5e7a0c1871a19d36b77f82f42b4f9dd15dd7adb4af88f5ce5160481
3CD1QW6fjgTwKq3Pj97nty28WZAVkziNom	1CFe4h2dxAJqPXdfSqsLGk1fbiHKJGdUh4	0.039342399038695706	1.26695588	d41ec4e3bc8f23dd45f1098c9f4ed2da4765d22e27f7a8d92a537d6ba202fcd91
3CD1QW6fjgTwKq3Pj97nty28WZAVkziNom	3CD1QW6fjgTwKq3Pj97nty28WZAVkziNom	4.203295501687848	4.20619552	4fd5219a2ece5f6bff698e2cb9bd96c0b61de47dc287a3ef54b420fd86eb94f91
3CD1QW6fjgTwKq3Pj97nty28WZAVkziNom	17knqQnKNDTPgXGg9GDpHHSvAn9RfaC1ER	0.0400002851415824	3.72589492	ef00bb631147c1b84217943bc9c3edd8a9e6ea48c6be0e5cab4d6a0131edbe531
3CD1QW6fjgTwKq3Pj97nty28WZAVkziNom	1v6Di4tjx181RUK1bQb7JuynSGDf3R9uF	0.10000259168206424	4.09937449	c00405ba113f5426599f5242dc75fa0e5dd064e94993bf2a9c5890893688c9c21
38PjB1ghFrD9UQs7HV5n15Wt1i3mZP8Wke	331zEAnhVR4GejQkuvfL35GWYUmBAYhvZZ	0.03247579820700957	0.10714	2b6ba9181d36a406c069cc8193ff164901e702a6bd94b1f1d105d0d12dd5e1d81
3CD1QW6fjgTwKq3Pj97nty28WZAVkziNom	16mWfN4BToWcQLEPzbkwbX67YMhbZ6UnXC	0.010000652721041595	1.62775409	85de5c98c10cda3ae20fe2ae5a7ece28a4622ee3ac86dcf246c1f38b9a6287be1
3CD1QW6fjgTwKq3Pj97nty28WZAVkziNom	3CD1QW6fjgTwKq3Pj97nty28WZAVkziNom	3.999371898317936	4.09937449	c00405ba113f5426599f5242dc75fa0e5dd064e94993bf2a9c5890893688c9c21
3Eab4nDg6WJ5WR1uvWQirtMzWaA34RQk9s	1HqLTnyyRJLHythMYNNgULCoXbHmAJAttM	5.504388227088836e-05	0.25087071	0ab4afde4d2833c26ae318d4215ee57f060359ca56621c3c11fbd7a35264c10e0
3CD1QW6fjgTwKq3Pj97nty28WZAVkziNom	14TJh3rFmK77HhFtkDbiyCKYZKZkykyGCp	0.010000141561710443	7.50496046	d8ceb592f52c8ecc1beefa3e3ad07bc0cc03c589c175b2475af43d2d4f58aeea1
3CD1QW6fjgTwKq3Pj97nty28WZAVkziNom	3CD1QW6fjgTwKq3Pj97nty28WZAVkziNom	0.1680970613291412	0.16909769	16384caadcf81645076f1698579650fe1dc963f2fb30cbcaa68b5f187875adae1
3CD1QW6fjgTwKq3Pj97nty28WZAVkziNom	1Dy7T1JYrwHNp1UXH1U5zrstnwroiArgk4	0.005000088030360863	6.03438799	6b042b847406271989f36358b847a0b13059fc45f34dcdcf10ec1065206dd8f21
3CD1QW6fjgTwKq3Pj97nty28WZAVkziNom	34WW6wpeJaXpKT7Fmp11mDvcWaTmXboSi6	0.0010944503607325583	0.1452775	b0cb6d73761a1ec3b9d2bc724a0b67f65ff3e455f2088a6ad696234e8709bcad1
3CD1QW6fjgTwKq3Pj97nty28WZAVkziNom	3CD1QW6fjgTwKq3Pj97nty28WZAVkziNom	0.21361881923940879	0.94834419	018d17640df5dab3f3446f56949e75b2977d5aef051e3148cf8983c0bc92e63b1
3CD1QW6fjgTwKq3Pj97nty28WZAVkziNom	3CD1QW6fjgTwKq3Pj97nty28WZAVkziNom	9.332222346278444	9.34222246	0f31b9187b0541e0d74ca0ffea6f826f05930d62a386328f64454000753bf7b01
3CD1QW6fjgTwKq3Pj97nty28WZAVkziNom	3CD1QW6fjgTwKq3Pj97nty28WZAVkziNom	0.2293728798478512	0.23937732	b12d16d632d0a2468810c5fcf1bb84ba497d8a922ea5c473b1f9b184a989c1131
3CD1QW6fjgTwKq3Pj97nty28WZAVkziNom	1BEcdqy3wtu46ojTXNPwvAmRnt4469onpm	0.005000331585164164	1.60210795	084dc3b67f9069a2908e238e638faa714930db9125e0c4603e7b7001dae2ef361
3CD1QW6fjgTwKq3Pj97nty28WZAVkziNom	3CD1QW6fjgTwKq3Pj97nty28WZAVkziNom	0.001856444309599643	0.0021	e5dc7468e14b15d4eb1736ea694834283064953f0ad38d7742a72aa15c29a6d30
3CD1QW6fjgTwKq3Pj97nty28WZAVkziNom	3CD1QW6fjgTwKq3Pj97nty28WZAVkziNom	11.671522189010025	11.67195724	ced8855e3d4ab4ec67ff11935a105a83855065bc9fac841b6febf33574f407941
3CD1QW6fjgTwKq3Pj97nty28WZAVkziNom	1GFqgECTS53XthUiCXbVYBKzQXDcVjr213	0.009300605292560642	1.63242764	326e2fd830bc1053bec47ac45b44b020623e05def53b9180d6335e583122f98a1
3CD1QW6fjgTwKq3Pj97nty28WZAVkziNom	1JydU4nuAWbzojLgVT4M7z6APESS5iGwdc	0.0100000570605679	4.65472962	234a120d6566dd3f330e83b9059ddcdd02183919c665af736b2ecc87cac0e4d01
3CD1QW6fjgTwKq3Pj97nty28WZAVkziNom	3CD1QW6fjgTwKq3Pj97nty28WZAVkziNom	3.933719216134747	4.03372185	877840bf10e54b733969dec4216eeb92a9b6b74df50ae60b3e99ebc184c8ed8a0
19uNkLBU1PGiL5WMfhnXrZni5geQFAHdjS	16C8pn61Xmr39PuQujv5jJVRbvUW8nj3B9	0.0014823781859962001	1.24	5592958a474ede00d2ca0d63a8484c517f288a6d2f5ac4b068b198f87d1acfed0
3CD1QW6fjgTwKq3Pj97nty28WZAVkziNom	35aBPoxubgVo2wREZ2TgfgcsWNmrPG4uzx	0.005454491771991915	0.02405042	800e75c1c391e2926569e8d9446000aa6da6f935b3abcba29116d0bc4a8dac8d1
3CD1QW6fjgTwKq3Pj97nty28WZAVkziNom	3CD1QW6fjgTwKq3Pj97nty28WZAVkziNom	4.46834296665606	7.16768085	a5d5c65cce628bf236ca0a84b8fa6b164321851a558285bd9974442a39ec8c6d1
3CD1QW6fjgTwKq3Pj97nty28WZAVkziNom	3CD1QW6fjgTwKq3Pj97nty28WZAVkziNom	4.991126478104876	6.736154	6972a55dfd87e436db2f86981b39b4510a036ea45e259eec76e711ccd44165ab1
3CD1QW6fjgTwKq3Pj97nty28WZAVkziNom	1EwiWGtVhs6PnuqxwwM3zTSbUv9Wx3ZAGf	0.011500256821752116	4.75733568	0cd6feb3d685e6bb2796f3ea34a270a61073a3182743064ac9783ac33931231f1
3CD1QW6fjgTwKq3Pj97nty28WZAVkziNom	13Ep3wTKhtJrqZzCxxX7QvJBfvSyDavjgu	1.4104063294573856	4.4538826	5df4b8c7bffc1c2cf9bce0efa516965894e27720557e0c176b1bc5b7b44ca4e51
3CD1QW6fjgTwKq3Pj97nty28WZAVkziNom	3CD1QW6fjgTwKq3Pj97nty28WZAVkziNom	5.463666420558362	5.46466644	3ea31a753f91f7d088b45c3dba5e5040b3924fb04261f9ef998ac475367ec1671
3CD1QW6fjgTwKq3Pj97nty28WZAVkziNom	3CD1QW6fjgTwKq3Pj97nty28WZAVkziNom	3.4434735945825525	3.44547361	85f51ee577144ffdc87f6a03b5e101b295f86dd0c89c0213e9a9b0a1693f5d2c0
3CD1QW6fjgTwKq3Pj97nty28WZAVkziNom	3CD1QW6fjgTwKq3Pj97nty28WZAVkziNom	3.0146451875691946	5.01468756	baf4d3ff6c730d36d3dc6b1155e795f5ce3c51ba70b6f5d3cc881498c9859d481
3CD1QW6fjgTwKq3Pj97nty28WZAVkziNom	182C3AA6k93dZrsQjBWxhK1Wavp9xpv4jy	1.3781378355393927	2.35610364	6e4dd6ebfdd1443e0664969df77c0373c8c46433e6458599e141f62987a1272e1
3CD1QW6fjgTwKq3Pj97nty28WZAVkziNom	15kBS8kifP9iQdLW6dgGdYeMX2FiUumxV1	0.0013300618405210501	2.2850029	b2a184a9a3cb78e8548acfdfbfea1b0824be90ecf28c3c62214ef66ec23feb131
3CD1QW6fjgTwKq3Pj97nty28WZAVkziNom	3CD1QW6fjgTwKq3Pj97nty28WZAVkziNom	1.369057176399112	1.41906092	7cdd65066c4957d4845c17e6663a4f1a7d60fc6c35744c3617baecf7dec7a79c1
3CD1QW6fjgTwKq3Pj97nty28WZAVkziNom	3CD1QW6fjgTwKq3Pj97nty28WZAVkziNom	6.790404946536408	6.79190497	76c0d57c705cc4af9d1db397897880b0ee8ce413125e6469040a6c2b6f7f92441
3CD1QW6fjgTwKq3Pj97nty28WZAVkziNom	1BaYM84m6nNtJe1fUFtC6jY1uaKySX9nzm	0.016200521479130068	3.30050294	d7afb79817b2c7ffa7c78946c323d4ca5f00d66519112c1760afddcd109c3ec41
3CD1QW6fjgTwKq3Pj97nty28WZAVkziNom	1NgRaHzUv6JPQeNKp9ohonkywtKk7yvqMa	0.012500235516487523	5.63877729	7989d4a1066b9fdea4729adc755c9af00a0ceb38c68fdc7181e99ead08cc7dc61
1MS94d29zHbcKAKeu2fXhCYawQwR9DPbaC	15WJMyfHeiD3rT8nvvrnyQs2THA3J3wxnF	0.43634419371731675	0.437	77c4669d1631755d841a3f3f33e59fb0872c55f1c229fb7af3baf8d358c050690
3CD1QW6fjgTwKq3Pj97nty28WZAVkziNom	18pGbXbQHVN6bEZYjCJ2QFvucbtoDWgPHb	3.6508407470085147	4.27413892	fc2a5be2889518f036e1cd5fb3b5413d98dfe56a91b4cfaf6b595820a4956adf1
3CD1QW6fjgTwKq3Pj97nty28WZAVkziNom	3CD1QW6fjgTwKq3Pj97nty28WZAVkziNom	2.4989722087356636	2.50797259	204a3bf33f89c1e5e15329daf8aa6154410f014aab67bb66b51e6d5e0e70b4183
3CD1QW6fjgTwKq3Pj97nty28WZAVkziNom	3CD1QW6fjgTwKq3Pj97nty28WZAVkziNom	3.27269598594277	3.27319599	c978e0ead5a03c7dcc7263b8a7ae8b2eb7dfc98e0c951456f9782ace9ec830a01
3CD1QW6fjgTwKq3Pj97nty28WZAVkziNom	13xrSNuohc8wS3r6wX7ySHa9tTS2CbHYSn	0.2500283726672935	0.93621844	63b071275cea6d3630c2dc189c1b9fb629731867bcb60550fda6d69ccdb170f51
3CD1QW6fjgTwKq3Pj97nty28WZAVkziNom	3CD1QW6fjgTwKq3Pj97nty28WZAVkziNom	2.3343940570385397	2.35239487	9cc3a78cb06d02bc662d186fe1fe181176c180c511cd63fac7535ec6bcda45971
3CD1QW6fjgTwKq3Pj97nty28WZAVkziNom	18tDSkT2vapykymtBk8iHMXMdX8uFKGj7E	0.017900252792310764	7.5228667	8400e6f16110a128ba84b24a9db2613c0647aadf8efcf86b17e371731fa46fd01
3CD1QW6fjgTwKq3Pj97nty28WZAVkziNom	1EKhmAAmfMkfg8UCVagiaa3txTKkvfuVBq	0.03190063708985621	5.31969494	cfb0b01e8fa0880346e2b596852c6f57cc72cbf8c78b0f4317c0ea7534d1b9341
38PjB1ghFrD9UQs7HV5n15Wt1i3mZP8Wke	3KP5tsLVrfxxx5LckMe95FEc1QqeuJAxTg	0.01927661273573323	0.07654	ad7375b35110fdf2a8fc9af123bcab249a5225f0dc5faffbdbada7f4624bba061
3CD1QW6fjgTwKq3Pj97nty28WZAVkziNom	16r9m4iPfVgBu2r5Akps5SFCrrm4mSegFh	0.13000092233404045	3.74357266	c7a72e3a69bf6f426e22cdc85bb9df34f802559a35afafb02d08264df4736fd61
3CD1QW6fjgTwKq3Pj97nty28WZAVkziNom	3CD1QW6fjgTwKq3Pj97nty28WZAVkziNom	1.022256249292699	1.94525722	1f6e1b8787f6e5c928e91d1b10e60ac5127680d7d23d7e34e9c44c5ae3aa7bf41
3Ce7jUQn2RH5Ysdb4VvShoYymZLpkcqaAA	3CD1QW6fjgTwKq3Pj97nty28WZAVkziNom	4.789232711900078	4.90523334	d81242dd83391a78764c82b1d81f5fd0ce8bb54c3eb4ae05e25d014ec7d60e4d1
3CD1QW6fjgTwKq3Pj97nty28WZAVkziNom	3CD1QW6fjgTwKq3Pj97nty28WZAVkziNom	0.13719628396615505	0.13748634	351c656f9b3d928cecb13b9f516ca3c1e1adbf8ccf62095f463859dc5db5dc761
3P4C7jpF1oxHgxqt4VgMRcCBEV3YEpaDUm	3CD1QW6fjgTwKq3Pj97nty28WZAVkziNom	3.6112270503283432	3.86122877	9fde1e1f1310184bc0ace0e05325839cf9f38cc6da77d527ad9d10508aa43c3e1
3CD1QW6fjgTwKq3Pj97nty28WZAVkziNom	1DBASR3traeH46mLFWD2N8VqxPuatA8A2t	0.0005000013046077581	10.17933135	17b398b19d5e84f32633e1ffb618961109afeb92fcefe501bca351f0816bde8a1
3CD1QW6fjgTwKq3Pj97nty28WZAVkziNom	3CD1QW6fjgTwKq3Pj97nty28WZAVkziNom	3.702648031074892	4.86095436	9e5e48f6c7fe3c776b1d48106150e80c8819e28c5affcea3a1c9b8e3be299e0d1
3CD1QW6fjgTwKq3Pj97nty28WZAVkziNom	17BKLPRpdqmheEC6q8AmJJP39a2JiKWVpT	0.004001076839420553	0.39474261	44015da0af51cb753e125ef8381d3475c121ce25c4725576d16b543768b375001
3CD1QW6fjgTwKq3Pj97nty28WZAVkziNom	3CD1QW6fjgTwKq3Pj97nty28WZAVkziNom	1.7509241491678456	1.7609243	bbae464cc296a7110cd6afe73523ff30c1e2d494a48d70f647e5a92f300a105a1
3Eab4nDg6WJ5WR1uvWQirtMzWaA34RQk9s	19jCdubLMBTyhwKiz9ehtMJPq418cpvdvq	6.659671155884296e-05	0.19965569	c8fd230988404079402135850582cf3c299b7956911031484e08da8e7cdef7080
3CD1QW6fjgTwKq3Pj97nty28WZAVkziNom	3CD1QW6fjgTwKq3Pj97nty28WZAVkziNom	3.893630151960306	3.90363022	52515643e646cd5677aa262904dc9400b67f33babe8f7c021a52b4cc920477b61
38PjB1ghFrD9UQs7HV5n15Wt1i3mZP8Wke	1BJb2CQFyx3uHgyue17xiHceAyxQ5zHir6	0.0003710169073053117	0.04251	4ac06b0be1d86aec31a129e85a63a8442364720839c743276df66a16208564e70
3CD1QW6fjgTwKq3Pj97nty28WZAVkziNom	1gBBv6LKwXVchFhXhJUzkbRzeVG1LvPd9	0.0015601027540172695	0.40325751	ccb8cdf8b0ac59ec7b55842792c524fd35b06064c424ada83eb9a13376074cef1
3CD1QW6fjgTwKq3Pj97nty28WZAVkziNom	1Fy5CyHrNuGj6rGxY59V5xwmfkDQHxE9L9	1.000021067693619	5.04289839	781ca6451f447ae4d0ed3d939842da011afd3175e0fbd8a726455eeca28c59811
3CD1QW6fjgTwKq3Pj97nty28WZAVkziNom	191zqBBrNp4y27kckBFPF5qvopKxkRxGTC	0.0010009425140924664	0.02820651	f8f9b527dabe86b3cbf17f4f38e0c0435922491572364f98090a0d8590cca6621
3CD1QW6fjgTwKq3Pj97nty28WZAVkziNom	1FY721yPJ62HFbREkHmeAvG4QyhjguN6JM	0.0015500852649181502	0.48285116	45887a44ab3a6bd27416cb1d8b3004cdfe0cffca1de680e7cc6e2f9be99608191
3CD1QW6fjgTwKq3Pj97nty28WZAVkziNom	3CD1QW6fjgTwKq3Pj97nty28WZAVkziNom	1.7205870558485585	1.72308721	6677a733e17502fdd7316edf9837c4b69ba17b746842a0f89b36480630bda3111
33AibmPKKKDRfSZsqgugzGY5MQnrVYpfQr	3Eab4nDg6WJ5WR1uvWQirtMzWaA34RQk9s	0.1001884525704803	0.11218522	90f8eb48131eee52ce4ecea6e16af055d4da96d852fd377d7b3b1068df936afd1
3CD1QW6fjgTwKq3Pj97nty28WZAVkziNom	3CD1QW6fjgTwKq3Pj97nty28WZAVkziNom	1.945355273490177	2.10777346	bd1af8232dda81397bbdf0e9d774b7cfddcedf67bcc74003e31d42e3991c61681
3CD1QW6fjgTwKq3Pj97nty28WZAVkziNom	3CD1QW6fjgTwKq3Pj97nty28WZAVkziNom	0.30140031520767585	2.25883525	7d5c94af6afca31c7cd413dad907f511e8a170c2c83bc97269181b9a7ce495111
3CD1QW6fjgTwKq3Pj97nty28WZAVkziNom	3CD1QW6fjgTwKq3Pj97nty28WZAVkziNom	7.538085305825612	7.62541421	d2ab2c9f3a4ffa55d8faf98077b10c5661afb57366b9bf1ccbe90ff710f07cec1
3CD1QW6fjgTwKq3Pj97nty28WZAVkziNom	1AbpJieSFFHT1A7APwcgZFPaMX5KFcezAZ	0.10280851033270728	1.28342528	91b66b0372f522a3d80f714978d97b626c7cd6a113c322ed4ed08adc5adba47d1
3CD1QW6fjgTwKq3Pj97nty28WZAVkziNom	1A2csLxHpPzzRqAXWFrgzEq46mMS6Husb9	0.0010000105666720847	2.51358994	91adb46d8736f66e0d9f2b3d65fc24005582afb4647e85b7157207bc36883f2b1
3Eab4nDg6WJ5WR1uvWQirtMzWaA34RQk9s	1GJuXndVxsnLoxNEKkDMkkaUmDfyF1Gtgk	0.00028053358081319617	0.1051513	ffc97ed4b57f24b2ab7124e32e1acf01298d5a38bdb733a00fce76e4dff617a13
3CD1QW6fjgTwKq3Pj97nty28WZAVkziNom	3CD1QW6fjgTwKq3Pj97nty28WZAVkziNom	4.297173330423143	4.29872334	b6b609e7fc999c4d209da55ece2bb11d371da126723285ceb1d9c60ee772ff4c1
3CD1QW6fjgTwKq3Pj97nty28WZAVkziNom	3CD1QW6fjgTwKq3Pj97nty28WZAVkziNom	2.8826240557261116	2.88417407	7b8f2eac310e688013e09b73f2c927cf4ff26a639f67efdcccd044ea968e28e31
3CD1QW6fjgTwKq3Pj97nty28WZAVkziNom	3CD1QW6fjgTwKq3Pj97nty28WZAVkziNom	2.4816023717164497	2.4846025	7344acad1311c82d6da8e869fa41c51e4fc6c0fb1922441c9b22be5500960cb21
38A6nGSMR59WHVnj9gaJ2Cm62y9kFE318i	3CD1QW6fjgTwKq3Pj97nty28WZAVkziNom	1.4037022730548474	3.4037647	5478c5fd7fcbae1cf82fc9a029b869832e3e047cb554728697ff781b5de28ba61
1KXR9xruPVbDEDBVjmGmP21e9vHnrLvRZs	38PjB1ghFrD9UQs7HV5n15Wt1i3mZP8Wke	0.008161343669203784	0.01036133	5fb8df478f9ff7b58512593569ab06f0f9587b5b103d34f8c2871912954c4f3c0
3CD1QW6fjgTwKq3Pj97nty28WZAVkziNom	3CD1QW6fjgTwKq3Pj97nty28WZAVkziNom	3.844569975541942	4.27758073	070aa28dfd658d1b58173cf119a035864de7127106305fda017ebe34c68564f91
3CD1QW6fjgTwKq3Pj97nty28WZAVkziNom	1E4tXUAAbatveuuHJi87ru3xwwnJhS7YZs	0.15000109560836883	3.63636242	a55f5d768b5a8d0cfdf6e5a04e040cf57e96478e00721623f07e304ad20be00c1
1MSG8fsNiAfkUefBtGk11S8L6DFg4oPUG4	16C8pn61Xmr39PuQujv5jJVRbvUW8nj3B9	1.196710759425663e-05	0.01001041	74899a900d7d615f83c76ca6266dd700c0078d1f0e89e142d8546df1da974d971
38PjB1ghFrD9UQs7HV5n15Wt1i3mZP8Wke	144itNyLV22zcKuMvo43QNe2j1kvFeMaeg	0.38443371367444784	3.999	ac20f8cb8177263192ada86ded25059c582b29075d4a16f5662c96a05acdef750
3CD1QW6fjgTwKq3Pj97nty28WZAVkziNom	1GYjsGWpvq6GvqJ8Pcs9nsx5F2MdKSww54	0.2660081010147564	3.48853835	e8c9fab65019da5f9fb63be7afad3f2760ced85a86c24f07c7dc7c2754c97e661
33XZf8Ys9sbqnAKynA4yBckyzwN3SEZaU7	3CD1QW6fjgTwKq3Pj97nty28WZAVkziNom	9.65011015799355	13.26091739	0b4b37f14caa7f142b847efe4f777a4270d7972269f33737854556d61abe78d61
3CD1QW6fjgTwKq3Pj97nty28WZAVkziNom	1H6kd3ZBpyFU6opJXKGt3MwCXM3D48df1q	0.04260287215410403	1.5758657	dc5f237c55ef8ec3bd6535dd623a55caedcd2cc239c3654ae621a2499b5671020
3CD1QW6fjgTwKq3Pj97nty28WZAVkziNom	1PyHc9W451hGCEu6vHbCLMjxzKJFXxu2Gu	0.015400125156105872	13.07254876	2dcacecd96e0097fdbb7cedde08676006ca314ce2844bf9c338d0ff543b88a9d0
3CD1QW6fjgTwKq3Pj97nty28WZAVkziNom	3CD1QW6fjgTwKq3Pj97nty28WZAVkziNom	1.7753269640157294	1.77542697	6dcb826a47b6dbc662f83c8a624d50f083df6539c3b43d945b2b86941eda621e1
38PjB1ghFrD9UQs7HV5n15Wt1i3mZP8Wke	3CeSUrw1ExWKH9jg6M5DBW5G61Yd5Wxr7e	0.03437433357069555	0.06621	a70f0449c6040b87e5a5caf6049cbc1d6a11239250576cf5e86f264b968d16f01
3CD1QW6fjgTwKq3Pj97nty28WZAVkziNom	1G6Zbzax549QF1dp16VXggNwETYfQcyZPj	0.40001421245439434	2.99015981	91cd4e547b044385c131bb62ed6a7df8efa022e40e8975ac87f6fa8dade1b5d71
3CD1QW6fjgTwKq3Pj97nty28WZAVkziNom	1MXS2mYxyJrrGRrb1dxxXE5PdaNhmdmnM9	0.016102525792830273	0.67730509	a92b112a83cad901d641050e8a0e386b2fd0cb785ede985bb410df76127735a01
3CD1QW6fjgTwKq3Pj97nty28WZAVkziNom	3CD1QW6fjgTwKq3Pj97nty28WZAVkziNom	3.277955514575254	3.4789623	b11ebfe0bf33876a6b4d603ce04d6ff3dd9bc584745012f68aaf347d8e547c491
3CD1QW6fjgTwKq3Pj97nty28WZAVkziNom	1Mjbcz5Y4f1x6dmUG3F1nkv4w5o6dQghQk	0.916338012802501	2.23381176	fa5468f5deb5f645a8807ee0e2064d2c5bbef69099f907c90a3a5287f681e2bf1
3CD1QW6fjgTwKq3Pj97nty28WZAVkziNom	14u6F4yF2KTmB5iCdqHQBbZz9caMRGiuES	0.20000131935375368	4.02624014	88de7de653985e6fc70027c2cd13a2adacd3b3a0b85ac5fc79e9908b462a1fe61
38PjB1ghFrD9UQs7HV5n15Wt1i3mZP8Wke	1D32tY21kqGhMnipxP8LLuX4g3o3QbcrK7	0.0345339847206347	0.05707	dcc0dd6ef85249a76d5dab4e5ea8a8fb7eeca76ab44176342be1ac552b9d0cbb1
1KmP2CDeUBLfzPm3gL1Jbw1suaE2uMBpSh	1KVAyGsXP2gLwQA8pr5ScUKXkJPSR7r5f3	0.0019950876254813525	0.00204146	95ea4b8b45b82e8eee5e49a356d904e0e07e0bc460fea3cfa3003a66d8b40a162
38PjB1ghFrD9UQs7HV5n15Wt1i3mZP8Wke	1Gdgd9VGa4SpqLSmD14HBuNZ4UKMsqArZY	0.029308834472692162	0.24956217	9380e1632ac46f8196c6ea0c25cc7628cc816c0059f4870032f7e6fb20a1bc6d0
3CD1QW6fjgTwKq3Pj97nty28WZAVkziNom	1JttBy9UGHiEj9yANck6aRfzyegCra7ZRK	0.01000024225052894	4.38564878	dc2d2f7330b0ffffff55f1c9ea0eddd4906bb91b476e7c5e878114eb6a67e3ec1
3CD1QW6fjgTwKq3Pj97nty28WZAVkziNom	3CD1QW6fjgTwKq3Pj97nty28WZAVkziNom	2.020109967432063	2.02111002	d99aaa711142255591a89eb413a1b756f9876bc315d1c25375ca4010ad0c295c1
3CD1QW6fjgTwKq3Pj97nty28WZAVkziNom	3CD1QW6fjgTwKq3Pj97nty28WZAVkziNom	2.073150098727529	2.39589378	d23624ad8f61d0bc3c85b8c752df34706ab224fd79cdbade8038d8b4063954b41
3CD1QW6fjgTwKq3Pj97nty28WZAVkziNom	1Gx3Am5NikUMExzVQv7XxYX167L1h13pHN	0.1009595296367738	6.39001459	429c24743a3495465d671bc6d1dd13b0caa73e3de3b3e2b44c711b9beed442e51
3CD1QW6fjgTwKq3Pj97nty28WZAVkziNom	3CD1QW6fjgTwKq3Pj97nty28WZAVkziNom	1.3122874279738652	1.31478763	a3d740d59733a8c7d9edad8216299cfe6d80ef90b9c8f932f385e19a9031fd7d1
3CD1QW6fjgTwKq3Pj97nty28WZAVkziNom	1LFzYneVGdWMidLaxxr7touNE5ykyqLjsW	0.017800638797146794	2.96047012	22469f3727c869389c9a0687edfc0cb01d1f9e1b41851550b608733c6c8010451
3CD1QW6fjgTwKq3Pj97nty28WZAVkziNom	1ESFRr62uoAXp79WEdigGF2R8yP6FfwrnL	0.02000080978744288	2.62400467	29176914afcd0ecdeda855f62cc803b4535cd4c6d31d7db50576d0cbd63f53fa1
35z8Wbas9NjfwmWdp5vDJNbV6cu37ewmBN	3Eab4nDg6WJ5WR1uvWQirtMzWaA34RQk9s	0.00035402	0.00035402	1319912048db5011a2d0ff154e1dceabcee8759bd16cb65d6b06248ec6a46e300
3CD1QW6fjgTwKq3Pj97nty28WZAVkziNom	174rY7RqwNqX6ZuVcm7xybSJpgMscwyVAP	0.01620038578052776	4.46142006	52787a467ac688eb79410b6ecd1aa9c7037d4577b35e0fbc47183682f7211c1b1
3CD1QW6fjgTwKq3Pj97nty28WZAVkziNom	3CD1QW6fjgTwKq3Pj97nty28WZAVkziNom	0.9515144147579052	1.02131623	fa473a2c06c617a2e4abe5595c2760513269e0543cca2ebf003fcdef43c2ef801
1M2n9TEPK5ZVB18ChYE7NP6Kjn64ymViXD	1H7wWUz6RbA4D7cXh4jQddAEWwNs4v6MnV	1.5331183493362326	2.58319191	9ebfbf7e3edbcb6cbf923d211d45fe42b2e6e52cf5e1fd11c9525b79a11616a10
3CD1QW6fjgTwKq3Pj97nty28WZAVkziNom	3CD1QW6fjgTwKq3Pj97nty28WZAVkziNom	0.4675864389775795	0.47258672	a87a4c705c9932564bfc166291331eea8f4c8ca2751db1465a3a1bcc4c73d3881
3CD1QW6fjgTwKq3Pj97nty28WZAVkziNom	1BqjAL2BhAgx4xbYfEeUCtQ35jvbAKAF11	0.009300336705229296	2.93451864	c44ab32e0ef281f2982f5c3841567aeba4c8727647763c64644fc42f3f1cd3641
3CD1QW6fjgTwKq3Pj97nty28WZAVkziNom	19zK5LcW65C43XMc67GCVp8NFc3f7vNRir	0.10905046764211629	6.19358334	b4f994b78ae7e2d8c23d9bbe0d51d42afa5c6c73d1b9cda9a0808278313b7d3b1
3CD1QW6fjgTwKq3Pj97nty28WZAVkziNom	1weRXh2S6g99up5YEWFDUbbK9zhP2Fd5v	0.00020000050767345854	10.46344534	d5917bd2d96bd224ce86100f0c3cc14b2d427a1ca765237e5e05f42b98d4491f1
3CD1QW6fjgTwKq3Pj97nty28WZAVkziNom	3C9iaxEiHfWF7w9XgNhTLg4LjirCKZw6vF	0.14032091414143003	5.20494336	608a1e65ba6e30256496f2718d58720ba708ce378dfa1348b10b6723e1b95fa81
3CD1QW6fjgTwKq3Pj97nty28WZAVkziNom	3CD1QW6fjgTwKq3Pj97nty28WZAVkziNom	3.609585804114713	3.61038581	93577ee10b6840b880371d23db1a917fa573998bd0fea80d478be6cae30937ad1
172uRFeA6yZggaeCsKa3oT65uKdEwwFi2v	38PjB1ghFrD9UQs7HV5n15Wt1i3mZP8Wke	0.02136284283279713	0.02149366	d321fa6dd47007c650bc0800ed8da61eaa3f761bdc4a7e449b5164eb2ccef3690
3CD1QW6fjgTwKq3Pj97nty28WZAVkziNom	1GJnKB4HLoY9itwTQGgmgY7Gv1qevcktiT	0.009001845789335546	0.12953213	edb80429b0bd0665c72b72ffef05e59f12a966895318b4bb4bd72f968cf1cc251
3CD1QW6fjgTwKq3Pj97nty28WZAVkziNom	1EEVZoPpVRsxhmvMoBUPx4EuVbhxEEejDV	0.07800080304689874	2.57980117	89e6fb60001346fe64687e8d95335e13e54400b5d8b4566489a58f77ae3bd06d1
3CD1QW6fjgTwKq3Pj97nty28WZAVkziNom	3CD1QW6fjgTwKq3Pj97nty28WZAVkziNom	2.112597183576318	2.16259964	f209edeb4f8cdbb6213216d95be963465ef627f4a25cb491d698e35cecda21771
3Eab4nDg6WJ5WR1uvWQirtMzWaA34RQk9s	1JedFD39yF5D8UFxw62YutMHSEsj2dqJ8R	0.0698213098850512	0.65529504	a0e4407606f8193fdff7242db37207152c7ff2043af9d5e3ef5c6611ba922f7f0
38PjB1ghFrD9UQs7HV5n15Wt1i3mZP8Wke	179uuL2FH7kxeHfYqF6UfyHiZQyE5E5vNv	5.9468434387024845e-05	0.00722807	d37024f7372d46db4a8fb4247548245f2e7942a9afd375412c8341174c705a230
3CD1QW6fjgTwKq3Pj97nty28WZAVkziNom	15dLEuGN4kGzm2xbofSvHd5vFK9PXTgcto	1.000039752385147	2.67265028	79e8db7e536b5df2d6c357b49afe63e8a17667bad7ce60a9fb8405119e77b93a1
3CD1QW6fjgTwKq3Pj97nty28WZAVkziNom	13DMzxtzkQcLdtXxEx7u12wLpaT8Gq2Xks	0.0553256288521101	0.34603276	bad496cbd04fb8ecba2748977943d49c250a23bcdf44f4651115b603fa6ca2c41
3KDgKr3qov4Ws5WPnaA2RHjcE1N2UeVYs3	3CD1QW6fjgTwKq3Pj97nty28WZAVkziNom	10.847920692562838	10.89792118	b7396911c0c587455b31f06c7d7db546ab19a3bb6f7f76e9638127bf4fa5456e1
3CD1QW6fjgTwKq3Pj97nty28WZAVkziNom	1PuSbkfZjDabYPzRxrNj9n1NexFAuCcYQU	0.00500003473679016	3.82306258	5f0468f4e046fcd4dc28b664085663de835035842599aa05f8546c4fa58cc3711
364qbSJFhwkBgZnMuhmUHdczpaZNS2PmE6	3CD1QW6fjgTwKq3Pj97nty28WZAVkziNom	2.091766598507951	3.86122877	01830bac9a996af3d2f280a90dd9ff62001ed7f07941d66dc01a86ce9ec7e4c21
3CD1QW6fjgTwKq3Pj97nty28WZAVkziNom	1MzXNLD7jMKbG1QKXhUJaHRPPVnyxwBHwm	0.0005006393447871374	0.0831913	87e697af930d3487d52f7343e7c7847e958fa75a9d3020bb3538ca62eabc5acc1
38PjB1ghFrD9UQs7HV5n15Wt1i3mZP8Wke	3AFk1jfpQbUyFXjiF8QfcDj4XGFAyBGQGE	0.008090517039742704	0.09335	31d2410d9daa2b7395edd5f95878ac5956ad26e284311b7cda20f3a53dd70efe1
3CD1QW6fjgTwKq3Pj97nty28WZAVkziNom	3CD1QW6fjgTwKq3Pj97nty28WZAVkziNom	3.173273735241486	3.18223077	f56ba9b80bfe1ec529b3d8225c1e957110435c85f3ef89d6d9eda040b16ea8bb1
3CD1QW6fjgTwKq3Pj97nty28WZAVkziNom	1K8BnhrXCTExu8sbCCoC3pthyMXHZTdAPB	0.3748003884288866	0.48825235	af5b9a5f52e5790a9400838f216383e0ae6cc5a21168ec3bcd9bbce34a0c19dc1
3CD1QW6fjgTwKq3Pj97nty28WZAVkziNom	3CD1QW6fjgTwKq3Pj97nty28WZAVkziNom	3.1071942580749554	3.12519487	f187ccc8af52a581b795df72a89aaa6222c154aa046c8107d4748b30fa9b13a51
357MY7MtBXjSGiYQU8T5jyRVrv95s6pbVb	33cHbJctNyUWZ6FDT2PdcMVXEDnJAEnn2k	1.1993236470138546	2.24934189	d366899e68a1b63dab684fbd53dbc8f605dbc1f1a6df4afc8d7dbe0b94ef98fc0
3CD1QW6fjgTwKq3Pj97nty28WZAVkziNom	3CD1QW6fjgTwKq3Pj97nty28WZAVkziNom	0.08824930076569612	0.09086437	ba68c799c99b8d4d3fd27bc4350e476138cd000aeadb4c5617a7d6fea7006fcc1
3CD1QW6fjgTwKq3Pj97nty28WZAVkziNom	3CD1QW6fjgTwKq3Pj97nty28WZAVkziNom	4.830806754732907	4.83540678	eb7e0427e2af3c404e00ac980ace538287cf01a462c917d90ab671571ba6a0031
3CD1QW6fjgTwKq3Pj97nty28WZAVkziNom	3CD1QW6fjgTwKq3Pj97nty28WZAVkziNom	2.6531257709699463	2.75312963	00058f4c3b27b35fc57ebb7fb0227cda2a76380a029792d9fce762273c2263f31
3CD1QW6fjgTwKq3Pj97nty28WZAVkziNom	3CD1QW6fjgTwKq3Pj97nty28WZAVkziNom	0.1139419091153447	0.61396354	8a8e846cb45128716dc63fd84f4594233abd644243c48632602c0be72c51877f1
3CD1QW6fjgTwKq3Pj97nty28WZAVkziNom	1HhbCckQoVNv2Vp8yPDK2fQnwcjwCajTPp	0.001550008009286134	5.14006018	5e09b7691852f458769f07a448e1627c96fb83b8c515dc138e7374748cb351571
38PjB1ghFrD9UQs7HV5n15Wt1i3mZP8Wke	1JmqNBEsUoDcpe5DC5KoqDhfUKATsYMZKF	0.07888295287663043	0.08808	e79e81527d95c135703463d4c9a9db3704b15d42018cf4a968250af9da0c53d90
3CD1QW6fjgTwKq3Pj97nty28WZAVkziNom	1JeymLFyzV9HfXzVE77kE2rQTMsd9BjdN7	0.0005001382972535966	0.38420642	18e8337a93012a05f9de6cc59ba0d0b64dc4210087a8eba3eb324a7cf8d651d61
3CD1QW6fjgTwKq3Pj97nty28WZAVkziNom	3CD1QW6fjgTwKq3Pj97nty28WZAVkziNom	3.006683085123629	3.04668448	1e20674ed220ab01274a62fb3cfe3df667514ca1b28b0cd208bca13932abd2981
3CD1QW6fjgTwKq3Pj97nty28WZAVkziNom	3CD1QW6fjgTwKq3Pj97nty28WZAVkziNom	0.48393075464287355	0.485491	9f65dff8df7252ebfa34a9571cc73499e4855627c9e1cf87cdfcd4046b77e5bc1
3CD1QW6fjgTwKq3Pj97nty28WZAVkziNom	12jeGtgchuSgaqzuqB6w6C1EnsycryyH3j	0.009000048237700566	4.95548665	39cbca5ac9909a29ff513377d89ac1736d174172b1d06455fc637ec2a95acb431
3CD1QW6fjgTwKq3Pj97nty28WZAVkziNom	3CD1QW6fjgTwKq3Pj97nty28WZAVkziNom	0.26189095753415637	0.33171332	8671247679b9b5c9991e3c4f8d92b4a90ead6d3b64650ef24ce87feb418252401
3CD1QW6fjgTwKq3Pj97nty28WZAVkziNom	1LPcQwCByjz2M5kiDHHGp24Zwb7u6zd45u	0.30467438907434835	4.43565153	3458f3eb49d12f7c3d0506acfc72e16ef79f8378dc7bf95c472cba397536b71f1
38PjB1ghFrD9UQs7HV5n15Wt1i3mZP8Wke	1PZuCMjFvTmPweb4o3U1LqycVfgpdr33FC	0.7896094369842068	6.92740894	542ccade36955151ba8cb6b44a10bab593c2ce0b4fac2e9b5c5160b38d1213871
3CD1QW6fjgTwKq3Pj97nty28WZAVkziNom	1G6Zbzax549QF1dp16VXggNwETYfQcyZPj	0.008118719294195147	0.52267463	635f9381e0b1aaafdb8f58378bb19c24c831bce8ae54bc7d899fd847027239bc1
3Eab4nDg6WJ5WR1uvWQirtMzWaA34RQk9s	1D7ZzCLZiAxDSuWW7PswiSHko8p2fj2WLn	0.00010034124926407461	0.11761637	cd22e32b3b36629307a271b53309031c193e60ce8d96677433ee36769e1bf1532
3CD1QW6fjgTwKq3Pj97nty28WZAVkziNom	3CD1QW6fjgTwKq3Pj97nty28WZAVkziNom	0.041227962782560586	0.13572173	bdeb445cc16f75f12b826e12f664f44518fea89a82a8ca0f99fc605e78d4059e1
3CD1QW6fjgTwKq3Pj97nty28WZAVkziNom	13gGMzvXX3xaGajsJzjgmuSeJuE5nYtAh8	0.017004634121283797	0.3898414	2f4aaa46123e770f8878b2cb046eed10005239ebcc6226a7f7c5251f08c180911
3CD1QW6fjgTwKq3Pj97nty28WZAVkziNom	1FBVDeuYaMfRw8aes8fojEX1jsgKpuPbAj	0.0015500137703979792	5.19582918	0bb9e518bac6f9b93dfe161dffc9d6b11b6980effe5637df007128c56bf795641
3AkhsCL5ibRTJp2zkJXcAzsYsmsQhX144L	3Eab4nDg6WJ5WR1uvWQirtMzWaA34RQk9s	0.000163	0.000163	179b5bd6682dabbe431fb934512770fa2b4e924b06d0f572e676b47c61b73d711674
3CD1QW6fjgTwKq3Pj97nty28WZAVkziNom	3CD1QW6fjgTwKq3Pj97nty28WZAVkziNom	0.7869007204482424	0.89211325	ace008c11cbf8f76295c561f97855987a2d8bd546ee69cd9f98c54325dd486561
3CD1QW6fjgTwKq3Pj97nty28WZAVkziNom	3CD1QW6fjgTwKq3Pj97nty28WZAVkziNom	4.69241469122954	4.6939647	29dd5f19d6e35517620a0f52e59631353db9fe8073110b82eb7f599e864599b38
3CD1QW6fjgTwKq3Pj97nty28WZAVkziNom	3CD1QW6fjgTwKq3Pj97nty28WZAVkziNom	2.2383845891942094	2.34408938	9accb86acc013511e2de8189b84818435296f38c3b75a66364f6b7a4c4077b1a1
38PjB1ghFrD9UQs7HV5n15Wt1i3mZP8Wke	3Dr2TgP9Z2zZzeor8Ez97Rmx65fvEBM3FQ	0.06476765888324054	0.06717	94d6a4a4c63b84ebb348a4872c6776fd3d30dc0245ccdafaeae839062b9753ae1
3CD1QW6fjgTwKq3Pj97nty28WZAVkziNom	3CD1QW6fjgTwKq3Pj97nty28WZAVkziNom	0.8992875540092948	0.93324771	8593831910a2e985e805a7b30abd3669078cf13fe5af0302f5899a636ed24fdc1
38A6nGSMR59WHVnj9gaJ2Cm62y9kFE318i	3CD1QW6fjgTwKq3Pj97nty28WZAVkziNom	3.4098211607133226	3.42592166	a2c4f10117816c5b7beb6b99eb670598c5c842dda45f2ed0df829d623d992f231
1J97MX1kCHMgePTBwB97KaHyjSYnkTyt7V	1LdCFJ3FYLfPSjHz3bqoUSm9mX7jTD35Lz	0.5499573679827512	9.68	13bfa4f64df9d343b1852d2b807de0ec44923a4094beebc63bac38f23b2f449f1
3CD1QW6fjgTwKq3Pj97nty28WZAVkziNom	3CD1QW6fjgTwKq3Pj97nty28WZAVkziNom	2.598401409305224	2.73653619	e925bf3169ebeb556d985c8812abebac89ef0aac6f2b7e3a4b43daaaf0882a6f1
3CD1QW6fjgTwKq3Pj97nty28WZAVkziNom	3CD1QW6fjgTwKq3Pj97nty28WZAVkziNom	6.369166457486656	6.3897668	bf73e933760abd6e7e83d3ed4be5c592582ad836e0ac58f3fec58a9a8a81c2231
3CD1QW6fjgTwKq3Pj97nty28WZAVkziNom	1okXRqTyvtUgJwYkC4AjJaqrSYWc5FmkN	0.0007087672336948775	0.59799339	9c97bd1aafd496f6699b43079ed2e5954935228883faeba2b308f2bb218050d71
3CD1QW6fjgTwKq3Pj97nty28WZAVkziNom	1JpeXvSLkKZQg9KBmAzhubfvETHcKsGvYP	1.0000116112252952	2.28746818	68428da1241f37a32c94c03eb5b70bfc86b988d71d05f962c7cc28ff0eb353911
3CD1QW6fjgTwKq3Pj97nty28WZAVkziNom	19A3whRHTNN3R5CYKQVSrmfVqsHz2erjuM	0.009300065798403253	3.75403863	8330dc8b66ec5910c06da427eba3426caae363e69a975eef7d8d908ae64b8dd11
3CD1QW6fjgTwKq3Pj97nty28WZAVkziNom	3CD1QW6fjgTwKq3Pj97nty28WZAVkziNom	1.2164883151689723	1.23278972	669def08201019139a09186a54bc1e23c127c7f6f3cb390651ba90d5fd46bc971
3Q9SPyCN95szQUoQYgAHKgdhC3YnRsrFrW	3CD1QW6fjgTwKq3Pj97nty28WZAVkziNom	6.536424763479737	6.58642557	6c1307bbc57b1c49c95fd76f9bb3fac16dac4faed12484fac621f22bf0f553ac1
3CD1QW6fjgTwKq3Pj97nty28WZAVkziNom	129BetW8XjgW8ZPKSKHfdTa8JwzjD5Khph	0.04390765549406582	0.66430719	6b106a411bc7f30deed49c426d42ef13284479bde692e000a42683ee26056fa21
1G52wBtL51GwkUdyJNYvMpiXtqaGkTLrMv	1C7PDYzjRDqomyywDHEqx9huYoYQoGYgdV	0.5488408564025637	1.05	dd2506f34fbf9b5edc336e08b61e8d2748e4db694fdaf6d73609be9f265b19080
3CD1QW6fjgTwKq3Pj97nty28WZAVkziNom	3CD1QW6fjgTwKq3Pj97nty28WZAVkziNom	2.788682398355962	3.70923899	e773d244a3bf5849aeef65b8f8b5b57fc51db8d52969f8a82b85f1557a6c6a981
3CD1QW6fjgTwKq3Pj97nty28WZAVkziNom	12ukEkwWp9TXFYGQRVTSJ5oVSvD85VUctL	0.07000308033248921	2.41439107	d50b20bdc3e6e9cfc76953821e1300222d1e14a510d4ab2a6cd937e4195baa991
3CD1QW6fjgTwKq3Pj97nty28WZAVkziNom	3CD1QW6fjgTwKq3Pj97nty28WZAVkziNom	8.728773720874678	8.73177373	e6dfc152b00fb57b4e42c77725abe5954115dc8646296a31e61e43e41fbc920e1
3CD1QW6fjgTwKq3Pj97nty28WZAVkziNom	3CD1QW6fjgTwKq3Pj97nty28WZAVkziNom	3.6611828921071847	4.56089985	57306bc7763578f9ffae114796c55d44a6c8321773de54d82c621d7c10812b9f1
38PjB1ghFrD9UQs7HV5n15Wt1i3mZP8Wke	1NzKsHxncpJ4ShEQVwcydhsCyzFkKJMZ5f	0.014235405596005422	0.0675	ce556dd5a3df2ae66290c23152abd61e823fee193171005723fe8ea4d7eced560
3Eab4nDg6WJ5WR1uvWQirtMzWaA34RQk9s	18rPkvLNcxZH78q2iD8h8kiY5Yy2eskETv	0.00016182105763342354	0.10080499	acc46907e1f0c7a87742209fc709522bf7585f90bfd3cebdd918383d30179c904
3CD1QW6fjgTwKq3Pj97nty28WZAVkziNom	1NnUS5q4ZohHiip6o22TC1J8acA83ZE2Nd	0.2645813685454797	5.13485394	cdce4be5e20f23d985d90182b61c76f15b241e4e70da8a0d776e0194de87284d1
1LYnXe3xQxZfSMpbYmpkmrab6Nq7yZrumN	1ETmDWjyto3gGegqch41PCeYJiVx9pmsuv	0.8820705656452517	1.05	14e23d9e97c2b81e931f4ad7565ac0e0b24c7144096e33679d60c484809a75e55
17v65tNqxiHiWY8VK4t9YhGc2MmWvznAvL	38PjB1ghFrD9UQs7HV5n15Wt1i3mZP8Wke	0.13798931571023654	0.21653354	d916fc7eb2055cbeb6aaf689a847619370e6bbb311d9ae9f54be9313d0044bed2
3P4C7jpF1oxHgxqt4VgMRcCBEV3YEpaDUm	3CD1QW6fjgTwKq3Pj97nty28WZAVkziNom	7.52297268781132	7.54087294	5ffc3264a54f13230e6e749d9a7059d23d6423206c045cab291eabeb8c6eadc71
3CD1QW6fjgTwKq3Pj97nty28WZAVkziNom	3CD1QW6fjgTwKq3Pj97nty28WZAVkziNom	2.3993258371927904	2.52813125	a11dae755714ead6de87d17e03ded442c75b133466bba7a7daafe3fa586413c02
3CD1QW6fjgTwKq3Pj97nty28WZAVkziNom	1DN9aD5C4sa6fvx4kRZNprwnHKXPbMPEFP	0.05000024486566667	5.42340836	dbccf0bfe8f221952dba74ad4e99fb355f93cb3312ac5cd444fc4a87393d682f1
3CD1QW6fjgTwKq3Pj97nty28WZAVkziNom	1JimbxC3K3HZ6vzRdPJjZ8drcsRg5Ve5Q4	0.010000558809139012	0.47532301	f5c4d57c586dee77c74fa7229125acdfe90ced96f065665fede13a91e59014a71
3CD1QW6fjgTwKq3Pj97nty28WZAVkziNom	3CD1QW6fjgTwKq3Pj97nty28WZAVkziNom	0.2781450426766829	1.19640038	7239881a516874e7090271d10f9dc3fcdbda1372affc3ca9059d27d80eecc4c81
3CD1QW6fjgTwKq3Pj97nty28WZAVkziNom	1NcCR11xijorLTnTMF6gcaxBvinRQgHDjG	0.00155001562038755	2.63555656	7d5e20f5cc03958361060128d662b11da10ac8f1033bc0cb8ebae1c67c3be5b41
3CD1QW6fjgTwKq3Pj97nty28WZAVkziNom	1M6Te5WFXg3jrPgg5Fp6xbvpo7ZoRRd4VQ	0.010000138997762911	1.91084868	159d067d87529062aee0a562b67d3a41d7c4ccdafbb3b3217cdc9e5700ad05821
16C8pn61Xmr39PuQujv5jJVRbvUW8nj3B9	15S6UrSeB5Dpe7H2atvHLAqD7ehRoW99s1	1.0331318749857527e-05	0.01000606	a13e9ea46d02dd88e92493f67f7924ac8e8be231ead0e6cac4845e5ab871dc421
3Eab4nDg6WJ5WR1uvWQirtMzWaA34RQk9s	3GHEw66x9Z2a6Ms6ZmYmABpyWyX7kfVq3o	0.040091266748906604	0.140359	fa9eeab372d5a32122763882e0da5ca99e4c9f21829ea5623c87d492a8aeb9d22
3CD1QW6fjgTwKq3Pj97nty28WZAVkziNom	3CD1QW6fjgTwKq3Pj97nty28WZAVkziNom	3.8081225621082844	3.80912259	49f81b23c688892a3dfcb01d324ae4e29ae282de106e511fdc9d622742d690671
38A6nGSMR59WHVnj9gaJ2Cm62y9kFE318i	3CD1QW6fjgTwKq3Pj97nty28WZAVkziNom	0.6221617177387675	0.66519604	74f824af54b4d034f528dbc1c36f71fbbfa7fc729c73aec76ed81c58f6e81f251
3CD1QW6fjgTwKq3Pj97nty28WZAVkziNom	1LMsHiSkcCexJBNK5yT8zLzfH1EjmbhweS	0.028600417153930358	7.28390193	07a6739d3f3f9beb137c37ff56bd1dbaeff559dd7a72fd2eaa3c6a149f5b58291
3CD1QW6fjgTwKq3Pj97nty28WZAVkziNom	3CD1QW6fjgTwKq3Pj97nty28WZAVkziNom	2.733779684971528	2.82581315	e1ff3b6e214d6c922fbdbf221f90820b2ab5b8e285af3feeb5158351800581471
3Eab4nDg6WJ5WR1uvWQirtMzWaA34RQk9s	1Munh4Xn9ry5aZrBYhQYVH4B4ZyMjnPyHC	0.00011805392272886662	0.43786331	678bbf4771c7b807f994dc77fb69c24cf2502b10c733b44ab3f24c987129ae6b7
3CD1QW6fjgTwKq3Pj97nty28WZAVkziNom	1D6remEM3wS95qxrwA5CDLxyTd3u3SkTP6	0.010000426067453274	2.49360813	79d1e19e0db135e58a8b9ee19f96d5dd3798e05573b028bd3c3029e8eb9ce9221
3CD1QW6fjgTwKq3Pj97nty28WZAVkziNom	1MdEqQBuCFN9UMoadabtrEKGqiUuXWNDSM	0.0049600436317164065	3.01933478	13858ab48b9f98ed42b7e1b42518fc04583df36640f3efca4a8e5f592916cf5b1
3CD1QW6fjgTwKq3Pj97nty28WZAVkziNom	16hSLSqqfwqVgHWZxGeWx4TZXqwu8QJdMg	2.7431994348724658	3.99963454	843922a836d2cfbcdef959d5909a0b64593ea38107a842feb00077b7a4db3bdd1
3CD1QW6fjgTwKq3Pj97nty28WZAVkziNom	3CD1QW6fjgTwKq3Pj97nty28WZAVkziNom	1.786652681807813	1.87485768	d53df2f38ce4eeb565ace52ec9921f6a136e413d650f5b34cdd0fa4482b4cf7b1
155YePMLepyg8DTxQLW9pkALPjsyYCoMwn	14pHbjs5pn8ka4my4HhEr8C5n3aLt4Fa2X	0.010000141898811847	37.78732193	c557d88bd2e5c2b07f98df3fa8c53dd9ff1a456d337d1869e43e8e45af0f612d1
3CD1QW6fjgTwKq3Pj97nty28WZAVkziNom	18qtTxfq6SxEB3qFcLznPF3fzGB9hHtcAZ	0.00010000261795581375	1.01455858	75a9b3cd42e653aa8d61de4a0b91ce20fe19592fada8a360144eb9b14097cc8d1
3CD1QW6fjgTwKq3Pj97nty28WZAVkziNom	14YuT5bEohZx9m2qCptGc5j62VEYh3YZ5k	0.00020757227788456903	9.68112217	c66317d5446f5a34026416a897d77c1dd14e9045ac10c9fe59f77d73bb3438ea1
3CD1QW6fjgTwKq3Pj97nty28WZAVkziNom	3CD1QW6fjgTwKq3Pj97nty28WZAVkziNom	2.1809159229790525	2.20053141	dc3b171b1d351ffe40e63e9a971ad8c77986dcf60c5a7debb9db18ea7109fb391
1GnUowEtqgu4XxfZRGRpFSAuBRchyJdQTK	13jP9SufF3ATFVvpcouJCJuKcYJNoXcfrn	1.0400687112650566	1.51368005	ee6a89ef728367677ada376d5099522b2ec6ae7fc14953ce9a86d08b2f51d63b1
3CD1QW6fjgTwKq3Pj97nty28WZAVkziNom	1BTD9SwtGEoBLfhJDjZPhBVFP78JAnBmCX	0.5423331027722116	4.64241853	49919a2102765fcd350bd688449caa95ecd348acd0f6f848476f811369985c3b1
3CD1QW6fjgTwKq3Pj97nty28WZAVkziNom	3CD1QW6fjgTwKq3Pj97nty28WZAVkziNom	1.4839921656693014	1.50029332	2e930df43c74a6400436f9f0d2bec7cf5e02cff512f67a42784a7f6477b653c11
33jhmQXe4Q9dP24Jm9EVa6XHxn85sZnQMR	3Eab4nDg6WJ5WR1uvWQirtMzWaA34RQk9s	0.10483944029130773	0.12575932	d2487cc402ddc07cf0a9834a0d40b809f0121c2f5029dc4b189eb37d2aa129353
3CD1QW6fjgTwKq3Pj97nty28WZAVkziNom	15ZRXUd8k5Zq3b78y8QxRh89igup4WG3NR	0.0027460084616924645	8.61931405	49441b12aaf9ff671ac4060d73870aeee32ae9d92240e126e58d7f2a786353801
3CD1QW6fjgTwKq3Pj97nty28WZAVkziNom	3CD1QW6fjgTwKq3Pj97nty28WZAVkziNom	6.121180103951454	6.17138032	16f9157c784c30aa90955374600dd2019f18c8437a02c764826ea8ff863c4dbb1
3CD1QW6fjgTwKq3Pj97nty28WZAVkziNom	1HckM2Z7hd1pENRoLpB9KwKh6xCrg8U7eC	0.00300005540517923	1.43815926	80c5c582982ad3f3d0c633d9965f7e489f4af57b157a7a7a11394a8b4761d2121
3CD1QW6fjgTwKq3Pj97nty28WZAVkziNom	3CD1QW6fjgTwKq3Pj97nty28WZAVkziNom	0.6231300900236113	3.52321754	103614734af01384ff8bd260f6550750a58252471d0485881078324b9ee2c31a1
3CD1QW6fjgTwKq3Pj97nty28WZAVkziNom	3CD1QW6fjgTwKq3Pj97nty28WZAVkziNom	3.1675004609562154	5.16754158	ac6f287d40b3415cf9eb0773b0361ffef46d2d4b5771d02501c8e9d9de11d8981
3Eab4nDg6WJ5WR1uvWQirtMzWaA34RQk9s	1DVpgqqJYdubgsZCrxg8ZrdHgcAWctNr7v	0.0004504426519771788	0.20352	903392e3fd1ea95e3cd5d7212a26d1e318ee9f39037a4613401cfd453fb65f590
3CD1QW6fjgTwKq3Pj97nty28WZAVkziNom	3CD1QW6fjgTwKq3Pj97nty28WZAVkziNom	0.8814969994949078	1.18069373	dfc93b1fbdab3c9938e5775edabc746b8bac23b08820f89b04afc1e60b49d7ed4
3CD1QW6fjgTwKq3Pj97nty28WZAVkziNom	3CD1QW6fjgTwKq3Pj97nty28WZAVkziNom	0.7542611989995007	0.75626148	c3832715fb58b3d1d0402579a7eddd76a2a884c85f00455610e2a6285445121e1
3CD1QW6fjgTwKq3Pj97nty28WZAVkziNom	16zYiPMAJoEi1z72FQxVQmpXXTBiJtM7j1	0.10415977353517442	0.185131	41481c26dea116af5728890e842bc468b632b14e89046c84d509cd50bf200b811
38mMQxz4knqfmecjLW3atdygfWxvvnJfg7	3CD1QW6fjgTwKq3Pj97nty28WZAVkziNom	5.6678835112587445	5.66888353	2e061b1115a0140f6a7fa03496082905cb6907dbc97abaf54aa22ffbb2eb416a1
1KgD8wsHLAEBuSGy72x933Nuumjy3SBUWJ	38PjB1ghFrD9UQs7HV5n15Wt1i3mZP8Wke	0.08062404039282924	0.091	a6a050a5e82c4ea176405833fd73f9ccba5f65dc708a507fb9995536d0c7a8250
3CD1QW6fjgTwKq3Pj97nty28WZAVkziNom	17ctfXh5sLHFuJtTUNni4XHF4UkmEBDd1X	0.0010000348263118175	3.05067331	ea44cf4e827074dfc3332095137fa8dd2c2bc2a7ebaa56de15319c24aabc23f41
3CD1QW6fjgTwKq3Pj97nty28WZAVkziNom	1HWPTRDNUZvBwzghH1x87vYN9MwHnZywsp	0.0015500080478159436	5.1154517	136e6e24cf45db76c4244ed18e3837bc8711b5852f0fadcb66fa24132eac62f81
3Eab4nDg6WJ5WR1uvWQirtMzWaA34RQk9s	1CmsbAoJ7P7MCAE73AKti63TaJcyMUxVik	0.06986316508284897	0.22120818	8cca3a8ac172e1311f7538679920b536691e820e8ed10bfd0178b341ba03dcb05
3CD1QW6fjgTwKq3Pj97nty28WZAVkziNom	3CD1QW6fjgTwKq3Pj97nty28WZAVkziNom	14.964648265352423	15.03464876	ceca10405ebdf2dd75eea744b8894bea3f29af30f11076f4979e5e5b77eb9fcf1
3CD1QW6fjgTwKq3Pj97nty28WZAVkziNom	1G8vKxafQixau1SSy7e4onDwb4Z3rfQbQb	0.0015501345822414635	0.467175	b2aa3c3ad9e37fd6a2d793e18b9906f797530dff206c6d834958535ac1658c3c7
3CD1QW6fjgTwKq3Pj97nty28WZAVkziNom	1BrzMJRjjrRnaycbwEb5RJZNxNa3HRQm94	0.10570479080579051	2.34408938	9accb86acc013511e2de8189b84818435296f38c3b75a66364f6b7a4c4077b1a1
16oEo44fDSHVTNV1xB32k3257ULZzqDMgK	38PjB1ghFrD9UQs7HV5n15Wt1i3mZP8Wke	0.211786858918783	0.21243878	30b48f546f5cebac16746b96d56619771fb3497ff7652750626d6535e2467c8a1
3CD1QW6fjgTwKq3Pj97nty28WZAVkziNom	3CD1QW6fjgTwKq3Pj97nty28WZAVkziNom	0.9333249735212499	1.28335395	6099ddf62e819c062ce716fd8295305a0390830b13d56a84cc94f97f49fa22a01
38PjB1ghFrD9UQs7HV5n15Wt1i3mZP8Wke	16AmSzqHuCMA1gv6s5pDH42hMSkhAH4H8C	3.416683290493017e-05	0.004194	6010779930002222ab02cc72ef330faf7e15ae2bda37ff75e359f64cbdb77b920
3CD1QW6fjgTwKq3Pj97nty28WZAVkziNom	1okXRqTyvtUgJwYkC4AjJaqrSYWc5FmkN	0.0015500137703979792	5.19582918	0bb9e518bac6f9b93dfe161dffc9d6b11b6980effe5637df007128c56bf795641
3CD1QW6fjgTwKq3Pj97nty28WZAVkziNom	1KKaMVaXcA4SAvhR6LXuFu2bpNqWDNnp84	0.0010000104482486307	10.16831756	0afb8dedda97b23039e69d79af2d8dc9a8e8f2aa26c58da9a49da37211b8a6331
3CD1QW6fjgTwKq3Pj97nty28WZAVkziNom	3CD1QW6fjgTwKq3Pj97nty28WZAVkziNom	2.2207149761653713	2.32771986	e51eab7beb816e35fa733e7ce444227ada7ac4bb330680f522f11bf1540c3c681
3CD1QW6fjgTwKq3Pj97nty28WZAVkziNom	3CD1QW6fjgTwKq3Pj97nty28WZAVkziNom	0.3331414695652643	0.42281513	1b4328cb88fe9fa0aa2d5b2a132d8a80e433adae1bb1bd32c474134e22e15edb1
3Eab4nDg6WJ5WR1uvWQirtMzWaA34RQk9s	36gCaTdbcMa7pRPgLeDHRQBqgqn1nur7sL	8.027299941125969e-05	0.11761637	cd22e32b3b36629307a271b53309031c193e60ce8d96677433ee36769e1bf1532
3CD1QW6fjgTwKq3Pj97nty28WZAVkziNom	1GJpzUipcqby4odUK5BzbUE3842oYh75se	0.43987491675247703	2.37617774	90027131e1a53d9e2f00c8da2174078d9d278f3977bb3035066efd593c07085e1
3CD1QW6fjgTwKq3Pj97nty28WZAVkziNom	12tgn5XkreoGzF3L5aZtYn7ujAy4xWVBEQ	0.3000026306976953	3.02888085	645d2bfd8fe79b4c02589691d7a9b03eaad84a2394a1494b56d785e7b07e7dfe1
3CD1QW6fjgTwKq3Pj97nty28WZAVkziNom	17BKLPRpdqmheEC6q8AmJJP39a2JiKWVpT	0.00023314852288923375	4.2377218	d3db1ff50ef809573e465413eca76d1da92cf772b45e5e9839798a2b4be7ab0e1
14EGEMw4FUpe1HHESW2LAga23PjUFHdBQy	15hWpb3m5VXdn9KVsS4rSMnrQQJLhXVyN4	0.1948021060500183	0.195	966d04f380d574e52eb7014415c497c9c4fa85d5bad19dc9b0b641d7547b3ef85
3CD1QW6fjgTwKq3Pj97nty28WZAVkziNom	3CD1QW6fjgTwKq3Pj97nty28WZAVkziNom	3.073019852935735	3.17302069	4023b73e6815197d2d96207b089b7b52a07a319a5c6b693168e6a627114983ba1
3CD1QW6fjgTwKq3Pj97nty28WZAVkziNom	16WYW6cJV1MyQchPnLNEAjHsWavL91ts9h	0.0010000471566305087	2.25302378	72fbad424c69b3eaad9cfaeb9387ea7924422b0be46c6d37deccb761269782af1
33XZf8Ys9sbqnAKynA4yBckyzwN3SEZaU7	3CD1QW6fjgTwKq3Pj97nty28WZAVkziNom	2.2674520670948923	2.33725524	6ea05b767bc16f7b561464426a74f13d0ff0cc67d25ec63a697ed254d9198ea81
3CD1QW6fjgTwKq3Pj97nty28WZAVkziNom	3CD1QW6fjgTwKq3Pj97nty28WZAVkziNom	1.6207970611590852	1.62659734	5232d762d2c086ef9470ec1b52cf06a4408f708e4ff7f0dbc4cff27978f227491
3CD1QW6fjgTwKq3Pj97nty28WZAVkziNom	1PWxjVJ7FpT453jGuiz9EjRLfJrQSv8oAa	0.000500103570311578	0.51299453	80a776a9a1ff830c416dee06fd18b2b5164c0d048f2ead8df8186e1b372dd7761
364qbSJFhwkBgZnMuhmUHdczpaZNS2PmE6	3CD1QW6fjgTwKq3Pj97nty28WZAVkziNom	2.8410626672298105	2.87496392	9a36151041e55098e868cc4ef780c85503a262bd1f9111c00d6137aef9b6999a1
3CD1QW6fjgTwKq3Pj97nty28WZAVkziNom	3CD1QW6fjgTwKq3Pj97nty28WZAVkziNom	2.5311348560111044	2.53194489	1e3c214d90b98e2a7229bb538fe749f062f323e4947509f3a10f6ecec13ecee21
3CD1QW6fjgTwKq3Pj97nty28WZAVkziNom	3CD1QW6fjgTwKq3Pj97nty28WZAVkziNom	4.56466100221991	4.61466129	c5bb6d40a2c7f84f98fa183d472ba7ff454b60dfc190a29b67e77b62a0a524851
3CD1QW6fjgTwKq3Pj97nty28WZAVkziNom	3CD1QW6fjgTwKq3Pj97nty28WZAVkziNom	0.2701318335285273	0.36706602	b6e817a29f7724e6583ded2a6fe1e33b99c867f8045d731731c13d1d784030c71
3CD1QW6fjgTwKq3Pj97nty28WZAVkziNom	1EehfD5ZSPjHaS2q8wgiGZ2oZAcPHgqd6i	1.074605553869778	5.13903362	995b515441bd24cef1ec666eea215e625f4c324a0cbcb3da085276b81ff6f14c1
3CD1QW6fjgTwKq3Pj97nty28WZAVkziNom	3CD1QW6fjgTwKq3Pj97nty28WZAVkziNom	3.0032295563564007	3.10323298	79e835b3ffe874655f64a75b46b67320aef5dbaef5c5c4ac43488566db8deafd1
3CD1QW6fjgTwKq3Pj97nty28WZAVkziNom	3CD1QW6fjgTwKq3Pj97nty28WZAVkziNom	3.599281861322402	3.61728239	99048fd66ffca6f0c4bee8ee6facfcccb368436cfea127c46921975a8067ffd41
3CD1QW6fjgTwKq3Pj97nty28WZAVkziNom	3CD1QW6fjgTwKq3Pj97nty28WZAVkziNom	4.752247424900393	5.85197739	5d9205abb89adf7ec369249fd04e7ae9aeb64de9dd41bb5332cafb76c2fef8491
3CD1QW6fjgTwKq3Pj97nty28WZAVkziNom	3CD1QW6fjgTwKq3Pj97nty28WZAVkziNom	2.3558858480824054	2.76158975	897f274f730cd56255a41ff5632fad5e402bc2e588854fc6b7d8b4b94e9881131
3Eab4nDg6WJ5WR1uvWQirtMzWaA34RQk9s	1CAkCbGhPeyk8pYAyS9PrYVj4M8xg12tM8	6.278357257705173e-05	0.15024922	ec8640d17920a29141395f444987eb7aa5044da4cf6371402efb4670193097c50
3CD1QW6fjgTwKq3Pj97nty28WZAVkziNom	3CD1QW6fjgTwKq3Pj97nty28WZAVkziNom	5.740348933416707	5.75804926	245e9fefbeb044b3371d577c41feee090af44c9d4ce2106bb46ea29d3799c0f01
38PjB1ghFrD9UQs7HV5n15Wt1i3mZP8Wke	17v65tNqxiHiWY8VK4t9YhGc2MmWvznAvL	0.07436055577257608	0.31459	49c8344f5ae206bccc78e9ec218d3d265db5efd967a98a1a7cc08bce072477171
1PkF1LHiYRqzWcozTHLit6dRhYLNd6Qfk4	38PjB1ghFrD9UQs7HV5n15Wt1i3mZP8Wke	3.4723865485357868	3.49365	4b010f9c2a701b50296d1f88e52f629896b841577ac23867d4280a7ac1a2e3851
3CD1QW6fjgTwKq3Pj97nty28WZAVkziNom	3CD1QW6fjgTwKq3Pj97nty28WZAVkziNom	3.612608528241876	3.61420854	c9bbc52fc65406bd74c4e1b714f71a736410200fd0566f6e5636487923786fa51
3CD1QW6fjgTwKq3Pj97nty28WZAVkziNom	14H8fKTJVJ4KVt4FKe3cULikUMJyxtW8a8	2.2274279316207912	3.2501498	8edcd5f9ad79b709f13aaac7a421c0f4450b2b74c3a6afc4f3ee39dfff84f7a01
3CD1QW6fjgTwKq3Pj97nty28WZAVkziNom	1NmhVrv18K2UB2ym3S5EdipTtZ84hn1bm5	0.43069046647388454	0.67806517	e3fce4163c1f7d757b5f3dfefc39b71902b9267ccb41fad61abf85b22dce31ce1
3Eab4nDg6WJ5WR1uvWQirtMzWaA34RQk9s	1JwGeYXN3q3FVJ9aJuyvfjsjb5vp8WFz27	0.00010007253599136154	0.27592519	1e109924a88e2f865d1d62c39347e9b1d9670e4466b727b8cf28d733b3a85bb22
3CD1QW6fjgTwKq3Pj97nty28WZAVkziNom	3CD1QW6fjgTwKq3Pj97nty28WZAVkziNom	4.855483011915796	4.89548388	c5e6deeacc67f159694a09aedd813e4b778188d55ba1c6dbe7f7e8a66db69df51
3CD1QW6fjgTwKq3Pj97nty28WZAVkziNom	1N22gnDUvHTKH856ctvYYgvLouvwj5JT9y	0.7196691965318027	2.18081063	3f344c1bbc4ef5228e9d2aad491a0ef5633fca7385ea0b5be072281e9d7cb9b41
3ApkZousASSwkQyzrBGuLXexGfii93Gpet	3BBG4gEXEEvCF9GgnkCsQ1Ejb2ES2JhEk1	7.605748699841807	20.0	aa97c7d78ca2dfa70d5469b1b0a229e589fc73b4dab6c1316139a0d9c9a97af51
3CD1QW6fjgTwKq3Pj97nty28WZAVkziNom	1npjAi2vdYV8zpm56vGstcEt1J9pQ2psc	0.00900004746594125	5.03605858	14ea60cd78e461bf701939e9b73bfce24b6ce4df03b791e751b0703a9bc4dccd1
3Eab4nDg6WJ5WR1uvWQirtMzWaA34RQk9s	17Lq2iFgZsZonUEGr6CtEsPwSrkLNmVG8K	0.26313554633949243	0.38825917	96a158345928de42cbb17ba931689907e7fda94ffcca22ccf99bc35e823fb07e0
38PjB1ghFrD9UQs7HV5n15Wt1i3mZP8Wke	1K9CWejqeEMUUpEK4eCVPNUJzQnSNFNne	0.018901689735394966	0.06621	a70f0449c6040b87e5a5caf6049cbc1d6a11239250576cf5e86f264b968d16f01
3CD1QW6fjgTwKq3Pj97nty28WZAVkziNom	3CD1QW6fjgTwKq3Pj97nty28WZAVkziNom	2.085198700340314	2.15120196	3a96dcd22863305969547fa8253efef10c4a78d94049e0e36592fdad36080cb81
3NSAY3HF6Afd4KyEoYUiQdkJFLfr4E7ubj	3Eab4nDg6WJ5WR1uvWQirtMzWaA34RQk9s	0.10655005391805153	0.17648931	9f3ae3aa21efd1ec242a622c0639e3f32f6fc3c86b932f5dc7bc3c9d6d825e260
3P4C7jpF1oxHgxqt4VgMRcCBEV3YEpaDUm	3CD1QW6fjgTwKq3Pj97nty28WZAVkziNom	2.0424237170020376	2.04342373	8e155119ba739d392ec2cede3d964d0646753be2e3465e575f4248306d85c9041
3CD1QW6fjgTwKq3Pj97nty28WZAVkziNom	3CD1QW6fjgTwKq3Pj97nty28WZAVkziNom	2.4868304357278843	2.48693044	550cd4923f200bb88ed654bfc37acbd2edba794f6efb0aedb4e3ea9177e81b281
3CD1QW6fjgTwKq3Pj97nty28WZAVkziNom	1npjAi2vdYV8zpm56vGstcEt1J9pQ2psc	0.010000113721556764	9.34222246	0f31b9187b0541e0d74ca0ffea6f826f05930d62a386328f64454000753bf7b01
3CD1QW6fjgTwKq3Pj97nty28WZAVkziNom	1FBVDeuYaMfRw8aes8fojEX1jsgKpuPbAj	0.0015500945382484986	0.71095139	e7b708f27950f6d7bb01fa6ff6f2e63f7baf4422f504f619f99f051dad3736c11
3CD1QW6fjgTwKq3Pj97nty28WZAVkziNom	3CD1QW6fjgTwKq3Pj97nty28WZAVkziNom	0.46604681312706875	1.98888247	ccca9d510be66718cd294d8c82db722359f60bdae74ecd425a487c59c892c8ac1
3CD1QW6fjgTwKq3Pj97nty28WZAVkziNom	1AaqegSgJCeeNjr3Phii6ACDGJ8837KKfZ	3.9139715167627434	4.84204056	09441fa5ed03bc895ba9c82251b1769be4df97249edb71b93a2faa252f5116e21
3CD1QW6fjgTwKq3Pj97nty28WZAVkziNom	1K4gmydAn7wBTPc6SsDB54Hj6aRmwfwR1G	0.016300841596145303	2.05775825	ef01cc8aebf5adda37cbf9aceb33d82228e20b37df512be2d30dd03ab8ff6af81
3CD1QW6fjgTwKq3Pj97nty28WZAVkziNom	12ayiTYjoytyLEFpJVq8eQjXPdSvgFV4oq	0.010000667629475848	1.59140806	efa036b5c9aaed33730abe04817731b4f1d1e508493855ec2b113437a8f172c71
3CD1QW6fjgTwKq3Pj97nty28WZAVkziNom	3CD1QW6fjgTwKq3Pj97nty28WZAVkziNom	4.609986478703657	4.95754137	aaaa1a66423b77de66f7ff1aaf7883e0413924f4cb5afa47bd2e39c4e284e6e81
3CD1QW6fjgTwKq3Pj97nty28WZAVkziNom	3CD1QW6fjgTwKq3Pj97nty28WZAVkziNom	6.102204520161232	6.35460874	b66f48805d4044e070eb8f555070055859a3fbe0d165cb7df3b83ec3657e7dd41
3CD1QW6fjgTwKq3Pj97nty28WZAVkziNom	3CD1QW6fjgTwKq3Pj97nty28WZAVkziNom	0.4978582237310829	1.17589666	14a3bc58e7329c9ba9dbfcdd1e0f7c76406ffaef29a09d2162333632980846e41
3CD1QW6fjgTwKq3Pj97nty28WZAVkziNom	3CD1QW6fjgTwKq3Pj97nty28WZAVkziNom	0.233472870173261	2.85271941	1a4a04b3d726f72050bc87a47897e79b9c94069e85631659428caac780b493801
3CD1QW6fjgTwKq3Pj97nty28WZAVkziNom	3CD1QW6fjgTwKq3Pj97nty28WZAVkziNom	1.444103401000878	2.44414687	6f81709f4e16dddd2bcf99db27deff0070b0b403edda12339bfdf37d487211881
1KBoZ3wppHRpQ5wEU6GaQK4fBdQA7Dx9oG	38PjB1ghFrD9UQs7HV5n15Wt1i3mZP8Wke	0.01183198304159578	0.01314406	1ed8a21aa3ba190cf4f02c23eb21598ddbc5875ede9847a3a372cb60bdea5a221
3CD1QW6fjgTwKq3Pj97nty28WZAVkziNom	3CD1QW6fjgTwKq3Pj97nty28WZAVkziNom	10.492409789875449	10.4934098	e3ea58f327b083238f295a3f3bd603d81bfe862ce3451ae0bf102b217648d1151
3CD1QW6fjgTwKq3Pj97nty28WZAVkziNom	1PyabqL77ou5AJ2ji6eztqpYwA643tZEur	0.010000145804415167	7.28657969	70bb7c3d0a8019efc59255df69848bbf4abf1489e7908a60bd80453f7d92ea121
3CD1QW6fjgTwKq3Pj97nty28WZAVkziNom	18aexXHJ85wAeUBKx1rKbN7MhjdxQHnYAD	0.0015500108347555684	3.79965081	dcc56b487c41f4a357d3e175a2028ea3d811d0d79c0c50037bd8981bca7cd7771
3CD1QW6fjgTwKq3Pj97nty28WZAVkziNom	1Exb5Qsayh7QJhuZqVPHwb7stazBtuDg3k	0.00650206805198313	7.04503558	1adb2b7fd56012b59903019810c355b725709acd9be4a06c5ed02bf32ecb058e1
3CD1QW6fjgTwKq3Pj97nty28WZAVkziNom	3CD1QW6fjgTwKq3Pj97nty28WZAVkziNom	8.373542753062543	8.37408958	ba01b313ffa88024e198210e399405bbb28111a99f2983317a88b5dc6f0d060a1
3CD1QW6fjgTwKq3Pj97nty28WZAVkziNom	1C4NqWkHgiNSbbyEbDkmx1u234gBYQu5F3	0.0015500208026549378	1.97900473	97b3c8f6b9c7c299ab8853f210f2a72898abb8414b5ac390977d82327cce7df81
3CD1QW6fjgTwKq3Pj97nty28WZAVkziNom	184AjefV1xrYZWg2EpZht1dGsRGKN5ovhA	0.036001208952916135	3.16370339	b3bcf23d728ae4315b0861921c38edf7bc98b1af95609cb1059eda422a4f677e1
3CD1QW6fjgTwKq3Pj97nty28WZAVkziNom	3CD1QW6fjgTwKq3Pj97nty28WZAVkziNom	0.23252761863186713	0.26249234	ceecf9caf8353c35427d20798c4ddb85cbb98c014a0d9e9789f465d2ba8cb6cf1
3CD1QW6fjgTwKq3Pj97nty28WZAVkziNom	1DCLjZn5aGRQdd7gHy65U8q5aAzbkBGLxo	0.5000328399589054	1.61764785	df74d5052c6f08a9d61ab0ba8d557c9dc30364619490e0ceb9b8d1a9734f72c91
3CD1QW6fjgTwKq3Pj97nty28WZAVkziNom	1L5kUEYz83XBw4WcxGAmNikmyXaAa6dUaH	0.0020001038413266213	2.04630506	8c6f447bcad4e10e6a897ad8d859db528a4c5d271127d1a9e3d33ad2b3db17ba1
3CD1QW6fjgTwKq3Pj97nty28WZAVkziNom	3CD1QW6fjgTwKq3Pj97nty28WZAVkziNom	4.8082706002847635	4.9193477	292d9525b2bb936eeba5ecc703d962e2396d8a7cd19ba2746a53255314e3f19c1
3CD1QW6fjgTwKq3Pj97nty28WZAVkziNom	3CD1QW6fjgTwKq3Pj97nty28WZAVkziNom	4.43109273553931	4.46109345	24e9f86ec4810ceb9dc405d3f4a29e6f7019f01f0154b6dddf994a5769cf41fd1
3CD1QW6fjgTwKq3Pj97nty28WZAVkziNom	3CD1QW6fjgTwKq3Pj97nty28WZAVkziNom	0.5511918994161189	1.08106057	36e3c6c24e89a325091ffd8668e146fa74608a2460a3bfbdd022764fd4de932f1
3CD1QW6fjgTwKq3Pj97nty28WZAVkziNom	3CD1QW6fjgTwKq3Pj97nty28WZAVkziNom	3.3300454536482333	4.23058065	03ce50195975c7f0a49af04524d4438fa7b89acadbc04256f5a794c6a01704711
3CD1QW6fjgTwKq3Pj97nty28WZAVkziNom	3CD1QW6fjgTwKq3Pj97nty28WZAVkziNom	5.635329861271027	5.64323001	359e61c26a2db21ce54b89ce34553b1c11cf333a66a988aab219fc0ea452610f1
3CD1QW6fjgTwKq3Pj97nty28WZAVkziNom	1MoXTKo7VLt4wYZ5RZMzG35JNghydJUHG8	0.08000099769359423	2.12973854	5b468316f83fe7a1a9cb36e49363626221a6a2205b1a6cf035481cd9938134301
3CD1QW6fjgTwKq3Pj97nty28WZAVkziNom	172ehbkmJJ7msrsjMNZwCN1cFxbncZ9mGR	0.11640357723256262	0.86426559	156762d707b9046630474bea6032c0cd2280100679c2a8b1a215c0449dc2bcaf1
3CD1QW6fjgTwKq3Pj97nty28WZAVkziNom	1AvsmjQiGAZ93PLysisxaRshAW9RsHy73Q	0.0011010759614177089	0.02717995	7b913cc1b5751e42a20a843a42f8a1061db11e9b86b3d9d3b155ad38594579031
19AeK4AvEZwmFamkZ65ECH5buTZ535iAzN	13r3pfP7vFuw2UoG8pxFPtReDqP5nbaAyK	0.0004084585232430343	0.00053321	ead296d78188d9d817b18043de9eb52c1bd870d458f61f03d60f063c23a923821
3CD1QW6fjgTwKq3Pj97nty28WZAVkziNom	3CD1QW6fjgTwKq3Pj97nty28WZAVkziNom	2.5937456174531364	2.69924977	4405c6bfb7ea3376ccd9286f15d4476111ac65922b40169fe3f27ca3bc6b92041
3CD1QW6fjgTwKq3Pj97nty28WZAVkziNom	3CD1QW6fjgTwKq3Pj97nty28WZAVkziNom	5.127666386922183	5.24582978	e367a2c634e2478e79908bc2bb6c0a7404562557b840421bd31230e185fd24b91
3CD1QW6fjgTwKq3Pj97nty28WZAVkziNom	17PLvej2a4bJrZaZCD8m5EnJaa3xKvaQvi	0.03925787724055624	0.55543719	39817750f60f87df6d2119b99320ea2a5126263f386f0eb05b49128f5a97312a1
3CD1QW6fjgTwKq3Pj97nty28WZAVkziNom	1LQ3gdAtfgd7JjLLW7emjVxe3ByFu4gbca	0.620980051579564	0.71659681	5a1d81cffd4d941634558c4751950069f72b6ea60404c280475d8a3e91116eae1
3CD1QW6fjgTwKq3Pj97nty28WZAVkziNom	1npjAi2vdYV8zpm56vGstcEt1J9pQ2psc	0.005000020917535669	6.34876678	4d67f05c534eb40eeb980c59b355c6ca081291360cececb07aa8576be1b71f161
3CD1QW6fjgTwKq3Pj97nty28WZAVkziNom	1MSa8k2nWYB6gTFggGNtxeZ7rgLWC3DGBS	1.0000066063435695	4.02040481	1642680203747f3a3b29aae9b97ef47e81b1aed14381a054776213d54087019c1
3CD1QW6fjgTwKq3Pj97nty28WZAVkziNom	1EjUg6QUUoFwq8R8k5fcDmDffJgiMRy5JH	0.10000152979640355	6.94482122	b73fc54ce7f1e45da512f8a59b8a8f7b54a221f563d5cfd52745d46e3b934e451
1DyjkJHpAySyfXxTaasRPVLMhdpsyyG5ME	38PjB1ghFrD9UQs7HV5n15Wt1i3mZP8Wke	0.08682632092128668	0.08723814	97b1e42957cf7e2005a2a37b752d35f45c2d3091a86ba2e30e773e726cad80161
3CD1QW6fjgTwKq3Pj97nty28WZAVkziNom	1A6SZfohVYuT85NAd88D3YzcwQAorB1Gjw	0.4744827484734673	1.30218161	5a52b34a61fa07afbf4fcc90e7c8cedb068c410434b4161c0e4600fce81e19101
3CD1QW6fjgTwKq3Pj97nty28WZAVkziNom	12ToXDbLfUNzMmJVoYXTpCnHKEoJZve5gu	0.02003029882458636	7.12129806	0e3bc20b0c91ec1e8184354bc08604e52093ada667135649ed658524b9d7ec1c1
3CD1QW6fjgTwKq3Pj97nty28WZAVkziNom	1HLDMi3xzazUYYvjLqzGDzcp8eKjjSVNST	0.5030566051526373	0.82980846	b90b7efbf591c52c03213de0c787653986b97e98adc9a51fbe96ebd084848ea51
3CD1QW6fjgTwKq3Pj97nty28WZAVkziNom	1LP8HaE8NQBg3xx8XMJZYppmhKdtSwmNdD	0.05000020931328162	6.34458334	f99197ad19caa8893063dd138a0c9137954a95720f8e8a86585646d91ff2b6c61
3CD1QW6fjgTwKq3Pj97nty28WZAVkziNom	1M2FNPDx5vqvjGUUSKyyp3cWBv3W4dAKfc	0.10000081447392287	3.26102722	fe6891c1eee5bc0b25d85da49d42041073e699beeaa8960c9b03ac7c903eb9a21
3Mm1GnWhtgvZjXXUx5GgF8N8TCqveJtMuv	3Eab4nDg6WJ5WR1uvWQirtMzWaA34RQk9s	0.00014006	0.00014006	0b2e83a43494b29075f9938c18983b3008955894d761e0f6564feaf69b208db7328
3CD1QW6fjgTwKq3Pj97nty28WZAVkziNom	1Jhs64T47RkyYBh38ankh1G53yfHmjNH5c	0.44701014145961826	4.68279313	c8c7d5e0227fbd303938c8308baa0321202d5adedc4491b240b4974b8f6f7d3e1
3CD1QW6fjgTwKq3Pj97nty28WZAVkziNom	3CD1QW6fjgTwKq3Pj97nty28WZAVkziNom	5.036084761680162	5.10885514	74c5749f54ec494c0b0d66190867c67bf17bbe6c809cf54997b2468176b2b14b1
39ijp4Gm1u5eobUXDvFeUkptCxzM4wTvB9	3Eab4nDg6WJ5WR1uvWQirtMzWaA34RQk9s	0.7868431373035554	2.50278906	8c36f22c2709fd9b4e636cfc946fb4f887631d8b9a4d38abf9fb72e41ef0f0251
3CD1QW6fjgTwKq3Pj97nty28WZAVkziNom	14f1MMAixUTDFk8g8cURtPBe6MFPWEQjWi	0.000800033862261173	2.51003904	16caf2c9776db8bc53f37df6b59b4239929696e3fed018edd28102aafc5daa5a1
3CD1QW6fjgTwKq3Pj97nty28WZAVkziNom	3CD1QW6fjgTwKq3Pj97nty28WZAVkziNom	3.5919238913682614	3.63692422	c9a9934e7a301bc277fc731bed07c2197c8f8b6e44ed81a16c8602454b98c1921
3CD1QW6fjgTwKq3Pj97nty28WZAVkziNom	1PijxumqBFhrm6DdhkZrgA884CW7v7Uh5x	0.010001298946003863	0.81800013	68985f82d41db8f9207728f49cee1236e77f9ac58e9af46a3aa1999f3d6901b11
3CD1QW6fjgTwKq3Pj97nty28WZAVkziNom	3CD1QW6fjgTwKq3Pj97nty28WZAVkziNom	3.6142350926532596	3.6152351	781fc66ebebb9f9c1c2a691f95c6543cafff331016eef0ac025ec14f60fd250b1
3CD1QW6fjgTwKq3Pj97nty28WZAVkziNom	3CD1QW6fjgTwKq3Pj97nty28WZAVkziNom	3.357365071779185	3.45736584	e9761508d2f1b72325124d851cbcca224b263b585774dc9b2f5d987c4e9bad9d1
1G52wBtL51GwkUdyJNYvMpiXtqaGkTLrMv	17CcixA4fyEmscXPsZRshecXzJ52eoKNNY	0.5011591435974363	1.05	dd2506f34fbf9b5edc336e08b61e8d2748e4db694fdaf6d73609be9f265b19080
3CD1QW6fjgTwKq3Pj97nty28WZAVkziNom	3CD1QW6fjgTwKq3Pj97nty28WZAVkziNom	3.2759882373289475	3.34599046	d3759570bc59fe43fd9d280911dd075202edb598eb80aad2739bf846314b89fb1
38PjB1ghFrD9UQs7HV5n15Wt1i3mZP8Wke	17oM8y8YEARHHpi6TmoXjLEcF5VMmdGqrR	0.03132016554635668	10.33370638	eb0558dfd71a0b8f3af00962b9e79d5ae19a01d4282618a2aa3d4e826f2cd4890
16E4GWtaVH1CwHkVHi5qYREGkjm5FWVYdS	38PjB1ghFrD9UQs7HV5n15Wt1i3mZP8Wke	0.004029895326899037	0.00464437	7e92b23949925ffdf583a31ef3dce0627b8ec2676c99174e7c5a0c619ae671ae9
3CD1QW6fjgTwKq3Pj97nty28WZAVkziNom	3CD1QW6fjgTwKq3Pj97nty28WZAVkziNom	1.504985671178771	1.50548568	02cad003fd911369313f4876d306a39cccfc64c71a9c011056cbc263276524cc1
3CD1QW6fjgTwKq3Pj97nty28WZAVkziNom	17BKLPRpdqmheEC6q8AmJJP39a2JiKWVpT	0.002000004867186872	10.91392845	be0d260f12b40c43248f82c02fe5d37ccf9c79da08a5bae73aed86b96e2925ca1
3CD1QW6fjgTwKq3Pj97nty28WZAVkziNom	3CD1QW6fjgTwKq3Pj97nty28WZAVkziNom	1.548315973128794	1.56461708	1e5625fe68a13a1e24d53b44aad7128141233631f4e02eae96273a9fbe52fc3c1
3CD1QW6fjgTwKq3Pj97nty28WZAVkziNom	1p1Zn5fmPH6jAGk8qR3jGZuquKGmTpudV	0.0005000058042765262	2.28799474	4923e6ee3eabc1e554252dd677f55a83db60720952ef350201b7e8b9cdee15051
3CD1QW6fjgTwKq3Pj97nty28WZAVkziNom	1GTvXgLHYaFvTha9Hxpy9Bk7PsHmoKsBKh	0.01630082569292545	2.09738956	49751747a509951e74f295a10c9bb9719c732c02bdbae7701065307b3ccb23e21
3CD1QW6fjgTwKq3Pj97nty28WZAVkziNom	3CD1QW6fjgTwKq3Pj97nty28WZAVkziNom	2.741259683420675	2.84646361	7924214af9124b917a613a6545f79276ea68b9fc0cff590a804aeaeb1d564d801
18aYbnkpkZ1ANCa2N2hHuyNiRTDtQBob4F	1Hw2REnh7J1b3xLZATASww9Vng4xRxoi82	1.149432740091281	1.77338822	7600f012807cfd0b1375ceeb605203bacffde61a643ef25c6b945161d0f9fc464
3CD1QW6fjgTwKq3Pj97nty28WZAVkziNom	3CD1QW6fjgTwKq3Pj97nty28WZAVkziNom	4.600739272395025	4.61073933	6bb0daac7d95c88e592fe34a68a82cd35fd79320b035fe42582d56bf79fb46be1
3CD1QW6fjgTwKq3Pj97nty28WZAVkziNom	1PqCsWCie1KkhwcSLypGEDVTWe1JgQnVY9	0.004000009251555637	11.48350071	7cf263f599be27338515f2f567b03ecb2ccc0e64cc117cf1498d55f9a3ef987e1
3CD1QW6fjgTwKq3Pj97nty28WZAVkziNom	3CD1QW6fjgTwKq3Pj97nty28WZAVkziNom	1.9222158444730273	1.92231585	2932ceb312db4fd325d3984ba7bb55cb8d794308544f5c9dc9d36e42b1c86cbc1
3Eab4nDg6WJ5WR1uvWQirtMzWaA34RQk9s	1PiNxU7qGDYbnnKxvhTcER3WWXBtVWM8i5	0.0005189878202525655	0.10507738	087051abd82c954194794b384185645553446798b5bb60c54f242e59bcb2b6f85
3CD1QW6fjgTwKq3Pj97nty28WZAVkziNom	3CD1QW6fjgTwKq3Pj97nty28WZAVkziNom	4.436869112845427	5.05703237	ee47a7b9b05f17b8d3a8e3e71eaa3b56b206f08b08a0388d840e4045510fc5ea1
3CD1QW6fjgTwKq3Pj97nty28WZAVkziNom	1KG3b5AvQfpkJeKsJ6EDH55aC5PfM9bUkk	0.10002929250844372	0.36279283	ef1e0a3b2631df10b95865bf1782b604ec334b878dc805a0759a2989e57e9aac1
3CD1QW6fjgTwKq3Pj97nty28WZAVkziNom	1NMrk6xZT1CzHK3Bq1XmR8iJJXBSk8BS6e	0.008000050634730945	4.19635576	516323708109757e739005ed7d4f6a51b73b27da69b283843cea73935c7a4ada1
32MRhoyQb4Fh8EpWaw4rDioArrgMfnqbSx	3Eab4nDg6WJ5WR1uvWQirtMzWaA34RQk9s	0.10021204024593665	0.10031725	ce91c3366c417fe96f79835a0e89ce7a746861ce5f9da36a14d5910ca030f6d50
3CD1QW6fjgTwKq3Pj97nty28WZAVkziNom	1MABaSheooGt7K92VTaEU9UQNuGApthj8H	0.0005000115334439826	1.1514606	da9bac18d0d85e3be31ca1dbbbaf9227fe911c06e4fec5acaf9a99e23aeb9d951
3CD1QW6fjgTwKq3Pj97nty28WZAVkziNom	139FHorErV1AiuyYRLsTiU6j54HJAp3pUu	0.056699194714966004	7.73402601	97fed39c5fa0e3052394bbde6ce6cc982ea9433a4f87e614eb4c02ccf1606cf61
3CD1QW6fjgTwKq3Pj97nty28WZAVkziNom	3CD1QW6fjgTwKq3Pj97nty28WZAVkziNom	1.2000820562193495	1.21638348	bff21a14c769ecdb27fc0583bc50f66966a933d58e37741d21646f71c478318f1
3Eab4nDg6WJ5WR1uvWQirtMzWaA34RQk9s	32MRhoyQb4Fh8EpWaw4rDioArrgMfnqbSx	0.9399104969273089	2.50086183	a056a2480243bb71b3fea118e0085d59b340c2ff9b61308c31e36dc7b62771771
1C7PDYzjRDqomyywDHEqx9huYoYQoGYgdV	15ukgmbd7k8xW3ZZurYvjUkXyDYca4MWZF	0.19944684660462034	0.1995	5105fcd8c57b5d4e781842a3183696938f4088297a7014d857b30456d3f265b21
3CD1QW6fjgTwKq3Pj97nty28WZAVkziNom	18EUfWfaPbQ5W9HtZjwfYcyy7Y6weeqGy6	0.0010007501445355668	0.03543307	d80b953ad0996c5e1b4c0916d4fcc240c05f684536a3b93a6bd2416c474af2091
3CD1QW6fjgTwKq3Pj97nty28WZAVkziNom	18G3nFT58Zu6Wywa1SRGMHN48xExN7FUEj	0.01000008942534248	11.8804074	64ecd68482a49234da6532dce8d6484c522e4e6baa9e6663be754b994834575c1
3CD1QW6fjgTwKq3Pj97nty28WZAVkziNom	3CD1QW6fjgTwKq3Pj97nty28WZAVkziNom	1.6705197600142412	1.87053112	661d4ea0427f9a50e505f660cf35449134c8799167995ef51b2e665f3bcb2e381
3CD1QW6fjgTwKq3Pj97nty28WZAVkziNom	1EHDgNLMjaQcePkeTXHUvwAbmuPSTSQrQ1	0.018000519281123558	3.68273577	0771e771a7a6e0f2a3be9ea0cb2c24a04f7a8a8d2421b97b7b48eca484f9b6101
1Gscvx3ugexW4xKjBFogQtQRsHR9Eh8v4n	1EQRzfmJyjdNt1p8uR9FsCSxg2zgZyRb4x	1.0489221408936504	1.05	88a1560089603538b44177ec6842eca0f229527f8644d8ef15ec790d095903280
3CD1QW6fjgTwKq3Pj97nty28WZAVkziNom	3CD1QW6fjgTwKq3Pj97nty28WZAVkziNom	0.47914795435314617	0.48069804	8d33c89a7a216b799d4fc404dcff8611ee0efb8d79b8df983b9af8e3f98c31261
3CD1QW6fjgTwKq3Pj97nty28WZAVkziNom	16h2KVrZz6XD6qX4RYC9522WBzfLJybKv9	0.04385624177297511	1.09842916	007ef5c2cc957aeddcbaef88a9e4b6acf2a71259bf229df1cbce843529fea5091
3CD1QW6fjgTwKq3Pj97nty28WZAVkziNom	1EEkVXW6e1bgiFzjtJshcxU8EtchCYpzWR	0.00020000192118212965	4.80542086	5da0934bd940b0900081c183c693787db47dcfdc7379b0052f5c2822f5d0cfd71
3CD1QW6fjgTwKq3Pj97nty28WZAVkziNom	3CD1QW6fjgTwKq3Pj97nty28WZAVkziNom	2.593898021979727	2.60389843	8f6b1b6efa8971045822701f03b33b55b2952e031945dc89e52f0293597354401
16S3zaRjRWKbovf6uVXG251XWwjgDdosFv	16C8pn61Xmr39PuQujv5jJVRbvUW8nj3B9	0.007139125298269642	5.97183327	168e41bae884e25cbb562b4049d1c3343bf06455c2d51d4347da75553195b0890
3CD1QW6fjgTwKq3Pj97nty28WZAVkziNom	3CD1QW6fjgTwKq3Pj97nty28WZAVkziNom	7.36870468279152	7.36920469	a7777a2d7982147c55c96157e4028392fdaaf92d464a48a5d82df61f9b3e0b5c1
3CD1QW6fjgTwKq3Pj97nty28WZAVkziNom	1Ftrf6v8icVAbpWRkoUdsJF7vcyDuHKYse	0.010000098174744933	3.01222995	05aa6abad86814e145ddbae7f5dd531aef780b62007b263440a701b052b23e921
3CD1QW6fjgTwKq3Pj97nty28WZAVkziNom	3CD1QW6fjgTwKq3Pj97nty28WZAVkziNom	7.13556796511307	7.13656798	b1885ecce3b466bd03d07efd5187bf350859071bfc669698996247376b75bd7a1
3CD1QW6fjgTwKq3Pj97nty28WZAVkziNom	3CD1QW6fjgTwKq3Pj97nty28WZAVkziNom	4.564942972931449	4.57774327	387d0ecde6cbad1086f5d1d929b8a8301f1dbd47eb1c075b11a1829fc6a0d44d1
3CD1QW6fjgTwKq3Pj97nty28WZAVkziNom	1PuSbkfZjDabYPzRxrNj9n1NexFAuCcYQU	0.0020000175196576942	3.03204927	912b3154c797320f53d324b027dfa63046385583cfa8d5500d2a5c801a27f5741
3CD1QW6fjgTwKq3Pj97nty28WZAVkziNom	3CD1QW6fjgTwKq3Pj97nty28WZAVkziNom	7.028642334476111	7.03364241	3e3eed12afa7064eeca45d174849ee48bf8313c59dd5afa548286f38fb975a4d1
3CD1QW6fjgTwKq3Pj97nty28WZAVkziNom	19ua99DatTnJGt9a8Lr1Eqf6mUryzBLPbc	0.10000080451580122	3.99746763	db3afbbc98e9cda765f775987673ffaf097896ba2b183e7d855859f0698fe4f41
3CD1QW6fjgTwKq3Pj97nty28WZAVkziNom	3CD1QW6fjgTwKq3Pj97nty28WZAVkziNom	4.511650778324009	4.52215184	6b0565c0be576d3968195a98e94b56db7859ba5ce7a76f4fc297f8d793447b671
3CD1QW6fjgTwKq3Pj97nty28WZAVkziNom	3CD1QW6fjgTwKq3Pj97nty28WZAVkziNom	4.130484264934593	4.16578449	9156b718f3d3e8e75a23cc7cff65aab3e0b5adefc0a2e0a4d37ae265c411237e1
1LstPugS7j6qghaVUYF84sSmJ2nydiWf4L	1PMZhkP4p9B95JDWdHdMrBHCjawZPTFjgr	0.00065245364189185	0.43476595	98b95c81484056f0c02231510e245aa3a71169c72404f810e1a91824eb767c751
1C7PDYzjRDqomyywDHEqx9huYoYQoGYgdV	1Kbj3tzAbtHgJHt6h6G5PuvWYRZkWXAfhH	1.0500913202296052	1.1499	c5e61432d5258f1cb85bd8dc1ed2cb3b189f45fc83851f14224f418c302028e81
3CD1QW6fjgTwKq3Pj97nty28WZAVkziNom	1JqcUX7b7fhB11kxUmCKmFUcb1Gw3b3esh	0.14109128831392287	2.90875116	7526adac76c92f225b24fa88368612a24bcd59829953e5ded08d6528b62380ec1
3Eab4nDg6WJ5WR1uvWQirtMzWaA34RQk9s	1BYauSCwMktNtWQdrPTLuzoFENEto65inF	6.11039105279251e-05	0.1176087	730134074deb3ba362dba939066b1ea5868f936a19fada0929b50c6ea85cb3849
3CD1QW6fjgTwKq3Pj97nty28WZAVkziNom	3CD1QW6fjgTwKq3Pj97nty28WZAVkziNom	2.0318699944641705	2.04817084	79ca836476e51391f0a694c850428b3d6ea50a2fc08baa7d9ad0853090a3916f1
3CD1QW6fjgTwKq3Pj97nty28WZAVkziNom	3CD1QW6fjgTwKq3Pj97nty28WZAVkziNom	1.7326831100493403	1.78268609	86184b8ad511590d8fdee12948fbe4f8100c9f2eabadc67c64fd6a15fabac4541
3ApkZousASSwkQyzrBGuLXexGfii93Gpet	19XKuLce4MQmiRo2tN9751fT9ea4nWpaNF	19.961173129575926	30.0	c21c5a1c624a19f39a089cc6d8b816e847842506ec686ef9401000925c82887b1
3CD1QW6fjgTwKq3Pj97nty28WZAVkziNom	3JHEh5pmBEP9EbW3qfSNCKtoacZLm8LQLD	0.1650043526068976	0.20002475	36b2e07159825562f8a74302195e2233f5c781e6786af9db5fab5c64299cad3a1
3CD1QW6fjgTwKq3Pj97nty28WZAVkziNom	3CD1QW6fjgTwKq3Pj97nty28WZAVkziNom	0.8605906437101094	1.00059436	e51eb0effc4c2e7206d0e91bb543f298a442b86af8dd39f0a5a947603238fb481
12yFBP45FU124HHjrgi44PiyBsDhbMysMP	38PjB1ghFrD9UQs7HV5n15Wt1i3mZP8Wke	4.739290234725769	4.75301495	fa915e7c775812023ad46e3f0e017ea388cc01ac3030b00153339cefbb660f1d1
1A7KGck5dojyHHb1xWaNv67HU5n8K3mZfy	1FGPqbNP56cXzbicBdU1rrCv8xBcLyDwzg	6.780744360415036	8.2551112	42481011f4ab3ae026270ecf63466bf2d183cd1d5e2c5595e86754077db2a9931
3CD1QW6fjgTwKq3Pj97nty28WZAVkziNom	3CD1QW6fjgTwKq3Pj97nty28WZAVkziNom	0.25035349171460264	0.55036797	1a40c84b8f67716d1cf03d4dc74d1784629965d230b1bd690c83217fd66c65651
3CD1QW6fjgTwKq3Pj97nty28WZAVkziNom	3CD1QW6fjgTwKq3Pj97nty28WZAVkziNom	2.829336575419027	2.84095768	0544e2c914163613f593b03a7e6a4666762bf5094b0245171e7883a130910bc31
3CD1QW6fjgTwKq3Pj97nty28WZAVkziNom	1tQ53En667oG2DJMGCNdomjhWrp4xMmZ4	0.0015500186988469484	2.20165964	ea888a7fc71bd3b0f25a408dcda2d74c2136d915c9de680fd40458186051a3aa1
3CD1QW6fjgTwKq3Pj97nty28WZAVkziNom	3CD1QW6fjgTwKq3Pj97nty28WZAVkziNom	1.8788264210879613	2.27884507	95a11f9231a6cd10bcdc944bc9714afcf73fcd2edd578e5dda96d4f2d75e4bc91
3CD1QW6fjgTwKq3Pj97nty28WZAVkziNom	3CD1QW6fjgTwKq3Pj97nty28WZAVkziNom	0.4006443568925213	0.40114439	94207f2cd361a4bfa3fd0358d64302e1ed908829b7099ce7e3778991ab7a0ce91
3CD1QW6fjgTwKq3Pj97nty28WZAVkziNom	16hSLSqqfwqVgHWZxGeWx4TZXqwu8QJdMg	1.8314085088356418	4.50659772	149fc68cdd4bc6c5040a5721e7c8ed6912344538c8d0bb5a3c1572d0cc72531e1
3CD1QW6fjgTwKq3Pj97nty28WZAVkziNom	1BsxjE91HDJ6Nyne5oEj5yZwY39aKeFwkZ	0.30000741579383206	4.29796035	1d85aae0fd817d59a1174ccab4e9558e9d4ad2ed4464f91bceda98e2471d66131
38PjB1ghFrD9UQs7HV5n15Wt1i3mZP8Wke	14xn8f3FC1f9g2DvCaMXVu8Qw9yaVzrwoJ	0.00010303733373311128	0.05393	b2c759eb9ebb00472c5c73f6deeefae56bab9e41336909a602d566986e35559a1
1JjgicTyUg4xFZi6U4rsoBsB2TkubnYmCX	1Hbh12SKBLXjYHS8bgN5msUrqvg3LojvBk	1.1500881874128892	1.22628376	102f5b64e2afe4adf4d032d7998b103f6282a16f4731d9509d7a3721e2dbb36a0
3CD1QW6fjgTwKq3Pj97nty28WZAVkziNom	3CD1QW6fjgTwKq3Pj97nty28WZAVkziNom	5.23972360666669	5.34093868	39f84e236225a30cb1a8d3de7d93e51ef971934c143a06f70f9ebd069498a6041
3CD1QW6fjgTwKq3Pj97nty28WZAVkziNom	3CD1QW6fjgTwKq3Pj97nty28WZAVkziNom	1.7557247508501144	1.77572505	bcee7a3c148395686472256dc580a0c6bc533ff9648b1f55c609b5d9e3d821521
3CD1QW6fjgTwKq3Pj97nty28WZAVkziNom	3CD1QW6fjgTwKq3Pj97nty28WZAVkziNom	6.953448809793764	8.65131966	d4264185cbce8064479ab1c57a44d99b05ef66124261bfcf4da16fd7c70283d80
3CD1QW6fjgTwKq3Pj97nty28WZAVkziNom	3CD1QW6fjgTwKq3Pj97nty28WZAVkziNom	5.068274154235548	5.07128417	d7ffa54a348266aacb2f1e6bc57a35e1acfc5a1634db8bac7d745fa5d535a3801
3CD1QW6fjgTwKq3Pj97nty28WZAVkziNom	1LQJiUsjRiQZ3xohtVnnbotcsKgLsBra3q	0.001550360923792372	0.11408942	a201dd7a5cbdb9dffaadc8d7f4f36313f1170503f68204078a94536c6706236229
3CD1QW6fjgTwKq3Pj97nty28WZAVkziNom	3CD1QW6fjgTwKq3Pj97nty28WZAVkziNom	2.0646824877970715	2.08098332	2403f7fa7e1a29eca2cfb18ae7cbadaef7c36e1ce33fe37a284e0221c06a16521
3CD1QW6fjgTwKq3Pj97nty28WZAVkziNom	12JD2sFTgVhR1DMGyB8hp6BNNQYbKqAuj7	0.009000033244375422	7.19041582	2f285977b5b1e6370e5f10203f96339329772e7fbb439c82f83552e7b76cce1a1
3CD1QW6fjgTwKq3Pj97nty28WZAVkziNom	3CD1QW6fjgTwKq3Pj97nty28WZAVkziNom	0.6439367664268015	1.15630098	40d64306b88eaa2246ec3b91da182f7a0ec1466d3c48d97aaee3cbcc5d1fd16b1
3CD1QW6fjgTwKq3Pj97nty28WZAVkziNom	3CD1QW6fjgTwKq3Pj97nty28WZAVkziNom	1.1121773672881157	3.5896227	cabe4abd864fb08d60516db64306889772dee482a840987f70099fa3339b82f71
3CD1QW6fjgTwKq3Pj97nty28WZAVkziNom	3CD1QW6fjgTwKq3Pj97nty28WZAVkziNom	0.3091373659618546	0.32913898	c222add616abdd48cc168c60e4fa1e7ab6b5ddfe198eaa823cdbdb527b3929e91
3CD1QW6fjgTwKq3Pj97nty28WZAVkziNom	3CD1QW6fjgTwKq3Pj97nty28WZAVkziNom	4.230682250873079	4.62018449	ed9e0bf5384eda5f4bc9a0d6a625bed822897dc1db3c0cf05fe8f4a842eb63491
3CD1QW6fjgTwKq3Pj97nty28WZAVkziNom	3CD1QW6fjgTwKq3Pj97nty28WZAVkziNom	0.24015925798001175	1.54821084	c075ba5bb1ce9c1fd6a07a76bc4a20c22e2becb86f11c1ae6d38ab86697192fe1
3CD1QW6fjgTwKq3Pj97nty28WZAVkziNom	3CD1QW6fjgTwKq3Pj97nty28WZAVkziNom	3.026059641225732	3.02705965	da042abf0791eca8af5c077da9c1a4925a698c12f6337fe7ad0fc78b2b6d16f31
3CD1QW6fjgTwKq3Pj97nty28WZAVkziNom	1Cpiuy2oAK7Nbu4b3XkiC6mCLu8tGoTAsH	0.1207812512993367	0.70110803	c20b4cba632851d78e6d5ea75a86ee41f74efe5e43628f6caf0ac560bb2617517
1HZErPx5XPrp8mH98rKRjyazQLYN7j34Lk	15hWpb3m5VXdn9KVsS4rSMnrQQJLhXVyN4	1.0489344171924064	1.05	c2340f9a788eff9d34717a9d72fbf50d1a57f9bce27f6945d3905bd803b5d4850
3CD1QW6fjgTwKq3Pj97nty28WZAVkziNom	1BM4YYFYFvGZyr5jHQWPPSohdQistvz59C	0.015600186728004756	2.21895457	212ef6ffe66a3aec39080bd6fe990aae692e1dd4ef7a0482752cf243d129fac51
3CD1QW6fjgTwKq3Pj97nty28WZAVkziNom	1EjdNMAcWnytwDBZGNZ6SDWXaTrCWva2B7	0.000982048073397218	2.17028114	8543b61a57f178957fb7e3999c28a0a2d1ad20ad4acdd2d4c03e06b3fe6c1a651
3CD1QW6fjgTwKq3Pj97nty28WZAVkziNom	3CD1QW6fjgTwKq3Pj97nty28WZAVkziNom	1.1473291519182078	1.14849756	d43a06594042e23f04da4fed16234074bedd85d5a580c0f38018d332789c0ead1
3CD1QW6fjgTwKq3Pj97nty28WZAVkziNom	3CD1QW6fjgTwKq3Pj97nty28WZAVkziNom	1.9900022020981825	2.02000378	960d3abdd95101edce735fb81b06734784ed0267aa7436c0e083f8457ef049271
3CD1QW6fjgTwKq3Pj97nty28WZAVkziNom	3CD1QW6fjgTwKq3Pj97nty28WZAVkziNom	2.0238208663389283	4.46540836	e1f49f13029d417d6f7abd6ecbdbb7397948513cecf8738265c8dfd3e9f3b36f1
3CD1QW6fjgTwKq3Pj97nty28WZAVkziNom	3CD1QW6fjgTwKq3Pj97nty28WZAVkziNom	4.31678190766379	5.31680189	7f85b1ecc11921c8890c65abde5ac28a50a3d8c7f0658cd5fd56e76088ca9ea71
3CD1QW6fjgTwKq3Pj97nty28WZAVkziNom	1JwFVh3hjGck1VTp37JrtqNKLsucYUV8G7	0.5000216308846553	0.61396354	8a8e846cb45128716dc63fd84f4594233abd644243c48632602c0be72c51877f1
3CD1QW6fjgTwKq3Pj97nty28WZAVkziNom	1PEciWvshPuQY92NT35Z98Db4MKeHZy8Ne	0.00028649371646938693	0.15894291	e89d23c84a98675add81b7a429dfba8a7b5dc7b7a7ecc42fd17890f5a2434ede21
3CD1QW6fjgTwKq3Pj97nty28WZAVkziNom	1G24NmtgxoeFTAStzHbjdukw38rTPtrBP3	0.10460919447578071	1.20873458	b911b3c78570a0611ef65bfa31ac363bea01d07c21fdfda2e97cc907b1fb6d231
3CD1QW6fjgTwKq3Pj97nty28WZAVkziNom	1FB41t8xzjSEsyA8nogLLorqPJCugcs3Wc	0.00027000241138086224	2.97392426	d46ae2eeeabd7f181087c23a71b6fd55178c37e37b887680d84fc1ff17a3114d1
3CD1QW6fjgTwKq3Pj97nty28WZAVkziNom	18ezVgNAmDtTHSQVdU8t3W7k2VREREiF2d	0.016300662720350023	2.61314204	619078d683b96683c331a4951d536b6c02fdfa7bc52096fcb801822d203031e11
3CD1QW6fjgTwKq3Pj97nty28WZAVkziNom	3CD1QW6fjgTwKq3Pj97nty28WZAVkziNom	3.808470409504322	4.11199237	0f46094bfbd4aee84977035f7db47f267a9dc4cb2793886894c5ac277eb8621d1
3CD1QW6fjgTwKq3Pj97nty28WZAVkziNom	1JKvAWDVeCPgvD6Qu2JFGYUxHLtPMCB1Ur	0.05001194398710751	0.44484885	bce3786299cafbdf89a2de80c3b3197d1365d304b25edfdcf15c7658918dad942
3CD1QW6fjgTwKq3Pj97nty28WZAVkziNom	1MvJYMvu1Je94pxK4JzKrQAPvuss3o93iF	0.004488740570065987	1.25602876	ec905a7c9c3ae94252f0d880f27c2accdb3c12bd7b293cf11c89269c3b531c311
3CD1QW6fjgTwKq3Pj97nty28WZAVkziNom	1H7UQPG2HEAryiFL3EKzJBj5HFCCddpvVt	0.10566588665653177	0.17038266	b0c33b51e2263774e217b4570814887bc9cb5f5df88ab43e512795f3c1f81dd01
3CD1QW6fjgTwKq3Pj97nty28WZAVkziNom	3N1cxkzwKWU3FSjWMfagPpwiQyiugNZDUr	4.425307518489242e-05	1.67365846	9b987888eacfae8a504d94e2a4fd1b043f0d018b0fc549cb913273cb4340a0971
3CD1QW6fjgTwKq3Pj97nty28WZAVkziNom	1JpeXvSLkKZQg9KBmAzhubfvETHcKsGvYP	1.0000176731677664	1.50286976	47215fe1ed83794201c02083738107ce24df086b8b116a27b5bab4a6691fd29c2
364qbSJFhwkBgZnMuhmUHdczpaZNS2PmE6	3CD1QW6fjgTwKq3Pj97nty28WZAVkziNom	2.615765185377824	2.62576559	ec8bd5bbf7bf1f656b624c55fe9df61aee4dd39683773723d76f380afbf15e531
3CD1QW6fjgTwKq3Pj97nty28WZAVkziNom	1924FrXFGxY8NpzfDh2mE2Kdj3qChQMwf2	0.0014000778315718838	0.47777613	ba1eec9b052ad5d20c3d2353fb98ddf504ccb7c75bac3be5a8de998abcc4d0631
3CD1QW6fjgTwKq3Pj97nty28WZAVkziNom	3CD1QW6fjgTwKq3Pj97nty28WZAVkziNom	11.46049757830162	11.46554759	8c1f5fa88f19f39fd8d4bf989ec683bcb5101941dc45076269918487bf9653aa1
38PjB1ghFrD9UQs7HV5n15Wt1i3mZP8Wke	1GYqnEEXZVjnJsNccL2Dp6vrbbpdZC4c6P	0.0015020319426145379	3.999	d9d04918f9af38125ac2d4ceffbd8ef2965022f27d460a082797253347aab1b70
3CD1QW6fjgTwKq3Pj97nty28WZAVkziNom	122gPnfQmN4cYq75yTJmMHBGxZbzbyv5B5	0.02000034087384306	1.55837435	7150319f9530fbe091a20c9ad83338f358db89609da74f2511121fda786fa0451
3CD1QW6fjgTwKq3Pj97nty28WZAVkziNom	36n9tfc1ENpk2EvU4rYdANhg4xHdELGXTY	0.0015500135931199293	3.02861751	12f4976ebd5c681a621c7762da87aa8b5a0affd61253d2143a71b9bfed43fa481
3CD1QW6fjgTwKq3Pj97nty28WZAVkziNom	12jeGtgchuSgaqzuqB6w6C1EnsycryyH3j	0.008938696810513198	3.69785153	bc10e6238f33b2094ff39d290c65ec908dc2b2e058d5b5747023734cd23161181
3CD1QW6fjgTwKq3Pj97nty28WZAVkziNom	3CD1QW6fjgTwKq3Pj97nty28WZAVkziNom	3.4805805640962673	3.49558102	3da7b6c85bb620d58c92f7598ed30ea1b1d99317b30c98819919f30bb30c382e1
3CD1QW6fjgTwKq3Pj97nty28WZAVkziNom	3CD1QW6fjgTwKq3Pj97nty28WZAVkziNom	0.2093100121112484	0.21731099	0abc3baeafb61fe93a49ebe478075d6bc7000d458b7735ac85a836da3e38d4c81
3CD1QW6fjgTwKq3Pj97nty28WZAVkziNom	3CD1QW6fjgTwKq3Pj97nty28WZAVkziNom	3.887294615366494	3.88929467	cc5597c87957611ab816fa5920a88f943f468a4ea0100192c04f3dd493b04e9c1
3CD1QW6fjgTwKq3Pj97nty28WZAVkziNom	3CD1QW6fjgTwKq3Pj97nty28WZAVkziNom	4.919373730847577	5.01937426	627819e5083f4f23bdf06a84c20cb9035f18d47bce04b3c2c35d9c4321edf3791
3CD1QW6fjgTwKq3Pj97nty28WZAVkziNom	1777bS48Bipbhfh9h8jdJJ2NrJxSx2EJQ7	0.10500171950943767	6.48753792	b9aa7f98116a96a465365ca8bf6f0e5f0291af19103c3370e850495134815c0d1
3CD1QW6fjgTwKq3Pj97nty28WZAVkziNom	1G4TS2NNkmwwvZgmzfKok6emKjVXVzn3Mv	0.0002000009484234965	5.60090003	eb2319685fbb11b41c6dc36357d246eb8877659493232db28c9238c7531b48181
3CD1QW6fjgTwKq3Pj97nty28WZAVkziNom	3CD1QW6fjgTwKq3Pj97nty28WZAVkziNom	1.3350034991977784	1.33655353	c3d8cd70228ea6eac4b6b839578f1113f41c05efd69a034e5d88c2ee98e053281
3CD1QW6fjgTwKq3Pj97nty28WZAVkziNom	168kNLC5Tc6wozhsDMoNMQioFJCUpWe2y1	0.016300675537275253	2.56356508	b5f897a967c575884864d487013eaf488c6eacf419d74572da0a8daa54c891871
3CD1QW6fjgTwKq3Pj97nty28WZAVkziNom	3CD1QW6fjgTwKq3Pj97nty28WZAVkziNom	3.146478023471786	5.40966247	45dddbfc569a7942f267ec50a8552e54e3c0b5f8b7d8e804b67eb5eb32dd6ee81
3CD1QW6fjgTwKq3Pj97nty28WZAVkziNom	1FXRFze3UQ7ttYsDTMxFpG5tnhZz3PXMss	0.01790092344631433	2.05945281	3de7f3f42e7e5846ef0f300a72dd0c4246398aa45e65e38020c28831fab08b0b1
3CD1QW6fjgTwKq3Pj97nty28WZAVkziNom	1HJCxFDA2ckE59miTj1BurftCM4zBf3uEq	0.01000444015214877	0.23937732	b12d16d632d0a2468810c5fcf1bb84ba497d8a922ea5c473b1f9b184a989c1131
3CD1QW6fjgTwKq3Pj97nty28WZAVkziNom	1i6o1wdY5MnErmkkJw4vGf9R615XCrFQp	0.02866549111300713	4.98340199	ebafedd0bc3952446176e1ca3e7eeacaff47fc43239525b421bfd0ede8db14981
3CD1QW6fjgTwKq3Pj97nty28WZAVkziNom	1HJvFpx3FTDSKwJTi1anSmZQoKtdhWrmeV	0.06022422245423299	1.51528496	02e94d1df8a2cd1fdc5615256b85b819cc10e60090cc5c9cf67c859d230dbdae1
3CD1QW6fjgTwKq3Pj97nty28WZAVkziNom	3CD1QW6fjgTwKq3Pj97nty28WZAVkziNom	1.1908914372987003	1.26889307	43037020816126224cee6c94ea3bded4e5846d301b230074bb144c1dfc20ebb21
3Eab4nDg6WJ5WR1uvWQirtMzWaA34RQk9s	1MAMPzzVUfRaZ7Zi4KBYVyoempQocDPDgY	0.00011006274264649053	0.3508387	5d73e0fd84e62f606b306b0898ff6caf33372ac590e38b6907e1cdce5f650eb60
3CD1QW6fjgTwKq3Pj97nty28WZAVkziNom	3CD1QW6fjgTwKq3Pj97nty28WZAVkziNom	0.3727868202492808	0.3767551	715d8b0c446d38bf438e4b52e2d9e01b3924e1a08cd95895e607498576c481491
3F7P9hyLTDFtqa3dv8uHAbemqgRyTCR1L4	3Eab4nDg6WJ5WR1uvWQirtMzWaA34RQk9s	0.003	0.003	0c9bc9de1d8d941cc81984b3ceacf89741e274b05044beb5744c0b7caaeb65f01
[truncated: 9,823 more rows]
