# Supplementary material for: A split-and-transfer flow based entropic centrality
Source: PeerJ Comput Sci. 2019 Sep 16;5:e220. doi: 10.7717/peerj-cs.220 (PMC7924417; doi:10.7717/peerj-cs.220)
Supplement: Supplemental Information 1 — Source codes for split and transfer flow based entropic centrality. SplitTransferEntropy.py : the code for the generalized entropic centrality computation. WeightedGraph.py: the code for reading raw graph and produce derived network. 4knodesubsetcomplete.csv: raw data for (subset) Bitcoin network. 616101439_T_T100_MARKET_ALL_CARRIER.csv: raw data for shareholding network. L_AIRPORT_ID.csv: raw data for Maine airport network. [file peerj-cs-05-220-s001.zip › Sourcecode/616101439_T_T100_MARKET_ALL_CARRIER.csv]

PASSENGERS	UNIQUE_CARRIER	UNIQUE_CARRIER_NAME	ORIGIN_AIRPORT_ID	ORIGIN	DEST_AIRPORT_ID	DEST	MONTH
0.00	UA	United Air Lines Inc.	14027	PBI	14321	PWM	1
0.00	LF	CFM Inc d/b/a Contour Airlines d/b/a One Jet Shuttle	14122	PIT	14321	PWM	1
0.00	FX	Federal Express Corporation	10581	BGR	14231	PQI	1
0.00	FX	Federal Express Corporation	10581	BGR	14321	PWM	1
0.00	FX	Federal Express Corporation	10785	BTV	14321	PWM	1
0.00	FX	Federal Express Corporation	13244	MEM	14321	PWM	1
0.00	FX	Federal Express Corporation	14231	PQI	10581	BGR	1
0.00	FX	Federal Express Corporation	14231	PQI	14321	PWM	1
0.00	FX	Federal Express Corporation	14307	PVD	14321	PWM	1
0.00	FX	Federal Express Corporation	14321	PWM	10581	BGR	1
0.00	FX	Federal Express Corporation	14321	PWM	10785	BTV	1
0.00	FX	Federal Express Corporation	14321	PWM	10879	CAR	1
0.00	FX	Federal Express Corporation	14321	PWM	13230	MDT	1
0.00	FX	Federal Express Corporation	14321	PWM	13244	MEM	1
0.00	FX	Federal Express Corporation	14321	PWM	14231	PQI	1
1.00	WN	Southwest Airlines Co.	13198	MCI	14321	PWM	1
1.00	WN	Southwest Airlines Co.	14321	PWM	11433	DTW	1
1.00	LF	CFM Inc d/b/a Contour Airlines d/b/a One Jet Shuttle	14321	PWM	14122	PIT	1
2.00	EV	ExpressJet Airlines Inc.	14321	PWM	14122	PIT	1
2.00	WN	Southwest Airlines Co.	13342	MKE	14321	PWM	1
2.00	1XQ	Dassault Falcon Service	12900	LBG	10581	BGR	1
2.00	1XQ	Dassault Falcon Service	14918	SNN	10581	BGR	1
3.00	WN	Southwest Airlines Co.	14321	PWM	10693	BNA	1
3.00	WN	Southwest Airlines Co.	10257	ALB	14321	PWM	1
3.00	WN	Southwest Airlines Co.	14107	PHX	14321	PWM	1
3.00	WN	Southwest Airlines Co.	13851	OKC	14321	PWM	1
4.00	WN	Southwest Airlines Co.	12191	HOU	14321	PWM	1
4.00	WN	Southwest Airlines Co.	14321	PWM	14027	PBI	1
4.00	1XQ	Dassault Falcon Service	10581	BGR	12900	LBG	1
5.00	WN	Southwest Airlines Co.	10994	CHS	14321	PWM	1
5.00	1UQ	Gainjet Aviation SA	10581	BGR	12900	LBG	1
5.00	WN	Southwest Airlines Co.	14321	PWM	14683	SAT	1
6.00	WN	Southwest Airlines Co.	11259	DAL	14321	PWM	1
6.00	WN	Southwest Airlines Co.	14321	PWM	12191	HOU	1
6.00	1UQ	Gainjet Aviation SA	10581	BGR	15018	STN	1
7.00	0WQ	Avjet Corporation	10730	BQH	10581	BGR	1
7.00	WN	Southwest Airlines Co.	14321	PWM	11697	FLL	1
7.00	0WQ	Avjet Corporation	10581	BGR	15304	TPA	1
8.00	WN	Southwest Airlines Co.	14843	SJU	14321	PWM	1
8.00	WN	Southwest Airlines Co.	14321	PWM	14492	RDU	1
10.00	WN	Southwest Airlines Co.	14321	PWM	10994	CHS	1
11.00	WN	Southwest Airlines Co.	14321	PWM	12451	JAX	1
12.00	WN	Southwest Airlines Co.	14683	SAT	14321	PWM	1
12.00	WN	Southwest Airlines Co.	14321	PWM	13487	MSP	1
12.00	YX	Republic Airline	10581	BGR	13230	MDT	1
13.00	WN	Southwest Airlines Co.	12889	LAS	14321	PWM	1
14.00	WN	Southwest Airlines Co.	12451	JAX	14321	PWM	1
17.00	WN	Southwest Airlines Co.	14321	PWM	10397	ATL	1
19.00	9E	Endeavor Air Inc.	10581	BGR	11433	DTW	1
34.00	XP	XTRA Airways	10158	ACY	14321	PWM	1
34.00	XP	XTRA Airways	14321	PWM	13296	MHT	1
46.00	WN	Southwest Airlines Co.	14321	PWM	14869	SLC	1
53.00	WN	Southwest Airlines Co.	14321	PWM	11066	CMH	1
63.00	OH	PSA Airlines Inc.	14321	PWM	11057	CLT	1
66.00	WN	Southwest Airlines Co.	14321	PWM	14107	PHX	1
89.00	WN	Southwest Airlines Co.	14027	PBI	14321	PWM	1
94.00			14986	SRQ	14321	PWM	1
97.00	AA	American Airlines Inc.	12892	LAX	14321	PWM	1
119.00	WN	Southwest Airlines Co.	15304	TPA	14321	PWM	1
126.00			13360	MLB	14321	PWM	1
165.00	G7	GoJet Airlines LLC d/b/a United Express	14321	PWM	11433	DTW	1
170.00	G7	GoJet Airlines LLC d/b/a United Express	11433	DTW	14321	PWM	1
181.00			14321	PWM	13360	MLB	1
189.00			14321	PWM	14986	SRQ	1
216.00	9K	Cape Air	10721	BOS	14539	RKD	1
219.00	9K	Cape Air	10721	BOS	10414	AUG	1
229.00	9K	Cape Air	10721	BOS	10589	BHB	1
274.00	9K	Cape Air	10589	BHB	10721	BOS	1
275.00	9K	Cape Air	10414	AUG	10721	BOS	1
283.00	9K	Cape Air	14539	RKD	10721	BOS	1
300.00	EV	ExpressJet Airlines Inc.	14321	PWM	11618	EWR	1
400.00	9E	Endeavor Air Inc.	12953	LGA	14321	PWM	1
465.00	9E	Endeavor Air Inc.	14321	PWM	12953	LGA	1
506.00	PT	Piedmont Airlines	14321	PWM	14100	PHL	1
594.00	PT	Piedmont Airlines	14100	PHL	14321	PWM	1
596.00	EV	ExpressJet Airlines Inc.	11433	DTW	14321	PWM	1
702.00	KS	Peninsula Airways Inc.	10721	BOS	14231	PQI	1
710.00	EV	ExpressJet Airlines Inc.	13930	ORD	14321	PWM	1
743.00	AX	Trans States Airlines	11278	DCA	10581	BGR	1
747.00	AX	Trans States Airlines	10581	BGR	11278	DCA	1
781.00	KS	Peninsula Airways Inc.	14231	PQI	10721	BOS	1
958.00	9E	Endeavor Air Inc.	12478	JFK	10581	BGR	1
1039.00	9E	Endeavor Air Inc.	10581	BGR	12478	JFK	1
1068.00	EV	ExpressJet Airlines Inc.	14321	PWM	11433	DTW	1
1182.00	OH	PSA Airlines Inc.	14100	PHL	14321	PWM	1
1237.00	EV	ExpressJet Airlines Inc.	11618	EWR	14321	PWM	1
1286.00	OH	PSA Airlines Inc.	14321	PWM	14100	PHL	1
1327.00	C5	Commutair Aka Champlain Enterprises, Inc.	12264	IAD	14321	PWM	1
1354.00	YX	Republic Airline	13930	ORD	14321	PWM	1
1411.00	C5	Commutair Aka Champlain Enterprises, Inc.	11618	EWR	14321	PWM	1
1432.00	YX	Republic Airline	11618	EWR	14321	PWM	1
1461.00	G4	Allegiant Air	14112	PIE	10581	BGR	1
1515.00	C5	Commutair Aka Champlain Enterprises, Inc.	14321	PWM	12264	IAD	1
1565.00	YX	Republic Airline	10581	BGR	11278	DCA	1
1598.00	C5	Commutair Aka Champlain Enterprises, Inc.	14321	PWM	11618	EWR	1
1618.00	G4	Allegiant Air	10581	BGR	14112	PIE	1
1645.00	EV	ExpressJet Airlines Inc.	14321	PWM	13930	ORD	1
1814.00	YX	Republic Airline	11278	DCA	10581	BGR	1
1906.00	UA	United Air Lines Inc.	11618	EWR	14321	PWM	1
1943.00	EV	ExpressJet Airlines Inc.	11618	EWR	10581	BGR	1
1992.00	9E	Endeavor Air Inc.	14321	PWM	12478	JFK	1
2035.00	9E	Endeavor Air Inc.	11433	DTW	14321	PWM	1
2038.00	9E	Endeavor Air Inc.	14321	PWM	11433	DTW	1
2063.00	EV	ExpressJet Airlines Inc.	10581	BGR	11618	EWR	1
2069.00	G4	Allegiant Air	14761	SFB	10581	BGR	1
2095.00	YX	Republic Airline	14321	PWM	14100	PHL	1
2148.00	YX	Republic Airline	14100	PHL	14321	PWM	1
2187.00	YX	Republic Airline	14321	PWM	11618	EWR	1
2259.00	9E	Endeavor Air Inc.	12478	JFK	14321	PWM	1
2319.00	ZW	Air Wisconsin Airlines Corp	14100	PHL	14321	PWM	1
2322.00	G4	Allegiant Air	10581	BGR	14761	SFB	1
2401.00	UA	United Air Lines Inc.	14321	PWM	11618	EWR	1
2485.00	ZW	Air Wisconsin Airlines Corp	14321	PWM	14100	PHL	1
2548.00	9E	Endeavor Air Inc.	10581	BGR	12953	LGA	1
2615.00	9E	Endeavor Air Inc.	12953	LGA	10581	BGR	1
2899.00	DL	Delta Air Lines Inc.	10397	ATL	14321	PWM	1
3285.00	EV	ExpressJet Airlines Inc.	12953	LGA	14321	PWM	1
3307.00	DL	Delta Air Lines Inc.	14321	PWM	10397	ATL	1
3463.00	EV	ExpressJet Airlines Inc.	14321	PWM	12953	LGA	1
3816.00	PT	Piedmont Airlines	14100	PHL	10581	BGR	1
4096.00	PT	Piedmont Airlines	10581	BGR	14100	PHL	1
4911.00	OH	PSA Airlines Inc.	14321	PWM	11278	DCA	1
4913.00	OH	PSA Airlines Inc.	11278	DCA	14321	PWM	1
5361.00	B6	JetBlue Airways	12478	JFK	14321	PWM	1
6092.00	AA	American Airlines Inc.	11057	CLT	14321	PWM	1
6320.00	B6	JetBlue Airways	14321	PWM	12478	JFK	1
6765.00	AA	American Airlines Inc.	14321	PWM	11057	CLT	1
7478.00	WN	Southwest Airlines Co.	10821	BWI	14321	PWM	1
8765.00	WN	Southwest Airlines Co.	14321	PWM	10821	BWI	1
