# Supplementary material for: A split-and-transfer flow based entropic centrality
Source: PeerJ Comput Sci. 2019 Sep 16;5:e220. doi: 10.7717/peerj-cs.220 (PMC7924417; doi:10.7717/peerj-cs.220)
Supplement: Supplemental Information 1 — Source codes for split and transfer flow based entropic centrality. SplitTransferEntropy.py : the code for the generalized entropic centrality computation. WeightedGraph.py: the code for reading raw graph and produce derived network. 4knodesubsetcomplete.csv: raw data for (subset) Bitcoin network. 616101439_T_T100_MARKET_ALL_CARRIER.csv: raw data for shareholding network. L_AIRPORT_ID.csv: raw data for Maine airport network. [file peerj-cs-05-220-s001.zip › Sourcecode/L_AIRPORT_ID.csv]

Code	Description
10001	Afognak Lake, AK: Afognak Lake Airport
10003	Granite Mountain, AK: Bear Creek Mining Strip
10004	Lik, AK: Lik Mining Camp
10005	Little Squaw, AK: Little Squaw Airport
10006	Kizhuyak, AK: Kizhuyak Bay
10007	Klawock, AK: Klawock Seaplane Base
10008	Elizabeth Island, AK: Elizabeth Island Airport
10009	Homer, AK: Augustin Island
10010	Hudson, NY: Columbia County
10011	Peach Springs, AZ: Grand Canyon West
10012	Blairstown, NJ: Blairstown Airport
10013	Crosbyton, TX: Crosbyton Municipal
10014	Fairbanks/Ft. Wainwright, AK: Blair Lake
10015	Deadmans Bay, AK: Deadmans Bay Airport
10016	Hallo Bay, AK: Hallo Bay Airport
10017	Red Lake, AK: Red Lake Airport
10018	Shell Lake, AK: Shell Lake Airport
10019	Kougarok, AK: Navigator Airstrip
10020	Selawik, AK: Roland Norton Memorial
10021	Pillar Bay, AK: Pillar Bay Airport
10022	Johnstone Point, AK: Johnstone Point Airport
10023	Tikchik Lodge, AK: Tikchik Lodge Airport
10024	Bell Creek, AK: Bell Creek Airport
10025	Cinnabar, AK: Cinnabar Airport
10026	Mountaintop Mine, AK: Mountaintop Mine Airport
10027	Whitebear, AK: Whitebear Airport
10028	Puviaq, AK: Puviaq Airport
10029	Arley Lake, AK: Arley Lake Airport
10030	Port Vita, AK: Port Vita Airport
10031	Kantishna, AK: Kantishna Airport
10033	Alpine, AK: Alpine Airstrip
10034	Serpentine, AK: Serpentine Airport
10035	Driftwood Bay, AK: Driftwood Bay Airport
10036	Bradley Lake, AK: Bradley Lake Airport
10037	Chilkat Lake, AK: Chilkat Lake Airport
10038	Nugget Creek, AK: Nugget Creek Airport
10039	Ivotuk, AK: Ivotuk Airstrip
10040	Pogo Mines, AK: Pogo Mines Airport
10041	Ayakulik River, AK: Ayakulik River Airport
10042	Kiluda Bay, AK: Kiluda Bay Airport
10043	Terror Lake, AK: Terror Lake Airport
10044	Selief Bay, AK: Selief Bay Airport
10047	Laura Lake, AK: Laura Lake Airport
10049	Deep Bay, AK: Deep Bay Airport
10050	Kako, AK: Kako Airport
10051	Molly Creek, AK: Molly Creek Airport
10052	Ptarmigan Lake, AK: Ptarmigan Lake Airport
10053	Cape Simpson, AK: Cape Simpson Airport
10054	Kogru River, AK: Kogru River Airport
10055	Teshepkuk Lake, AK: Teshepkuk Lake Airport
10056	Kodiak Island, AK: Trident Basin Seaplane Base
10058	Lake Florence, AK: Lake Florence Airport
10059	Lake Hasselborg, AK: Lake Hasselborg Airport
10060	Distin Lake, AK: Distin Lake Airport
10061	Port Hobron, AK: Port Hobron Airport
10062	Mooseville Airstrip, AK: Mooseville Airstrip Airport
10063	Big Bay, AK: Big Bay Airport
10064	Wien Lake, AK: Wien Lake Airport
10065	Silver Salmon Creek, AK: Silver Salmon Creek Airport
10066	Blear Lake, AK: Blear Lake Airport
10067	Cannery Bay, AK: Cannery Bay Airport
10069	Bear Lake, AK: Johnsons Landing
10070	International Seafoods, AK: International Seafoods Airport
10071	Cosna River, AK: Cosna River Airport
10072	Ivatuk, AK: Ivatuk Airport
10074	Cape Sarichef, AK: Cape Sarichef Airport
10075	Taylor Mountain Mine, AK: Taylor Mountain
10076	Yukon Charley Rivvers, AK: Coal Creek
10078	Karluk Portage, AK: Karluk Portage Airport
10079	Hope, AK: Hope Airport
10080	Viekoda Bay, AK: Viekoda Bay Airport
10082	Cold Bay, AK: Cathedral Strip
10083	Village Islands, AK: Village Islands Airport
10084	Homer, AK: Bear Cove Farm
10085	Chinitna Bay, AK: Chinitna Bay Airport
10086	McKinley Park, AK: McKinley National Park
10087	Nanwalek, AK: Dog Fish Bay
10088	Malina Bay, AK: Malina Bay Airport
10089	Red Fox Bay, AK: Red Fox Bay Airport
10090	Shearwater, AK: Shearwater Airport
10091	Cape Simpson, AK: Lake
10092	Cape Simpson, AK: Cape Simpson No. 1
10093	Cape Simpson, AK: Cape Simpson No. 7
10094	Aglaq, AK: Cape Simpson #1
10095	Nikiski, AK: Nikiski Private Airstrip
10096	Petrof Point, AK: Petrof Point Airport
10097	Denali, AK: Denali West Lodge Private
10098	Big River, AK: Big River Airport
10100	Carry Inlet, AK: Carry Inlet Airport
10102	Montague Island, AK: Montague Island Airport
10103	Shannon Pond, AK: Shannon Pond Airport
10104	Omalik Lagoon, AK: Omalik Lagoon Airport
10105	Omolik Lagoon, AK: Omolik Lagoon Airport
10106	Bradley Lake Project, AK: Bradley Lake Project Airport
10107	Barrow, AK: Ice Strip
10108	Barrow, AK: Ice Strip
10109	Barrow, AK: Ice Strip
10110	Akulik, AK: Akulik Air Strip
10111	Deadfall, AK: Deadfall Air Strip
10112	Eagle Creek, AK: Eagle Creek Airport
10113	Bethel, AK: Ice Kong
10116	Kachemak Bay, AK: Glacier Split
10117	Selby Lake, AK: Selby Lake Airport
10118	Anaa, French Polynesia: Anaa Airport
10119	Arrabury, Australia: Arrabury Station
10120	El Arish, Egypt: El Arish International
10121	Annaba, Algeria: Rabah Bitat
10122	Apalachicola, FL: Apalachicola Regional Cleve Randolph Field
10123	Aachen, Germany: Aachen Merzbrueck
10124	Arraias, Brazil: Arraias Airport
10125	Aalborg, Denmark: Aalborg Airport
10126	Mala Mala, South Africa: Malamala
10127	Al Ain, United Arab Emirates: Al Ain International
10128	Anaco, Venezuela: Anaco Airport
10129	Anapa, Russia: Vityazevo
10130	Aarhus, Denmark: Aarhus Airport
10131	Asau, Samoa: Asau W Sam
10132	Araxa, Brazil: Araxa Airport
10134	Abadan, Iran: Abadan Airport
10135	Allentown/Bethlehem/Easton, PA: Lehigh Valley International
10136	Abilene, TX: Abilene Regional
10137	Abidjan, Cote d'Ivoire: Felix Houphouet Boigny Abidjan International
10138	Kabri Dar, Ethiopia: Kebri Dahar
10139	Ambler, AK: Ambler River
10140	Albuquerque, NM: Albuquerque International Sunport
10141	Aberdeen, SD: Aberdeen Regional
10142	Abu Simbel, Egypt: Abu Simbel Airport
10143	Al-Baha, Saudi Arabia: King Saud Bin Abdulaziz
10144	Abuja, Nigeria: Nnamdi Azikiwe International
10145	Albury, Australia: Albury Airport
10146	Albany, GA: Southwest Georgia Regional
10147	Aberdeen, United Kingdom: Aberdeen Dyce
10148	Acapulco, Mexico: General Juan N Alvarez International
10149	Bellaire, MI: Antrim County
10150	Accra, Ghana: Accra Kotoka International
10151	Arrecife, Spain: Lanzarote
10152	Altenrhein, Switzerland: St Gallen Altenrhein
10153	Alderney, United Kingdom: Alderney Airport
10154	Nantucket, MA: Nantucket Memorial
10155	Waco, TX: Waco Regional
10156	Achutupo, Panama: Achutupo Airport
10157	Arcata/Eureka, CA: California Redwood Coast Humboldt County
10158	Atlantic City, NJ: Atlantic City International
10159	Adana, Turkey: Adana International
10160	Izmir, Turkey: Adnan Menderes
10161	Andakombe, Papua New Guinea: Andakombe Airport
10162	Addis Ababa, Ethiopia: Bole International
10163	Aden, Yemen: Aden International
10164	Amman, Jordan: Marka International
10165	Adak Island, AK: Adak
10166	Adelaide, Australia: Adelaide International
10167	Ardmore, OK: Ardmore Municipal
10168	Andes, Colombia: Andes Airport
10169	Andamooka, Australia: Andamooka Airport
10170	Kodiak, AK: Kodiak Airport
10171	Dallas, TX: Addison
10172	Camp Springs, MD: Joint Base Andrews
10173	St Andrews, United Kingdom: RAF Leuchars
10174	San Andres Island, Colombia: Gustavo Rojas Pinilla
10175	Al Dhafra, United Arab Emirates: Al Dhafra Air Base
10176	Aleneva, AK: Aleneva Airport
10177	Padang Sidempuan, Indonesia: Aek Godang
10178	Abeche, Chad: Abeche Airport
10180	Aioun El Atrouss, Mauritania: Aioun El Atrouss Airport
10181	Buenos Aires, Argentina: Aeroparque Jorge Newbery
10182	Adler/Sochi, Russia: Adler/Sochi Airport
10183	Aalesund, Norway: Vigra
10184	Allakaket, AK: Allakaket Airport
10185	Alexandria, LA: Alexandria International
10186	Akureyri, Iceland: Akureyri Airport
10188	San Rafael, Argentina: San Rafael Airport
10189	Colorado Springs, CO: USAF Academy Airfield
10190	Nebraska, NE: Nebraska City Municipal
10191	Afton, WY: Afton Municipal
10192	Wadesboro, NC: Anson County Jeff Cloud Field
10194	Dallas/Fort Worth, TX: Fort Worth Alliance
10195	Afyon, Turkey: Afyon Airport
10196	Agadir, Morocco: Inezgane
10197	Augsburg, Germany: Augsburg Airport
10198	Pittsburgh, PA: Allegheny County
10199	Agen, France: Agen La Garenne
10200	Angoram, Papua New Guinea: Angoram Airport
10201	Angelholm/Helsingborg, Sweden: Angelholm
10202	Kagua, Papua New Guinea: Kagua Airport
10203	Wanigela, Papua New Guinea: Wanigela Airport
10204	Angoon, AK: Angoon Seaplane Base
10205	Malaga, Spain: Malaga Airport
10206	Agrinion, Greece: Agrinion Airport
10207	Agra, India: Agra Airport
10208	Augusta, GA: Augusta Regional at Bush Field
10209	Ciudad del Este, Paraguay: Guarani International
10210	Aguascalientes, Mexico: Jesus Teran International
10211	Acarigua, Venezuela: Oswaldo Guevara Mujica
10212	Agatti Island, India: Agatti Island Airport
10213	Okinawa, Japan: Naha AB
10214	Abha, Saudi Arabia: Abha Airport
10215	Ardmore, OK: Ardmore Downtown Executive
10216	Athens, GA: Athens/Ben Epps
10217	Alghero/Sassari, Italy: Alghero
10218	Ahuas, Honduras: Auas
10219	Amchitka Island, AK: Amchitka
10220	Al Hoceima, Morocco: Cherif El Idrissi International
10221	Alliance, NE: Alliance Municipal
10222	Anita Bay, AK: Anita Bay Airport
10223	Anderson, IN: Anderson Municipal-Darlington Field
10224	Aiken, SC: Aiken Municipal
10225	Wainwright, AK: Wainwright Airport
10226	Aitutaki, Cook Islands: Aitutaki Airport
10227	Atlantic City, NJ: Bader Field
10228	Lake of the Ozarks, MO: Lee C Fine Memorial
10229	Ajaccio, France: Ajaccio Napoleon Bonaparte
10230	Jouf, Saudi Arabia: Al Jouf
10231	Akjoujt, Mauritania: Akjoujt Airport
10232	Aizwal, India: Lengpui
10233	Anjouan, Comoros: Ouani
10234	Arvidsjaur, Sweden: Arvidsjaur Airport
10235	Aracaju, Brazil: Santa Maria
10236	Agades, Niger: Mano Dayak
10237	Atka, AK: Atka Airport
10238	Akron, OH: Akron Fulton International
10239	Kufrah, Libya: Kufra
10241	Akiak, AK: Akiak Airport
10242	Asahikawa, Japan: Asahikawa Airport
10243	Akhiok, AK: Akhiok Airport
10244	Auckland, New Zealand: Auckland International
10245	King Salmon, AK: King Salmon Airport
10246	Akron, CO: Colorado Plains Regional
10247	Anaktuvuk Pass, AK: Anaktuvuk Pass Airport
10248	Akure, Nigeria: Akure Airport
10249	Auki, Solomon Islands: Auki Airport
10250	Akrotiri, Cyprus: Akrotiri Airport
10251	Aktyubinsk, Kazakhstan: Aktyubinsk Airport
10252	Sittwe, Burma: Sittwe Airport
10253	Albertville, AL: Albertville Regional-Thomas J Brumlik Field
10254	Alabaster, AL: Shelby County
10255	Huntsville, AL: Huntsville Executive Airport Tom Sharp Jr
10256	Almaty, Kazakhstan: Almaty Airport
10257	Albany, NY: Albany International
10258	Alicante, Spain: Alicante Elche
10259	Alpine, TX: Alpine Casparis Municipal
10260	Alta, Norway: Alta Airport
10261	Algiers, Algeria: Houari Boumediene
10262	Albany, Australia: Albany Airport
10263	Alice, TX: Alice International
10264	Alexander Bay, South Africa: Alexander Bay Airport
10265	Asela, Ethiopia: Asela Airport
10266	Alamogordo, NM: Alamogordo White Sands Regional
10267	Alton, IL: St. Louis Regional
10268	Waterloo, IA: Waterloo Regional
10269	Aleppo, Syria: Aleppo International
10270	Alegrete, Brazil: Alegrete Airport
10271	Alexandra, New Zealand: Alexandra Airport
10272	Alamosa, CO: San Luis Valley Regional/Bergman Field
10273	Alenquer, Brazil: Alenquer Airport
10274	Alula, Somalia: Alula Airport
10275	Walla Walla, WA: Walla Walla Regional
10276	Alexander City, AL: Thomas C. Russell Field
10277	Alexandria, Egypt: Alexandria International
10278	Lazy Bay, AK: Alitak Seaplane Base
10279	Amarillo, TX: Rick Husband Amarillo International
10280	Ahmedabad, India: Ahmedabad Airport
10281	Ama, Papua New Guinea: Ama Airport
10282	Amboin, Papua New Guinea: Amboin Airport
10283	Arba Minch, Ethiopia: Arba Minch Airport
10284	Mataram, Indonesia: Selaparang
10285	Durango, CO: Animas Air Park
10286	Puerto Armuelles, Panama: Puerto Armuelles Airport
10287	Amman, Jordan: Queen Alia International
10288	Alma, MI: Gratiot Community
10289	Mao, Chad: Mao Airport
10290	Ampanihy, Madagascar: Ampanihy Airport
10291	Ambon, Indonesia: Pattimura
10292	Amsterdam, Netherlands: Schiphol
10294	Ames, IA: Ames Municipal
10295	Ammaroo, Australia: Ammaroo Station
10296	Ambatomainty, Madagascar: Ambatomainty Airport
10297	Anaheim, CA: Anaheim-Disneyland HP
10298	Anniston, AL: Anniston Regional
10299	Anchorage, AK: Ted Stevens Anchorage International
10300	Anderson, SC: Anderson Regional
10301	Angers, France: Angers Marce
10302	Antofagasta, Chile: Andres Sabella International
10303	Angouleme, France: Angouleme Brie Champniers
10304	Aniak, AK: Aniak Airport
10305	Ankara, Turkey: Etimesgut
10306	Antalaha, Madagascar: Antsirabato
10307	Annette, AK: Annette Island
10308	Angoche, Mozambique: Angoche Airport
10309	Annapolis, MD: Lee
10310	Antwerp, Belgium: Deurne
10311	Andahuaylas, Peru: Andahuaylas Airport
10312	St. Johns, Antigua and Barbuda: V C Bird International
10313	Anvik, AK: Anvik Airport
10314	Andeness, Norway: Andoya
10317	Lima, OH: Lima Allen County
10318	Ancona, Italy: Ancona Falconara
10319	Aomori, Japan: Aomori Airport
10320	Karpathos, Greece: Karpathos Airport
10321	Paso de Los Libres, Argentina: Paso de Los Libres Airport
10322	Altoona, PA: Altoona-Blair County
10323	Alor Setar, Malaysia: Sultan Abdul Halim
10324	Amook Bay, AK: Amook Bay Airport
10325	Denver, CO: Centennial
10326	Apolo, Bolivia: Apolo Airport
10327	Napa, CA: Napa County
10328	San Juan Aposento, Peru: San Juan Aposento Airport
10329	Naples, FL: Naples Municipal
10330	Aberdeen, MD: Phillips AAF
10331	Apataki, French Polynesia: Apataki Airport
10332	Nampula, Mozambique: Nampula Airport
10333	Alpena, MI: Alpena County Regional
10334	Apartado, Colombia: Apartado Airport
10335	April River, Papua New Guinea: April River Airport
10336	Jasper, TN: Marion County Brown Field
10337	Apple Valley, CA: Apple Valley Airport
10338	Apia, Samoa: Faleolo International
10339	Qaisumah, Saudi Arabia: Hafr Al Batin
10340	Aqaba, Jordan: King Hussein International
10342	Arequipa, Peru: Rodriguez Ballon International
10343	Saqani, Fiji: Saqani Airport
10344	Girdwood, AK: Girdwood Airport
10345	Russellville, AR: Russellville Regional
10346	Conway, AR: Dennis F Cantrell Field
10347	New Iberia, LA: Acadiana Regional
10348	Ann Arbor, MI: Ann Arbor Municipal
10349	Arctic Village, AK: Arctic Village Airport
10350	Alor, Indonesia: Arcadia Municipal
10351	Arecibo, PR: Antonio/Nery/Juarbe Pol
10352	Walnut Ridge, AR: Walnut Ridge Regional
10353	Arkhangelsk, Russia: Talagi
10354	Arica, Chile: Chacalluta
10355	Arusha, Tanzania: Arusha Airport
10356	Armidale, Australia: Armidale Airport
10357	Stockholm, Sweden: Arlanda
10358	Aragip, Papua New Guinea: Aragip Airport
10359	Arauquita, Colombia: Arauquita Airport
10360	Aragarcas, Brazil: Aragarcas Airport
10361	Watertown, NY: Watertown International
10362	Aracatuba, Brazil: Aracatuba Airport
10363	Minocqua/Woodruff, WI: Lakeland/Noble F. Lee Memorial Field
10364	Arad, Romania: Arad International
10365	Asbury Park, NJ: Asbury Park/Monmouth County
10366	Ararat, Australia: Ararat Airport
10367	N'zeto, Angola: N'zeto Airport
10368	Assab, Eritrea: Assab International
10369	Ashgabat, Turkmenistan: Ashgabat Airport
10370	Ascension, Bolivia: Ascension Airport
10371	Andros Town, The Bahamas: Fresh Creek
10372	Aspen, CO: Aspen Pitkin County Sardy Field
10373	Ashburton, New Zealand: Ashburton Airport
10374	Nashua, NH: Boire Field
10375	Ascension Island, Saint Helena, Ascension, and Tristan da Cunha: Ascension Aux Af
10376	Amami O Shima, Japan: Amami
10377	Yamoussoukro, Cote d'Ivoire: Yamoussoukro Airport
10378	Marshall, TX: Harrison County
10379	Asmara, Eritrea: Asmara International
10380	Talladega, AL: Talladega Municipal
10381	Asosa, Ethiopia: Asosa Hidase
10382	Alice Springs, Australia: Alice Springs Airport
10383	Austin, NV: Austin Airport
10384	Kayseri, Turkey: Kayseri Airport
10385	Astoria/Seaside, OR: Astoria Regional
10386	Asuncion, Paraguay: Silvio Pettirossi International
10387	Aswan, Egypt: Aswan International
10388	Ashland, WI: John F Kennedy Memorial
10389	Ashley, ND: Ashley Municipal
10390	Anta, Peru: Anta Huaraz
10391	Atbara, Sudan: Atbara Airport
10392	Arthur's Town, The Bahamas: Arthur's Town Airport
10393	Antlers, OK: Antlers Municipal
10394	Athens, Greece: Eleftherios Venizelos International
10395	Artigas, Uruguay: Artigas International
10396	Atqasuk, AK: Atqasuk Edward Burnell Sr. Memorial
10397	Atlanta, GA: Hartsfield-Jackson Atlanta International
10398	Altamira, Brazil: Altamira Airport
10399	Namatanai, Papua New Guinea: Namatanai Airport
10400	Athens, OH: Ohio University
10401	Aitape, Papua New Guinea: Aitape Airport
10402	Amritsar, India: Amritsar International
10403	Atar, Mauritania: Atar Airport
10404	Artesia, NM: Artesia Municipal
10405	Atmautluak, AK: Atmautluak Airport
10406	Attu, AK: Casco Cove CGS
10407	Ati, Chad: Ati Airport
10408	Appleton, WI: Appleton International
10409	Watertown, SD: Watertown Regional
10410	Assiut, Egypt: Assiut Airport
10411	Aruba, Aruba: Reina Beatrix International
10412	Arauca, Colombia: Santiago Perez
10413	Augustus Downs, Australia: Augustus Downs Airport
10414	Augusta/Waterville, ME: Augusta State
10415	Abu Dhabi, United Arab Emirates: Abu Dhabi International
10416	Alakanuk, AK: Alakanuk Airport
10417	Austin/Albert Lea, MN: Austin Municipal
10418	Auburn, CA: Auburn Municipal
10419	Auburn, AL: Auburn University Regional
10420	Aguan, Papua New Guinea: Aguan Papua N.G.
10421	Atuona, French Polynesia: Hiva Oa/Atuona
10422	Aurillac, France: Aurillac Airport
10423	Austin, TX: Austin - Bergstrom International
10424	Wausau, WI: Wausau Downtown
10425	Araguaina, Brazil: Araguaina Airport
10426	Aneityum, Vanuatu: Aneityum Airport
10427	Aurora, IL: Aurora Municipal
10428	Aviano, Italy: Aviano AB
10430	Ciego de Avila, Cuba: Maximo Gomez
10431	Asheville, NC: Asheville Regional
10432	Avignon, France: Avignon Caumont
10433	Avon Park, FL: Avon Park Executive
10434	Scranton/Wilkes-Barre, PA: Wilkes Barre Scranton International
10435	Avalon, Australia: Avalon Airport
10436	Tucson, AZ: Marana Regional
10437	Avalon, CA: Catalina
10438	Awasa, Ethiopia: Lake Awasa
10439	Wake Island, TT: Wake Island Airfield
10440	West Memphis, AR: West Memphis Municipal
10441	Awar, Papua New Guinea: Awar Airport
10442	Andrews, TX: Andrews County
10443	Ahwaz, Iran: Ahwaz Airport
10444	The Valley, Anguilla: Clayton J Lloyd
10445	Alexandria Bay, NY: Maxson Airfield
10446	Aramac, Australia: Aramac Airport
10447	Alexandroupolis, Greece: Dimokritos
10448	Armenia, Colombia: El Eden
10449	Alexandria, MN: Chandler Field
10450	Spring Point, The Bahamas: Spring Point Airport
10451	Altus, OK: Altus/Quartz Mountain Regional
10452	Akita, Japan: Akita Airport
10453	Axum, Ethiopia: Axum Atse Yohannes IV
10454	Wapakoneta, OH: Neil Armstrong
10455	Eagle Nest, NM: Angel Fire
10456	Anthony Lagoon, Australia: Anthony Lagoon Airport
10457	Ayacucho, Peru: Coronel FAP Alfredo Mendivil Duarte
10458	Ayers Rock, Australia: Ayers Rock Connellan
10459	Ayr, Australia: Ayr Airport
10460	Waycross, GA: Waycross-Ware County
10461	Antalya, Turkey: Antalya Airport
10462	Ayawasi, Indonesia: Ayawasi Airport
10463	Grand Canyon, AZ: Valle
10464	Williams, AZ: H. A. Clark Memorial Field
10465	Glendale, AZ: Glendale Municipal
10466	Phoenix, AZ: Phoenix - Mesa Gateway
10467	Yazd, Iran: Shahid Sadooghi
10468	Apatzingan, Mexico: Pablo L. Sidar
10469	Kalamazoo, MI: Kalamazoo/Battle Creek International
10470	Samana, Dominican Republic: El Catey International
10471	Biddeford, ME: Biddeford Municipal
10472	Carrabassett, ME: Sugarloaf Regional
10473	Bialla, Papua New Guinea: Bialla Airport
10474	Marysville, CA: Beale AFB
10475	Barranca de Upia, Colombia: Barranca de Upia Airport
10476	Shreveport, LA: Barksdale AFB
10477	Barcelonnette, France: Barcelonnette Airport
10478	Westfield, MA: Westfield Barnes Regional
10479	Baguio, Philippines: Baguio Airport
10480	Manama, Bahrain: Bahrain International
10481	Buenos Aires, Costa Rica: Buenos Aires Airport
10482	Baku, Azerbaijan: Heydar Aliyev International
10483	Batman, Turkey: Batman Airport
10484	Battle Mountain, NV: Battle Mountain Airport
10485	Ban Mak Khaeng, Thailand: Udorn AB
10486	Barranquilla, Colombia: Ernesto Cortissoz
10487	Baker Island, AK: Baker AAF
10488	Barth, East Germany: Barth Airport
10489	Bauru, Brazil: Bauru-Arealva
10490	Baotou, China: Baotou Airport
10491	Barnaul, Russia: Mikhaylovka
10492	Baia Mare, Romania: Maramures
10493	Balmaceda, Chile: Balmaceda Airport
10494	Bay City, TX: Bay City Regional
10495	Burlington, MA: N Eng Heliport
10497	Bhubaneswar, India: Bhubaneswar Airport
10498	Berbera, Somalia: Berbera International
10499	Barbuda, Antigua and Barbuda: Cocoa Point
10500	Basse Terre, Guadeloupe: Baillif
10501	Blackbushe, United Kingdom: Blackbushe Airport
10502	Berberati, Central African Republic: Berberati Airport
10503	Bucharest, Romania: Baneasa Aurel Vlaicu
10504	Blue Bell, PA: Wings Field
10505	Bambari, Central African Republic: Bambari Airport
10506	Zambezi, Zambia: Zambezi Airport
10507	Baracoa, Cuba: Gustavo Rizo
10508	Blacksburg, VA: Virginia Tech/Montgomery Executive
10509	Bear Creek, AK: Bear Creek Airport
10510	Bacolod, Philippines: Bacolod Airport
10511	Bryce Canyon, UT: Bryce Canyon Airport
10512	Baucau, Timor-Leste: Cakung
10513	Barcaldine, Australia: Barcaldine Airport
10514	Crestone, CO: Baca Grande
10515	Barra del Colorado, Costa Rica: Barra del Colorado Airport
10516	Bacau, Romania: George Enescu Bacau International
10517	Barcelona, Spain: Barcelona Airport
10518	Belle Chasse, LA: Southern Seaplane
10519	Boca Raton, FL: Boca Raton Public
10520	Bulchi, Ethiopia: Bulchi Airport
10521	Hamilton, Bermuda: L. F. Wade International
10522	Bundaberg, Australia: Bundaberg Airport
10523	Baudette, MN: Baudette International
10524	Blanding, UT: Blanding Municipal
10525	Bandar Lengeh, Iran: Bandar Lengeh Airport
10526	Bird Island, Seychelles: Bird Island Airport
10527	Bandjarmasin, Indonesia: Syamsudin Noor
10528	Bondoukou, Cote d'Ivoire: Bondoukou/Soko
10529	Hartford, CT: Bradley International
10530	Bandirma, Turkey: Bandirma Airport
10531	Badin, Pakistan: Talhar
10532	Bandung, Indonesia: Husein Sastranegara
10533	Bhadrapur/Chandragadhi, Nepal: Chandragadhi
10534	Vadodara, India: Vadodara Airport
10535	Bridgeport, CT: Igor I Sikorsky Memorial
10536	Brindisi, Italy: Brindisi Airport
10537	Bardufoss, Norway: Bardufoss Airport
10538	Bandon, OR: Bandon State
10539	Benbecula, United Kingdom: Benbecula Airport
10540	Bedford, MA: Laurence G Hanscom Field
10541	Bluefields, Nicaragua: Bluefields Airport
10542	Belgrade, Serbia: Beograd
10543	Benton Harbor/St. Joseph, MI: Southwest Michigan Regional
10544	Beica, Ethiopia: Beica Airport
10545	Belem, Brazil: Val de Cans International
10547	Benghazi, Libya: Benina International
10548	Newcastle, Australia: Lake Macquarie
10549	Berlin, Germany: Berlin Metropolitan Area
10550	Brest, France: Brest Bretagne
10551	Bethel, AK: Bethel Airport
10552	Bedourie, Australia: Bedourie North
10553	Beersheba, Israel: Teyman
10554	Beira, Mozambique: Beira Airport
10555	Beirut, Lebanon: Rafic Hariri International
10556	Blue Fox Bay, AK: Blue Fox Bay Airport
10557	Bradford, PA: Bradford Regional
10558	Scottsbluff, NE: Western Neb. Regional/William B. Heilig Field
10559	Seattle, WA: Boeing Field/King County International
10560	Aurora, CO: Buckley AFB
10561	Bakersfield, CA: Meadows Field
10562	Mobile, AL: Mobile Downtown
10563	Bloemfontein, South Africa: Bram Fischer International
10564	Buffalo Range, Zimbabwe: Buffalo Range Airport
10565	Beaver Falls, PA: Beaver County
10566	Bahia de Pinas, Panama: Bahia de Pinas Airport
10567	Bedford, IN: Virgil I Grissom Municipal
10568	Belfast, United Kingdom: Belfast Aldergrove
10569	Beaufort, SC: Beaufort County
10570	Bucaramanga, Colombia: Palonegro
10571	Booue, Gabon: Booue Airport
10572	Borger, TX: Hutchinson County
10573	Bainbridge, GA: Decatur County Industrial Air Park
10574	Bangui, Central African Republic: Bangui-M'Poko
10575	Barbados/Bridgetown, Barbados: Grantley Adams International
10576	Baglung, Nepal: Baglung Airport
10577	Binghamton, NY: Greater Binghamton/Edwin A. Link Field
10578	Bruggen, Germany: Bruggen Airport
10579	Bergen, Norway: Flesland
10580	Big Lake, AK: Big Lake Airport
10581	Bangor, ME: Bangor International
10582	Big Spring, TX: Big Spring McMahon-Wrinkle
10583	Bagdad, AZ: Bagdad Airport
10584	Bangassou, Central African Republic: Bangassou Airport
10585	Baghdad, Iraq: Al Muthana
10586	Bage, Brazil: Comandante Gustavo Kraemer
10587	Bergamo, Italy: Bergamo Orio Al Serio
10588	Shaikh Isa, Bahrain: Isa AB
10589	Bar Harbor, ME: Hancock County-Bar Harbor
10590	Bullhead City, AZ: Laughlin/Bullhead International
10591	Belfast, United Kingdom: Belfast City
10592	Blenheim, New Zealand: Woodbourne
10593	Brus Laguna, Honduras: Araslaya
10594	Bisha, Saudi Arabia: Bisha Airport
10595	Bahia Blanca, Argentina: Comandante Espora
10596	Bhuj, India: Bhuj Airport
10597	Bukhara, Uzbekistan: Bukhara Airport
10598	Bahia de Los Angeles, Mexico: Bahia de Los Angeles North
10599	Birmingham, AL: Birmingham-Shuttlesworth International
10600	Beihan, Yemen: Beihan Airport
10601	Bhopal, India: Raja Bhoj
10602	Broken Hill, Australia: Broken Hill Airport
10603	Bharatpur, Nepal: Bharatpur Airport
10604	Bathurst, Australia: Bathurst Airport
10605	Brighton Downs, Australia: Brighton Downs Airport
10606	Bhavnagar, India: Bhavnagar Airport
10607	Bahawalpur, Pakistan: Bahawalpur International
10608	Birmingham, United Kingdom: Birmingham Airport
10609	Beihai, China: Beihai Airport
10610	Belo Horizonte, Brazil: Belo Horizonte Metropolitan Area
10611	Bastia, France: Bastia Poretta
10612	Big Creek, AK: Big Creek Airport
10613	Block Island, RI: Block Island State
10614	Beatrice, NE: Beatrice Municipal
10615	El Paso, TX: Biggs AAF
10616	Big Delta, AK: Allen AAF
10617	Bishop, CA: Bishop Airport
10618	Bikini Atoll, Marshall Islands: Bikini Atoll Airport
10619	Biak, Indonesia: Manuhua
10620	Billings, MT: Billings Logan International
10621	Bimini, The Bahamas: Bimini International
10622	Bamyan, Afghanistan: Bamyan Airport
10623	Bilbao, Spain: Bilbao Airport
10624	Bulimba, Australia: Bulimba Airport
10625	Biarritz, France: Biarritz Pays Basque
10626	Biratnagar, Nepal: Biratnagar Airport
10627	Bismarck/Mandan, ND: Bismarck Municipal
10628	Bria, Central African Republic: Bria Airport
10629	Biloxi, MS: Keesler AFB
10630	Broomfield, CO: Rocky Mountain Metro
10631	Bemidji, MN: Bemidji Regional
10632	Wooster, OH: Wayne County
10633	Banjul, The Gambia: Banjul International
10634	Bujumbura, Burundi: Bujumbura International
10635	Bahir Dar, Ethiopia: Bahir Dar Ginbot Haya International
10636	Bajura, Nepal: Bajura Airport
10637	Bodrum, Turkey: Imsik
10638	Leon/Guanajuato, Mexico: Guanajuato International
10639	Badajoz, Spain: Badajoz Airport
10640	Buckland, AK: Buckland Airport
10641	Baker, OR: Baker City Municipal
10642	Brooks Lake, AK: Brooks Lake Airport
10643	Branson, MO: Branson Airport
10644	Kekaha, Kauai, HI: Barking Sands PMRF
10645	Kota Kinabalu, Malaysia: Kota Kinabalu International
10646	Bangkok, Thailand: Don Mueang International
10647	Cleveland, OH: Burke Lakefront
10648	Bakelalan, Malaysia: Bakelalan Airport
10650	Bamako, Mali: Modibo Keita
10651	Blackall, Australia: Blackall Airport
10652	Bengkulu, Indonesia: Fatmawati Soekarno
10653	Betioky, Madagascar: Betioky Airport
10654	Beckley, WV: Raleigh County Memorial
10655	Brookings, SD: Brookings Regional
10656	Bukavu, Congo (Kinshasa): Bukavu Kavumu
10657	Bukoba, Tanzania: Bukoba Airport
10658	Barcelona, Venezuela: General Jose Antonio Anzoategui International
10659	Balboa, Panama: Albrook AFB
10660	Bali, Cameroon: Bali Airport
10661	Boulder City, NV: Boulder City Municipal
10662	Borlange, Sweden: Borlange Airport
10663	Princeton/Bluefield, WV: Mercer County
10664	Belaga, Malaysia: Belaga Airport
10665	Blythe, CA: Blythe Airport
10666	Bellingham, WA: Bellingham International
10667	Batna, Algeria: Mostepha Ben Boulaid
10668	Blackpool, United Kingdom: Blackpool Airport
10669	Billund, Denmark: Billund Airport
10670	Belmar/Farmingdale, NJ: Monmouth Executive
10671	Blonduos, Iceland: Blonduos Airport
10672	Bellavista, Peru: Bellavista 1
10673	Bologna, Italy: Bologna Airport
10674	Bangalore, India: Kempegowda International
10675	Blackwater, Australia: Blackwater Airport
10676	Belleville, IL: Scott AFB/MidAmerica
10677	Blantyre, Malawi: Chileka International
10678	Stockholm, Sweden: Bromma
10679	Bumba, Congo (Kinshasa): Bumba Airport
10680	Brigham City, UT: Brigham City Airport
10681	Belo, Madagascar: Belo Sur Tsiribihina
10682	Broome, Australia: Broome International
10683	Bloomington, IN: Monroe County
10684	Bomai, Papua New Guinea: Bomai Airport
10685	Bloomington/Normal, IL: Central Illinois Regional
10686	Baramita, Guyana: Baramita Airport
10687	Berlin, NH: Berlin Regional
10688	Bitam, Gabon: Bitam Airport
10689	Bhamo, Burma: Banmaw
10690	Brampton Island, Australia: Brampton Island Airport
10691	Bordj Badji Mokhtar, Algeria: Bordj Mokhtar
10692	Big Mountain, AK: Big Mountain AFS
10693	Nashville, TN: Nashville International
10694	Boende, Congo (Kinshasa): Boende Airport
10695	Bandar Abbas, Iran: Bandar Abbas International
10696	Brisbane, Australia: Brisbane International
10697	Baranof, AK: Warm Spring Bay Seaplane Base
10698	Banning, CA: Banning Municipal
10699	Benin City, Nigeria: Benin City Airport
10700	Ballina, Australia: Ballina Byron Gateway
10701	Barnwell, SC: Barnwell Regional
10702	Bronnoysund, Norway: Bronnoy
10703	Burns, OR: Burns Municipal
10704	Barinas, Venezuela: Barinas Airport
10705	Banja Luka, Bosnia and Herzegovina: Banja Luka Airport
10706	Banz, Papua New Guinea: Banz Airport
10707	Boma, Congo (Kinshasa): Boma Airport
10708	Bora Bora, French Polynesia: Bora Bora Motu Mute
10709	Bocas del Toro, Panama: Bocas del Toro International
10710	Bordeaux, France: Bordeaux Merignac
10711	Bogota, Colombia: El Dorado International
10712	Bournemouth, United Kingdom: Bournemouth Airport
10713	Boise, ID: Boise Air Terminal
10714	Burgas, Bulgaria: Burgas Airport
10715	Brookings, OR: Brookings Airport
10716	Mumbai, India: Chhatrapati Shivaji International
10717	Bonaire, Bonaire, Sint Eustatius, and Saba: Flamingo International
10718	Bodo, Norway: Bodo Airport
10719	Boku, Papua New Guinea: Boku Airport
10720	Belfort, France: Fontaine
10721	Boston, MA: Logan International
10722	Bartow, FL: Bartow Municipal
10723	Borroloola, Australia: Borroloola Airport
10724	Bobo Dioulasso, Burkina Faso: Bobo Dioulasso Airport
10725	Bislig, Philippines: Bislig Airport
10726	Balikpapan, Indonesia: Sultan Aji Muhammad Sulaiman Sepinggan
10727	Porto Seguro, Brazil: Porto Seguro Airport
10728	Beaumont/Port Arthur, TX: Jack Brooks Regional
10729	Baler, Philippines: Baler Airport
10730	London, United Kingdom: Biggin Hill
10731	Brunswick, GA: Brunswick Golden Isles
10732	Aguadilla, PR: Rafael Hernandez
10733	Blagoveschensk, Russia: Ignatyevo
10734	Bequia, Saint Vincent and the Grenadines: J. F. Mitchell
10735	Bartlett Cove, AK: Bartlett Cove Seaplane Base
10736	Parana, Brazil: Pato Branco
10737	Barreiras, Brazil: Barreiras Airport
10738	San Carlos de Bariloche, Argentina: San Carlos de Bariloche Airport
10739	Brainerd, MN: Brainerd Lakes Regional
10740	Bremen, Germany: Bremen Airport
10741	Whitesburg, KY: Whitesburg Municipal
10742	Bari, Italy: Bari Airport
10743	Bourke, Australia: Bourke Airport
10744	Burlington, IA: Southeast Iowa Regional
10745	Barquisimeto, Venezuela: Barquisimeto International
10746	Berne, Switzerland: Bern/Belp
10747	Brownsville, TX: Brownsville South Padre Island International
10748	Brno, Czech Republic: Turany
10749	Barra, United Kingdom: Barra Airport
10750	Bristol, United Kingdom: Bristol Airport
10751	Bathurst Island, Australia: Bathurst Island Airport
10752	Brussels, Belgium: Brussels National
10753	Bremerhaven, Germany: Bremerhaven Airport
10754	Barrow, AK: Wiley Post/Will Rogers Memorial
10755	Barahona, Dominican Republic: Barahona Habanero
10756	Bardstown, KY: Samuels Field
10757	Bosaso, Somalia: Bosaso Airport
10758	Brasilia, Brazil: Presidente Juscelino Kubitschek International
10759	Baoshan, China: Baoshan Airport
10760	Bata, Equatorial Guinea: Bata Airport
10761	Biskra, Algeria: Mohamed Khider
10762	Mulhouse, France: EuroAirport
10763	Austin, TX: Bergstrom AFB
10764	Basco, Philippines: Basco Airport
10765	Bisbee, AZ: Bisbee Municipal
10766	Basra, Iraq: Basrah International
10767	Balsas, Brazil: Balsas Airport
10768	Basankusu, Congo (Kinshasa): Basankusu Airport
10769	Boswell Bay, AK: Boswell Bay Airport
10770	Bartletts, AK: Bartletts Airport
10771	Bertoua, Cameroon: Bertoua Airport
10772	Batticaloa, Sri Lanka: Batticaloa Airport
10773	Bonthe, Sierra Leone: Bonthe Airport
10774	Batu Besar, Indonesia: Batu Besar Airport
10775	Barter Island, AK: Barter Island Airport
10776	Banda Aceh, Indonesia: Sultan Iskandar Muda
10777	Bratsk, Russia: Bratsk Airport
10778	Battle Creek, MI: W K Kellogg
10779	Butte, MT: Bert Mooney
10780	Butler, PA: Pittsburgh Butler Regional
10781	Baton Rouge, LA: Baton Rouge Metropolitan/Ryan Field
10782	Bratislava, Slovakia: M R Stefanik
10783	Bettles, AK: Bettles Airport
10784	Bintulu, Malaysia: Bintulu Airport
10785	Burlington, VT: Burlington International
10786	Beatty, NV: Beatty Airport
10787	Bursa, Turkey: Bursa Airport
10788	Buka Islands, Papua New Guinea: Buka
10789	Burketown, Australia: Burketown Airport
10790	Budapest, Hungary: Budapest Liszt Ferenc International
10791	Buenos Aires, Argentina: Buenos Aires Metropolitan Area
10792	Buffalo, NY: Buffalo Niagara International
10793	Benguela, Angola: 17 de Setembro
10794	Bucharest, Romania: Bucharest Metropolitan Area
10795	Bulolo, Papua New Guinea: Bulolo Airport
10796	Butler, MO: Butler Memorial
10797	Buenaventura, Colombia: Gerardo Tobar Lopez
10798	Burao, Somalia: Burao Airport
10799	Bulawayo, Zimbabwe: J. M. Nkomo International
10800	Burbank, CA: Bob Hope
10801	Batumi, Georgia: Batumi Airport
10802	Buyo, Cote d'Ivoire: Buyo Airport
10803	Bella Union, Uruguay: Bella Union Airport
10804	Bunia, Congo (Kinshasa): Bunia Airport
10805	Bunbury, Australia: Bunbury Airport
10806	Bushehr, Iran: Bushehr Airport
10807	Beauvais, France: Beauvais Tille
10808	Boa Vista, Brazil: Atlas Brasil Cantanhede
10809	Beaver Inlet, AK: Beaver Inlet Seaport
10810	Birdsville, Australia: Birdsville Airport
10811	Bartlesville, OK: Bartlesville Municipal
10812	St. James, MI: Beaver Island
10814	Batesville, AR: Batesville Regional
10815	Beverly, MA: Beverly Regional
10816	Bhairawa, Nepal: Gautam Buddha
10817	Brownwood, TX: Brownwood Regional
10818	Braunschweig, Germany: Braunschweig/Wolfsburg
10819	Bowling Green, KY: Bowling Green-Warren County Regional
10820	Butterworth, Malaysia: Butterworth Airport
10821	Baltimore, MD: Baltimore/Washington International Thurgood Marshall
10822	Bawan, Papua New Guinea: Bawan Airport
10823	Bowman, ND: Bowman Municipal
10824	Bandar Seri Begawan, Brunei: Brunei International
10825	Blaine, WA: Blaine Municipal
10826	Burnie, Australia: Wynyard
10827	Woodbridge, United Kingdom: RAF Bentwaters
10828	Boxborough, MA: Sheraton Inn Heliport
10829	Bade, Indonesia: Bade Airport
10830	Bakel, Senegal: Bakel Airport
10832	Borrego Springs, CA: Borrego Valley
10833	Butuan, Philippines: Bancasi
10834	Boundary, AK: Boundary Airport
10835	Yacuiba, Bolivia: Yacuiba Airport
10836	Rock Hill, SC: Rock Hill/York County/Bryant Field
10837	Buffalo, WY: Johnson County
10838	Blytheville, AR: Arkansas International
10839	Burley/Rupert, ID: Burley Municipal
10840	Bouake, Cote d'Ivoire: Bouake Airport
10841	Boyne Falls, MI: Boyne Mountain
10842	Bantry, Ireland: Bantry Airport
10843	Bayreuth, Germany: Bayreuth Airport
10844	Blakely Island, WA: Blakely Island Airport
10845	Bonanza, Nicaragua: Bonanza Airport
10846	Belize City, Belize: Philip S. W. Goldson International
10847	Bydgoszcz, Poland: Szwederowo
10848	Balikesir, Turkey: Balikesir Airport
10849	Bozeman, MT: Bozeman Yellowstone International
10850	Bolzano, Italy: Bolzano Airport
10851	Beziers, France: Beziers Vias
10852	Washington, DC: Buzzards Point Seaplane Base
10853	Brazoria, TX: Eagle Air Park
10854	Brazzaville, Congo (Brazaville): Maya Maya
10856	Brize Norton, United Kingdom: Brize Norton Airport
10857	Camarillo, CA: Camarillo Airport
10858	Bakersfield, CA: Bakersfield Municipal
10859	Koala Mine, Canada: Koala Mine Airport
10860	Lake Simcoe, Canada: Lake Simcoe Airport
10861	Thetford Mines, Canada: Thetford Mines Airport
10862	Pelee Island, Canada: Pelee Island Airport
10863	Calgary, Canada: Calgary Springbank
10865	Cabinda, Angola: Cabinda Airport
10866	Cascavel, Brazil: Coronel Adalberto Mendes Da Silva
10867	Cadillac, MI: Wexford County
10868	Columbia, SC: Columbia Metropolitan
10869	Carauari, Brazil: Carauari Airport
10870	Cagliari, Italy: Elmas
10871	Ca Mau, Vietnam: Ca Mau Airport
10872	Cairo, Egypt: Cairo International
10873	Canaima, Venezuela: Canaima Airport
10874	Akron, OH: Akron-Canton Regional
10875	Campbeltown, United Kingdom: Campbeltown Airport
10876	Camiri, Bolivia: Choreti
10877	Guangzhou, China: Baiyun International
10878	Cap-Haitien, Haiti: Cap-Haitien International
10879	Caribou, ME: Caribou Municipal
10880	Casablanca, Morocco: Anfa
10881	New Bight, The Bahamas: New Bight Airport
10882	Campos, Brazil: Bartolomeu Lisandro
10883	Carlisle, United Kingdom: Carlisle Airport
10884	Cayenne, French Guiana: Cayenne Felix Eboue
10885	Cobar, Australia: Cobar Airport
10886	Corner Bay, AK: Corner Bay Airport
10887	Cochabamba, Bolivia: Jorge Wilstermann International
10888	Cumberland, MD: Greater Cumberland Regional
10889	Council Bluffs, IA: Council Bluffs Municipal
10890	Cambridge, United Kingdom: Cambridge Airport
10891	Colomb-Bechar, Algeria: Bechar/Leger
10892	Colby, KS: Murray
10893	Ciudad Bolivar, Venezuela: Ciudad Bolivar Airport
10894	Columbus, MS: Columbus AFB
10895	Cotabato, Philippines: Cotabato Airport
10896	Calabar, Nigeria: Margaret Ekpo International
10897	Canberra, Australia: Canberra Airport
10898	Coban, Guatemala: Coban Airport
10899	Canobie, Australia: Canobie Airport
10900	Cayo Coco, Cuba: Jardines del Rey International
10902	Carcassonne, France: Carcassonne Salvaza
10903	Chile Chico, Chile: Chile Chico Airport
10904	Concordia, Brazil: Olavo Cecco Rigon
10905	Calicut, India: Calicut Airport
10906	West Island, Cocos (Keeling) Islands: Cocos Keeling Island
10907	Crisciuma, Brazil: Criciuma
10908	Chakhcharan, Afghanistan: Chakhcharan Airport
10909	Concepcion, Chile: Carriel Sur International
10910	Concord, CA: Buchanan Field
10911	Caracas, Venezuela: Simon Bolivar International
10912	Kolkata, India: Netaji Subhash Chandra Bose International
10914	Caceres, Brazil: Caceres Airport
10915	Charles City, IA: Northeast Iowa Regional
10916	Chub Cay, The Bahamas: Chub Cay Airport
10917	Cold Bay, AK: Cold Bay Airport
10918	Cedar City, UT: Cedar City Regional
10919	Cortina d'Ampezzo, Italy: Cortina d'Ampezzo Airport
10920	Paris, France: Paris Charles de Gaulle
10921	Camden, AR: Harrell Field
10922	Conceicao Do Araguaia, Brazil: Conceicao Do Araguaia Airport
10923	Candle, AK: Candle 2
10924	Camden, SC: Woodward Field
10925	Chadron, NE: Chadron Municipal
10926	Cordova, AK: Merle K Mudhole Smith
10927	Caldwell, NJ: Essex County
10928	Wichita, KS: Cessna Aircraft Field
10929	Lapu-Lapu City, Philippines: Mactan-Cebu International
10930	Crescent City, CA: Jack McNamara Field
10931	Ceduna, Australia: Ceduna Airport
10933	Chicopee Falls, MA: Westover ARB Metropolitan
10934	Chester, United Kingdom: Hawarden
10935	Chiang Rai, Thailand: Chiang Rai Airport
10936	Chelyabinsk, Russia: Balandino
10937	Cape Eleuthera, The Bahamas: Cape Eleuthera Airport
10938	Central, AK: Central Airport
10939	Ciudad Obregon, Mexico: Ciudad Obregon International
10940	Waco Kungo, Angola: Waco Kungo Airport
10941	Concepcion, Bolivia: Concepcion Airport
10942	Cannes, France: Cannes Mandelieu
10943	Cherbourg, France: Cherbourg Maupertus
10944	Cholet, France: Cholet Le Pontreau
10945	Clemson, SC: Oconee County Regional
10946	Connersville, IN: Mettel Field
10947	Crestview, FL: Bob Sikes
10948	Chena Hot Springs, AK: Chena Hot Springs Airport
10949	Murray, KY: Kyle-Oakley Field
10950	Cortez, CO: Cortez Municipal
10951	Coffee Point, AK: Coffee Point Airport
10952	Cabo Frio, Brazil: Cabo Frio Airport
10953	Clermont-Ferrand, France: Clermont Ferrand Auvergne
10954	Cienfuegos, Cuba: Jaime Gonzalez International
10955	Silver City, Canada: Silver City Airport
10956	Caen, France: Caen Carpiquet
10957	Coffs Harbour, Australia: Coffs Harbour Airport
10958	Clifton, AZ: Greenlee County
10959	Corfu, Greece: Ioannis Kapodistrias International
10960	Coffeyville, KS: Coffeyville Municipal
10961	Craig, AK: Craig Seaplane Base
10962	Cuiaba, Brazil: Marechal Rondon International
10963	Cape Gloucester, Papua New Guinea: Cape Gloucester Airport
10964	Cambridge, MD: Cambridge Dorchester Regional
10965	Cleveland, OH: Cuyahoga County
10966	Sao Paulo, Brazil: Congonhas
10967	Cape Girardeau, MO: Cape Girardeau Regional
10968	Jakarta, Indonesia: Soekarno-Hatta International
10969	Camiguin, Philippines: Camiguin Airport
10970	Cologne, Germany: Koeln Bonn
10971	Zhengzhou, China: Xinzheng
10972	Chittagong, Bangladesh: Chittagong Airport
10973	Changchun, China: Dafangshen
10974	Campo Grande, Brazil: Campo Grande International
10975	College Park, MD: College Park Airport
10976	Ciudad Guayana, Venezuela: Ciudad Guayana Metropolitan Area
10977	Chicago, IL: Meigs Field
10978	Cagayan, Philippines: Cagayan de Oro
10979	Casa Grande, AZ: Casa Grande Municipal
10980	Chattanooga, TN: Lovell Field
10981	Christchurch, New Zealand: Christchurch International
10982	Chandler, AZ: Chandler Municipal
10983	Caherciveen, Ireland: Caherciveen Reenroe
10984	Chinhae, South Korea: Jinhae
10985	Chaoyang, China: Chaoyang Airport
10986	Chicago, IL: Chicago Metropolitan Area
10987	Challis, ID: Challis Airport
10988	Chimbote, Peru: Teniente Jaime A. de Montreuil Morales
10990	Charlottesville, VA: Charlottesville Albemarle
10991	Circle Hot Springs, AK: Circle Hot Springs Airport
10992	Chania, Greece: Souda
10993	Chateauroux, France: Chateauroux Airport
10994	Charleston, SC: Charleston AFB/International
10995	Chatham Islands, New Zealand: Chatham Islands Airport
10996	Chuathbaluk, AK: Chuathbaluk Airport
10997	Jiuquan, China: Jiayuguan
10998	Changuinola, Panama: Changuinola 1
10999	Chiloquin, OR: Chiloquin State
11000	Rome, Italy: Ciampino
11001	Avalon, CA: Catalina
11002	Chico, CA: Chico Municipal
11003	Cedar Rapids/Iowa City, IA: The Eastern Iowa
11004	Craig, CO: Craig-Moffat
11005	Changzhi, China: Changzhi Airport
11006	Cobija, Bolivia: Cap Av Civ Anibal Arab Fadul International
11007	Chalkyitsik, AK: Chalkyitsik Airport
11008	Council, AK: Council Airport
11009	Carroll, IA: Arthur N Neu
11010	Chipata, Zambia: Chipata Airport
11011	Cairo, IL: Cairo Regional
11013	Sault Ste. Marie, MI: Chippewa County International
11014	Chomley, AK: Chomley Airport
11015	Canouan, Saint Vincent and the Grenadines: Canouan Airport
11016	Chiclayo, Peru: Capt. Jose A. Quinones Gonzales International
11017	Comiso, Italy: Comiso Airport
11018	Cajamarca, Peru: Gen FAP Armando Revoredo Iglesias
11019	Coimbatore, India: Coimbatore International
11020	Calama, Chile: El Loa
11021	Crafton Island, AK: Crafton Island Airport
11023	Chitral, Pakistan: Chitral Airport
11024	Ciudad Juarez, Mexico: Abraham Gonzalez International
11025	Jeju, South Korea: Jeju International
11026	Clay Center, KS: Clay Center Municipal
11027	Clarksburg/Fairmont, WV: North Central West Virginia
11028	Crooked Creek, AK: Crooked Creek Airport
11029	Clear Lake, CA: Pearce Field
11030	Chongqing, China: Jiangbei
11031	Clarksdale, MS: Fletcher Field
11032	Cancun, Mexico: Cancun International
11033	Carajas, Brazil: Carajas Airport
11034	Cordova, AK: Cordova Municipal
11035	Clarksville, TN: Outlaw Field
11036	Chicken, AK: Chicken Airport
11037	Conakry, Guinea: Conakry Airport
11038	Comilla, Bangladesh: Comilla Airport
11039	Castlebar, Ireland: Castlebar Airport
11040	Clear Lake City, TX: Clear Lake Metroport
11041	Carlsbad, CA: McClellan-Palomar
11042	Cleveland, OH: Cleveland-Hopkins International
11043	Clear, AK: Clear Mews
11044	Coalinga, CA: New Coalinga Municipal
11045	Coolah, Australia: Coolah Airport
11046	Clintonville, WI: Clintonville Municipal
11047	Cluj-Napoca, Romania: Avram Iancu
11048	Clinton, OK: Clinton Regional
11049	College Station/Bryan, TX: Easterwood Field
11050	Port Angeles, WA: William R. Fairchild International
11051	Carolina, Brazil: Carolina Airport
11052	Cali, Colombia: Alfonso Bonilla Aragon International
11053	Clarks Point, AK: Clarks Point Airport
11054	Colima, Mexico: Colima Airport
11055	Calipatria, CA: Cliff Hatfield Memorial
11056	Chehalis, WA: Chehalis Centralia
11057	Charlotte, NC: Charlotte Douglas International
11058	Columbus, IN: Columbus Municipal
11059	Calvi, France: Calvi Sainte Catherine
11060	Cunnamulla, Australia: Cunnamulla Airport
11061	Colombo, Sri Lanka: Bandaranaike International Colombo
11062	Cootamundra, Australia: Cootamundra Airport
11063	Ciudad del Carmen, Mexico: Ciudad del Carmen International
11064	Chambery, France: Chambery Aix Les Bains
11065	Corumba, Brazil: Corumba International
11066	Columbus, OH: John Glenn Columbus International
11067	Champaign/Urbana, IL: University of Illinois/Willard
11068	Chi Mei, Taiwan: Chi Mei Airport
11069	Carmelita, Guatemala: Carmelita Airport
11070	Casablanca, Morocco: Mohammed V International
11071	Colmar, France: Colmar Houssen
11072	Cameta, Brazil: Cameta Airport
11073	Kundiawa, Papua New Guinea: Chimbu
11074	Coromandel, New Zealand: Coromandel Airport
11075	Camaguey, Cuba: Ignacio Agramonte International
11076	Hancock/Houghton, MI: Houghton County Memorial
11077	Cananea, Mexico: Cananea Airport
11078	Coonamble, Australia: Coonamble Airport
11079	Coconut Island, Australia: Coconut Island Airport
11080	Constanta, Romania: Rum Kogalniceanu
11081	Canon City, CO: Fremont County
11082	Belo Horizonte, Brazil: Tancredo Neves International
11083	Concordia, KS: Blosser Municipal
11084	Sindal, Denmark: Sindal Airport
11085	Carlsbad, NM: Cavern City Air Terminal
11086	Chino, CA: Chino Airport
11087	Corrientes, Argentina: Corrientes Airport
11088	Chanaral, Chile: Chanaral Airport
11089	Cairns, Australia: Cairns International
11090	Waco, TX: TSTC Waco
11091	Chiang Mai, Thailand: Chiang Mai International
11092	Moab, UT: Canyonlands Field
11093	Marina, CA: Marina Municipal
11094	Melgar, Colombia: Tolemaida AB
11095	Columbia, CA: Columbia Airport
11096	Concordia, Argentina: Comodoro Pierrestegui
11097	Cody, WY: Yellowstone Regional
11098	Coeur d'Alene, ID: Coeur d'Alene - Pappy Boyington Field
11099	Cocoa Beach, FL: Patrick AFB
11100	Condoto, Colombia: Mandinga
11101	Cooch Behar, India: Cooch Behar Airport
11102	Coonabarabran, Australia: Coonabarabran Airport
11103	Kochi, India: Cochin International
11104	Coll Island, United Kingdom: Coll
11105	Coleman, TX: Coleman Municipal
11106	Concord, NH: Concord Municipal
11107	Cotonou, Benin: Card Bernardin Gadin de Cadjehoun International
11108	Cordoba, Argentina: Ambrosio L. V. Taravella
11109	Colorado Springs, CO: City of Colorado Springs Municipal
11110	Cotulla, TX: Cotulla-La Salle County
11111	Columbia, MO: Columbia Regional
11112	Coolawanyah, Australia: Coolawanyah Airport
11113	Cape Palmas, Liberia: Cape Palmas Airport
11114	Capurgana, Colombia: Capurgana Airport
11115	Chapelco, Argentina: Aviador C. Campos
11116	Coober Pedy, Australia: Coober Pedy Airport
11117	Campeche, Mexico: Ingeniero Alberto Acuna Ongay International
11118	Copenhagen, Denmark: Kastrup
11119	Cape Rodney, Papua New Guinea: Cape Rodney Airport
11120	Copiapo, Chile: Chamonate
11121	Campinas, Brazil: Viracopos International
11122	Casper, WY: Casper/Natrona County International
11123	St. Louis, MO: Bi-State Parks
11124	Cape Town, South Africa: Cape Town International
11125	Campina Grande, Brazil: Presidente Joao Suassuna
11126	Culebra, PR: Benjamin Rivera Noriega
11127	Calais, France: Calais Dunkerque
11128	Carbondale, CO: Glen-Aspen
11130	Cheraw, SC: Cheraw Municipal/Lynch Bellinger Field
11131	Craiova, Romania: Craiova Airport
11132	Collarenebri, Australia: Collarenebri Airport
11133	Cartago, Colombia: Cartago Airport
11134	Comodoro Rivadavia, Argentina: Comodoro Rivadavia Airport
11135	Myrtle Beach, SC: Grand Strand
11136	Jacksonville, FL: Jacksonville Executive at Craig
11137	Crooked Island, The Bahamas: Colonel Hill
11138	Luzon Island, Philippines: Diosdado Macapagal International
11139	Charleroi, Belgium: Brussels South
11140	Corpus Christi, TX: Corpus Christi International
11141	Caravelas, Brazil: Caravelas Airport
11142	Ceres, Argentina: Ceres Airport
11143	Corsicana, TX: C David Campbell Field-Corsicana Municipal
11144	Carriacou, Grenada: Lauriston
11145	Crotone, Italy: Crotone Airport
11146	Charleston/Dunbar, WV: Yeager
11147	Corinth, MS: Roscoe Turner
11148	Cresswell Downs, Australia: Cresswell Downs Airport
11149	Crested Butte, CO: Buckhorn Ranch
11150	Columbus, GA: Columbus Airport
11151	Casino, Australia: Casino Airport
11152	Clinton, OK: Clinton Sherman
11153	Carson City, NV: Carson
11154	Cape Spencer, AK: Cape Spencer C.G. Helipad
11155	Casuarito, Colombia: Casuarito Airport
11156	Cassilandia, Brazil: Cassilandia Airport
11157	Castaway, Fiji: Castaway Airport
11158	Cape Sabine, AK: Cape Sabine Airport
11159	Crossville, TN: Crossville Memorial-Whitson Field
11160	Changsha, China: Huanghua
11161	Catania, Italy: Catania-Fontanarossa
11162	Cut Bank, MT: Cut Bank International
11163	Catamarca, Argentina: Catamarca Aeroclub
11164	Cartagena, Colombia: Rafael Nunez
11165	Coatesville, PA: Chester County G. O. Carlson
11166	Charleville, Australia: Charleville Airport
11167	Chetumal, Mexico: Chetumal International
11168	Cooktown, Australia: Cooktown Airport
11169	Calverton, NY: Calverton Executive Airpark
11170	Sapporo, Japan: New Chitose
11171	Le Castellet, France: Le Castellet Airport
11172	Chengdu, China: Shuangliu
11173	Cottonwood, AZ: Cottonwood Airport
11174	Cortland, NY: Cortland County Chase Field
11175	Cross City, FL: Cross City Airport
11176	Columbia, SC: Jim Hamilton L. B. Owens
11177	Cucuta, Colombia: Camilo Daza
11178	Cuenca, Ecuador: Cuenca Airport
11179	Cuneo, Italy: Levaldigi
11180	Culiacan, Mexico: Culiacan International
11181	Cumana, Venezuela: Cumana Airport
11183	Carupano, Venezuela: General Jose Francisco Bermudez
11184	Coen, Australia: Coen Airport
11185	Willemstad, Curacao: Hato
11186	Cutral-Co, Argentina: Cutral-Co Airport
11187	Chihuahua, Mexico: General Roberto Fierro Villalobos International
11188	Cube Cove, AK: Cube Cove Airport
11189	Cue, Australia: Cue Airport
11190	Cusco, Peru: Teniente Alejandro Velasco Astete International
11191	Pittsburgh, PA: Civic Arena H/P
11192	Courchevel, France: Courchevel Airport
11193	Cincinnati, OH: Cincinnati/Northern Kentucky International
11194	Cuernavaca, Mexico: General Mariano Matamoros
11195	Cape Vogel, Papua New Guinea: Cape Vogel Airport
11196	Ciudad Victoria, Mexico: General Pedro Jose Mendez International
11197	Clovis, NM: Clovis Municipal
11198	Corvallis, OR: Corvallis Municipal
11199	Carnarvon, Australia: Carnarvon Airport
11200	Clovis, NM: Cannon AFB
11201	Coventry, United Kingdom: Coventry Airport
11202	Charlevoix, MI: Charlevoix Municipal
11203	Mosinee, WI: Central Wisconsin
11204	Curitiba, Brazil: Afonso Pena
11207	Clinton, IA: Clinton Municipal
11208	Cardiff, United Kingdom: Cardiff Airport
11209	Center Island, WA: Center Island Airport
11210	Cowra, Australia: Cowra Airport
11211	Caicara, Venezuela: Caicara Venez.
11212	Cox's Bazar, Bangladesh: Cox's Bazar Airport
11213	Chitina, AK: Chitina Airport
11214	Coldfoot, AK: Coldfoot Airport
11215	Vancouver, Canada: Coal Harbour Seaplane Base
11216	Christmas Island, Kiribati: Christmas Island Airport
11217	Caxias Do Sul, Brazil: Campo Dos Bugres
11218	Calexico, CA: Calexico International
11219	Conroe, TX: Conroe North Houston Regional
11220	Cilacap, Indonesia: Tunggul Wulung
11222	Charters Towers, Australia: Charters Towers Airport
11223	Cat Cay, The Bahamas: Cat Cay Airport
11224	Les Cayes, Haiti: Cayes
11225	Cayman Brac, Cayman Islands: Charles Kirkconnell International
11226	Caye Chapel, Belize: Caye Chapel Airport
11227	Chefornak, AK: Chefornak Airport
11229	Chiayi, Taiwan: Chiayi Airport
11230	Chatham, AK: Chatham Airport
11231	Calbayog, Philippines: Calbayog Airport
11232	Colonia, Uruguay: Laguna de Los Patos International
11233	Cheyenne, WY: Cheyenne Regional/Jerry Olson Field
11234	Cape Yakataga, AK: Yakataga
11235	Cauayan, Philippines: Cauayan Airport
11236	Chichen Itza, Mexico: Chichen Itza International
11237	Cruz Alta, Brazil: Cruz Alta Airport
11238	Copper Center, AK: Copper Center 2
11240	Coro, Venezuela: Jose Leonardo Chirino
11241	Cape Romanzof, AK: Cape Romanzof LRRS
11242	Corozal, Belize: Ranchito
11243	Constantine, Algeria: Constantine/Ain El Bey
11244	Cozumel, Mexico: Cozumel International
11245	Chisana, AK: Chisana Airport
11246	Chistochina, AK: Chistochina Airport
11247	Cape Pole, AK: Cape Pole Airport
11248	Cruzeiro Do Sul, Brazil: Cruzeiro Do Sul Airport
11249	Corozal, Colombia: Las Brujas
11250	Czestochowa, Poland: Czestochowy
11251	Changzhou, China: Benniu
11252	Daytona Beach, FL: Daytona Beach International
11253	Dhaka, Bangladesh: Hazrat Shahjalal International
11254	Danang, Vietnam: Danang International
11255	Daet, Philippines: Daet Airport
11256	Daup, Papua New Guinea: Daup Airport
11257	Daggett, CA: Barstow/Daggett
11258	Dakhla Oasis, Egypt: Dakhla
11259	Dallas, TX: Dallas Love Field
11260	Damascus, Syria: Damascus International
11261	Danville, VA: Danville Regional
11262	Dar Es Salaam, Tanzania: Julius Nyerere International
11263	Datong, China: Datong Airport
11264	Daru, Papua New Guinea: Daru Airport
11265	David, Panama: Enrique Malek International
11266	Daxian, China: Daxian Airport
11267	Dayton, OH: James M Cox/Dayton International
11269	Dabaa City, Egypt: Al Alamain International
11271	Debra Marcos, Ethiopia: Debre Marcos
11272	Dublin, GA: W H Bud Barron
11273	Dubbo, Australia: Dubbo Airport
11274	Dubuque, IA: Dubuque Regional
11275	Debra Tabor, Ethiopia: Debre Tabor
11276	Dubrovnik, Croatia: Dubrovnik Airport
11277	Dalby, Australia: Dalby Airport
11278	Washington, DC: Ronald Reagan Washington National
11279	Roseau, Dominica: Canefield
11280	Dahl Creek, AK: Dahl Creek Airport
11281	Finningley, United Kingdom: RAF Finningley
11282	Decatur, AL: Pryor Field Regional
11283	Dodge City, KS: Dodge City Regional
11284	Dorado, PR: Dorado Airport
11285	Zweibrucken, Germany: Zweibruecken
11286	Dera Ghazi Khan, Pakistan: Dera Ghazi Khan International
11287	Debrecen, Hungary: Debrecen Airport
11288	Decatur, IL: Decatur Airport
11289	Decorah, IA: Decorah Municipal
11290	Delhi, India: Indira Gandhi International
11291	Dembi Dollo, Ethiopia: Dembi Dollo Airport
11292	Denver, CO: Denver International
11294	Desroches, Seychelles: Desroches Airport
11295	Detroit, MI: Coleman A. Young Municipal
11296	Deir Ezzor, Syria: Al Jafrah/Deir Ezzor
11297	Defiance, OH: Defiance Memorial
11298	Dallas/Fort Worth, TX: Dallas/Fort Worth International
11299	Danger Bay, AK: Danger Bay Airport
11301	Durango, Mexico: Durango International
11302	Dumaguete, Philippines: Dumaguete Airport
11303	Douglas, WY: Converse County
11304	Dhahran, Saudi Arabia: King Abdulaziz AB
11306	Dhangadhi, Nepal: Dhangadhi Airport
11307	Dhala, Yemen: Dhala Airport
11308	Dothan, AL: Dothan Regional
11309	Dalhart, TX: Dalhart Municipal
11311	Dibrugarh, India: Dibrugarh Airport
11312	Antsiranana, Madagascar: Arrachart
11313	Shangri-La, China: Zhongdian
11314	Dijon, France: Dijon Longvic
11315	Dickinson, ND: Dickinson - Theodore Roosevelt Regional
11316	Dili, Timor-Leste: Presidente Nicolau Lobato International
11317	Diomede Island, AK: Diomede Heliport
11318	Dire Dawa, Ethiopia: Aba Tenna Dejazmatch Yilma
11319	Dolisie, Congo (Brazaville): Dolisie Airport
11320	Diu, India: Diu Airport
11321	Divo, Cote d'Ivoire: Divo Airport
11322	Diyarbakir, Turkey: Diyarbakir Airport
11323	Jambi, Indonesia: Paalmerah
11324	Djerba, Tunisia: Djerba Airport
11325	Djanet, Algeria: Tiska
11326	Jayapura, Indonesia: Sentani
11327	Delta Junction, AK: Delta Junction Airport
11328	Daloa, Cote d'Ivoire: Daloa Airport
11329	Kolding Vamdrup, Denmark: Kolding Vamdrup Airport
11330	Dunk Island, Australia: Kyboola
11331	Dunkirk, NY: Chautauqua County/Dunkirk
11332	Dakar, Senegal: Leopold Sedar Senghor International
11333	Douala, Cameroon: Douala Airport
11334	Dalian, China: Zhoushuizi
11335	Del Rio, TX: Laughlin AFB
11336	Dillingham, AK: Dillingham Airport
11337	Duluth, MN: Duluth International
11338	Dalat, Vietnam: Lienkhang
11339	Dillon, SC: Dillon County
11340	Dalaman, Turkey: Dalaman Airport
11341	Dolomi, AK: Dolomi Airport
11342	The Dalles, OR: Columbia Gorge Regional/The Dalles Municipal
11343	Dali City, China: Xiaguan
11344	Tucson, AZ: Davis Monthan AFB
11345	Moscow, Russia: Domodedovo
11348	Deming, NM: Deming Municipal
11349	Sedalia, MO: Sedalia Regional
11350	Dimapur, India: Manipur Road
11351	Okinawa, Japan: Kadena AB
11352	Dunbar, Australia: Dunbar Airport
11353	Duncan Canal, AK: Duncan Canal Airport
11354	Dundee, United Kingdom: Dundee Airport
11355	Dallas/Fort Worth, TX: Dallas North
11357	Dnipropetrovsk, Ukraine: Dnipropetrovsk International
11358	Augusta, GA: Daniel Field
11359	Dalton, GA: Dalton Municipal
11360	Dianopolis, Brazil: Dianopolis Airport
11361	Deniliquin, Australia: Deniliquin Airport
11362	Dinard, France: Dinard Pleurtuit Saint Malo
11363	Danville, IL: Vermilion Regional
11365	Denizli, Turkey: Cardak
11366	Dodoma, Tanzania: Dodoma Airport
11367	Dora Bay, AK: Dora Bay Airport
11368	Dongola, Sudan: Dongola Airport
11369	Doha, Qatar: Doha International
11370	Donetsk, Ukraine: Donetsk International
11371	Deauville, France: Deauville Normandie
11372	Marigot, Dominica: Douglas Charles
11373	Dos Lagunas, Guatemala: Dos Lagunas Airport
11374	Dourados, Brazil: Dourados Airport
11375	Dover, DE: Dover AFB
11376	Chicago, IL: Du Page County
11377	Dugway, UT: Michael AAF
11378	Dipolog, Philippines: Dipolog Airport
11379	Devonport, Australia: Devonport Airport
11380	Denpasar, Indonesia: Gusti Ngurah Rai International
11381	Deadhorse, AK: Badami
11382	Montijo, Portugal: Montijo Airport
11383	Sebastian, FL: Sebastian Municipal
11384	Soda Springs, ID: Allen H Tigert
11385	Holtville, CA: Holtville Airport
11387	Springfield, TN: Springfield Robertson County
11388	Alpine, AK: Alpine Airstrip
11389	Colusa, CA: Colusa County
11390	Killdeer, ND: Dunn County Weydahl Field
11391	Fort Drum, NY: Wheeler-Sack AAF
11392	Anchorage, AK: Lake Hood Strip
11394	New Smyrna Beach, FL: New Smyrna Beach Municipal
11395	Delhi, LA: Delhi Municipal
11396	Georgetown, KY: Marshall Field
11397	Cozad, NE: Cozad Municipal
11398	Peach Springs, AZ: Grand Canyon West
11399	Whitmore, AZ: Grand Canyon Bar Ten Airstrip
11400	Boscombe, United Kingdom: Boscombe Down
11401	Ketchikan, AK: Neets Bay
11402	Haines, AK: Glacier Point
11403	Peach Springs, AZ: Hualapai
11404	Tsui River, AK: Tsui River Airport
11405	Cape Canaveral, FL: Cape Canaveral AFS Skid Strip
11406	Platinum, AK: Platinum Mine
11407	Mercury, NV: Desert Rock
11408	Derby, Australia: Derby Airport
11409	Drummond Island, MI: Drummond Island Airport
11410	Drift River, AK: Drift River Airport
11411	Deering, AK: Deering Airport
11412	Dirranbandi, Australia: Dirranbandi Airport
11413	Durango, CO: Durango La Plata County
11414	Dresden, Germany: Dresden Airport
11415	Del Rio, TX: Del Rio International
11416	Drummond, MT: Drummond Airport
11417	Darwin, Australia: Darwin International
11418	Finningley, United Kingdom: Doncaster Sheffield
11419	La Desirade, Guadeloupe: La Desirade Airport
11420	Dessie, Ethiopia: Dessie/Combolcha
11421	Destin, FL: Destin Executive
11422	Dera Ismail Khan, Pakistan: D. I. Khan
11423	Des Moines, IA: Des Moines International
11424	Delta, UT: Delta Municipal
11425	Death Valley, CA: Furnace Creek
11427	Detroit Lakes, MN: Detroit Lakes-Wething Field
11428	Dortmund, Germany: Dortmund Airport
11429	Shreveport, LA: Shreveport Downtown
11430	Denton, TX: Denton Enterprise
11431	Decatur Island, WA: Decatur
11432	Detroit, MI: Detroit Metropolitan Area
11433	Detroit, MI: Detroit Metro Wayne County
11434	Durant, OK: Eaker Field
11435	Dublin, Ireland: Dublin Airport
11436	Duncan, OK: Halliburton Field
11437	Dunedin, New Zealand: Dunedin Airport
11438	Dundo, Angola: Dundo Airport
11439	Duck, NC: Pine Island
11440	Douglas, AZ: Bisbee Douglas International
11441	DuBois, PA: DuBois Regional
11442	Duncan/Quamichan Lake, Canada: Duncan
11443	Durban, South Africa: Louis Botha
11444	Dusseldorf, Germany: Duesseldorf
11445	Unalaska, AK: Unalaska Airport
11446	Diavik, Canada: Diavik Airport
11447	Devils Lake, ND: Devils Lake Regional
11448	Davenport, IA: Davenport Municipal
11449	Davao, Philippines: Francisco Bangoy International
11450	Phoenix, AZ: Phoenix - Deer Valley
11452	Davis/Woodland/Winters, CA: Yolo County
11453	Houston, TX: David Wayne Hooks Memorial
11454	Orlando, FL: Walt Disney World
11455	Dubai, United Arab Emirates: Dubai International
11456	Danbury, CT: Danbury Municipal
11457	Dayong, China: Hehua
11458	Anadyr, Russia: Ugolny
11459	Abilene, TX: Dyess AFB
11460	Dushanbe, Tajikistan: Dushanbe Airport
11461	Dzaoudzi, Mayotte: Dzaoudzi-Pamandzi
11462	Durazno, Uruguay: Durazno Airport
11463	Eagle, AK: Eagle Airport
11464	Noatak, AK: Eagle Creek Strip
11466	Nejran, Saudi Arabia: Nejran Airport
11467	Wheatland, WY: Phifer Airfield
11468	Kearney, NE: Kearney Regional
11469	San Sebastian, Spain: San Sebastian Airport
11470	Wenatchee, WA: Pangborn Memorial
11471	Eau Claire, WI: Chippewa Valley Regional
11472	Elba Island, Italy: Marina Di Campo
11473	Entebbe/Kampala, Uganda: Entebbe International
11474	El Obeid, Sudan: El Obeid Airport
11475	Esbjerg, Denmark: Esbjerg Airport
11476	Erbil, Iraq: Erbil International
11477	St. Etienne, France: Saint Etienne Loire
11478	East Tawas, MI: Iosco County
11479	Elizabeth City, NC: Elizabeth City CGAS/Regional
11480	Ercan, Cyprus: Ercan Airport
11481	Panama City, FL: Northwest Florida Beaches International
11482	Newcastle, WY: Mondell Field
11483	Rocksprings, TX: Edwards County
11484	Edna Bay, AK: Edna Bay Airport
11486	Edenton, NC: Northeastern Regional
11487	Anchorage, AK: Elmendorf AFB
11488	Edinburgh, United Kingdom: Edinburgh Airport
11489	Eldoret, Kenya: Eldoret Airport
11490	Edwards, CA: Edwards AFB
11491	Needles, CA: Needles Airport
11492	Eek, AK: Eek Airport
11493	Keene, NH: Dillant Hopkins
11494	Eight Fathom Bight, AK: Eight Fathom Bight Airport
11495	Houston, TX: Ellington
11496	Newport, VT: Northeast Kingdom International
11497	Kefallinia Island, Greece: Argostolion
11498	Cairo, Egypt: Cairo West
11499	Jiyanklis, Egypt: Jiyanklis AB
11500	Beni Suef, Egypt: Beni Suef Airport
11501	Chenega, AK: Chenega Airport
11502	Bergerac, France: Bergerac Dordogne Perigord
11503	Eagle, CO: Eagle County Regional
11504	Crestview, FL: Duke Field
11505	Geneina, Sudan: Geneina Airport
11506	Eagle Pass, TX: Eagle Pass Municipal
11507	Egilsstadir, Iceland: Egilsstadir Airport
11508	Wellington, KS: Wellington Municipal
11510	Eagle River, WI: Eagle River Union
11511	Egegik, AK: Egegik Airport
11512	Cape Newenham, AK: Cape Newenham LRRS
11513	Eagle Harbor, AK: Eagle Harbor Airport
11514	East Hartford, CT: Rentschler Heliport
11515	Eia, Papua New Guinea: Eia Airport
11516	Eisenach, Germany: Eisenach Kindel
11517	Fairbanks, AK: Eielson AFB
11518	Eindhoven, Netherlands: Eindhoven Airport
11519	Road Town, British Virgin Islands: Terrance B Lettsome
11520	Barrancabermeja, Colombia: Yariguies
11521	Wedjh, Saudi Arabia: Wedjh Airport
11522	Eureka, CA: Murray Field
11523	Elkhart, IN: Elkhart Municipal
11524	Elkins, WV: Elkins-Randolph County-Jennings Randolph Field
11525	Elko, NV: Elko Regional
11526	Elizabethtown, KY: Addington Field
11527	Bessemer, AL: Bessemer Airport
11528	Eagle Lake, TX: Eagle Lake Airport
11529	El Banco, Colombia: El Banco Airport
11530	Elcho Island, Australia: Elcho Island Airport
11531	El Dorado, AR: South Arkansas Regional at Goodwin Field
11532	El Fasher, Sudan: El Fasher Airport
11533	El Golea, Algeria: El Golea Airport
11534	North Eleuthera, The Bahamas: North Eleuthera Airport
11535	Elim, AK: Elim Airport
11536	El Recreo, Colombia: El Recreo Airport
11537	Elmira/Corning, NY: Elmira/Corning Regional
11538	Ellensburg, WA: Bowers Field
11540	El Paso, TX: El Paso International
11541	Gassim, Saudi Arabia: Prince Naif Bin Abdulaziz
11543	East London, South Africa: East London Airport
11544	El Tor, Egypt: El Tor Airport
11545	Elfin Cove, AK: Elfin Cove Seaplane Base
11546	Ellamar, AK: Ellamar Seaplane Base
11547	Ely, NV: Ely Airport/Yelland Field
11548	Derby, United Kingdom: East Midlands
11549	Emerald, Australia: Emerald Airport
11550	Emmonak, AK: Emmonak Airport
11551	Kemmerer, WY: Kemmerer Municipal
11552	Nema, Mauritania: Nema Airport
11553	Emporia, KS: Emporia Municipal
11554	El Monte, CA: San Gabriel Valley
11555	Kenai, AK: Kenai Municipal
11556	Nancy, France: Nancy Essey
11557	Enid, OK: Vance AFB
11558	Centralia, IL: Centralia Municipal
11559	Nenana, AK: Nenana Municipal
11560	Comayagua, Honduras: Coronel Enrique Soto Cano AB
11561	Enschede, Netherlands: Twente
11562	Enugu, Nigeria: Akanu Ibiam International
11563	Wendover, UT: Wendover Airport
11564	Kenosha, WI: Kenosha Regional
11565	Medellin, Colombia: Olaya Herrera
11566	Keokuk, IA: Keokuk Municipal
11567	Ephrata/Moses Lake, WA: Ephrata Municipal
11569	Epinal, France: Epinal Mirecourt
11570	Epena, Congo (Brazaville): Epena Airport
11571	Esperance, Australia: Esperance Airport
11572	Esquel, Argentina: Esquel Airport
11573	Erigavo, Somalia: Erigavo Airport
11574	Erzincan, Turkey: Erzincan Airport
11575	Berdyansk, Ukraine: Berdyansk Airport
11576	Erfurt, Germany: Erfurt Weimar
11577	Erie, PA: Erie International/Tom Ridge Field
11578	Erechim, Brazil: Erechim Airport
11579	Eirunepe, Brazil: Eirunepe Airport
11580	Windhoek, Namibia: Eros
11581	Erdenet, Mongolia: Erdenet Airport
11582	Kerrville, TX: Kerrville Municipal/Louis Schreiner Field
11583	Erzurum, Turkey: Erzurum Airport
11584	Madrid, Spain: Getafe
11585	Esa'ala, Papua New Guinea: Esa'ala Airport
11586	Ankara, Turkey: Esenboga
11587	Escanaba, MI: Delta County
11588	Eastsound, WA: Orcas Island
11589	Ensenada, Mexico: General Alberto L Salinas Carranza
11590	Alexandria, LA: Esler Regional
11591	Esmeraldas, Ecuador: Coronel Carlos Concha Torres
11592	Easton, MD: Easton/Newnam Field
11593	Stroudsburg, PA: Stroudsburg Pocono
11594	El Salvador, Chile: Ricardo Garcia Posada
11595	Essen, Germany: Essen Muelheim
11596	Eilat, Israel: Eilat Airport
11597	Eastland, TX: Eastland Municipal
11598	Enterprise, AL: Enterprise Municipal
11599	Metz/Nancy, France: Metz Nancy Lorraine
11600	Eua, Tonga: Eua Airport
11601	Eureka, NV: Eureka Airport
11602	Eufaula, AL: Weedon Field
11603	Eugene, OR: Mahlon Sweet Field
11604	Laayoune, Morocco: Hassan I International
11605	St. Eustatius, Bonaire, Sint Eustatius, and Saba: F.D. Roosevelt
11606	Eva Creek, AK: Eva Creek Airport
11607	Evenes, Norway: Evenes Airport
11608	Sveg, Sweden: Sveg Airport
11609	Eveleth, MN: Eveleth Virginia Municipal
11610	Yerevan, Armenia: Zvartnots
11612	Evansville, IN: Evansville Regional
11613	Evanston, WY: Evanston-Uinta County Burns Field
11614	Evreux, France: Evreux Fauville
11615	New Bedford/Fall River, MA: New Bedford Regional
11616	Newton, KS: Newton City County
11617	New Bern/Morehead/Beaufort, NC: Coastal Carolina Regional
11618	Newark, NJ: Newark Liberty International
11619	Excursion Inlet, AK: Excursion Inlet Seaplane Base
11620	Exeter, United Kingdom: Exeter Airport
11621	George Town, The Bahamas: George Town Airport
11622	Yelimane, Mali: Yelimane Airport
11623	El Yopal, Colombia: El Yopal Airport
11624	Key West, FL: Key West International
11625	Ezeiza, Argentina: Ministro Pistarini
11626	Elazig, Turkey: Elazig Airport
11627	Murrieta/Temecula, CA: French Valley
11628	Farnborough, United Kingdom: Farnborough Airport
11629	Sorvagur, Denmark: Vagar
11630	Fairbanks, AK: Fairbanks International
11631	Fajardo, PR: Diego Jimenez Torres
11632	False Island, AK: False Island Airport
11633	Roma, TX: Falcon State Park
11634	Farmington, MO: Farmington Regional
11635	Farsund, Norway: Lista
11636	Faro, Portugal: Faro Airport
11637	Fargo, ND: Hector International
11638	Fresno, CA: Fresno Yosemite International
11639	Fairmount Island, AK: Fairmount Island Airport
11640	Fakarava, French Polynesia: Fakarava Airport
11641	Fayetteville, NC: Fayetteville Regional/Grannis Field
11642	Fort Bragg, NC: Simmons AAF
11643	Fairbanks, AK: Ladd AAF
11644	Lubumbashi, Congo (Kinshasa): Lubumbashi International
11645	Fort Bridger, WY: Fort Bridger Airport
11646	Friday Harbor, WA: Friday Harbor Seaplane Base
11647	Oslo, Norway: Fornebu
11648	Kalispell, MT: Glacier Park International
11649	Fresno, CA: Fresno Chandler Executive
11650	Minneapolis, MN: Flying Cloud
11651	Rome, Italy: Fiumicino
11652	Colorado Springs, CO: Butts AAF
11653	Forde, Norway: Forde Airport
11654	Fort de France, Martinique: Martinique Aime Cesaire
11655	Friedrichshafen, Germany: Friedrichshafen Airport
11656	Frederick, MD: Frederick Municipal
11657	Frederick, OK: Frederick Regional
11658	Bandundu, Congo (Kinshasa): Bandundu Airport
11659	Findlay, OH: Findlay Airport
11660	Fergana, Uzbekistan: Fergana Airport
11661	Fernando de Noronha, Brazil: Fernando de Noronha Airport
11662	Freeport, IL: Albertus
11663	Fremont, NE: Fremont Municipal
11664	Cheyenne, WY: Francis E. Warren AFB Heliport
11665	Fez, Morocco: Saiss International
11666	Fairford, United Kingdom: RAF Fairford
11667	Fergus Falls, MN: Fergus Falls Municipal-Einar Mickelson Field
11668	Dayton, OH: Wright-Patterson AFB
11669	Frankfort, KY: Capital City
11670	Fderik, Mauritania: Fderik Airport
11671	Apia, Samoa: Fagali I
11673	Fort Huachuca, AZ: Sierra Vista Municipal-Libby AAF
11674	Fire Cove, AK: Fire Cove Airport
11675	Fishers Island, NY: Elizabeth Field
11676	Kinshasa, Congo (Kinshasa): N'Djili International
11677	Fillmore, UT: Fillmore Municipal
11678	Finschhafen, Papua New Guinea: Finschhafen Airport
11679	Fitzroy Crossing, Australia: Fitzroy Crossing Airport
11680	Al-Fujairah, United Arab Emirates: Fujairah International
11681	Karlsruhe/Baden-Baden, Germany: Karlsruhe/Baden-Baden Airport
11682	Kisangani, Congo (Kinshasa): Bangoka International
11683	Fukui, Japan: Fukui Airport
11684	Franklin/Oil City, PA: Venango Regional
11685	Fukushima, Japan: Fukushima Airport
11686	Zephyrhills, FL: Zephyrhills Municipal
11687	Valkaria, FL: Valkaria Airport
11688	Chipley, FL: Vosikas
11689	Bunnell, FL: Flagler Executive
11690	Williston, FL: Williston Municipal
11691	Florencia, Colombia: Gustavo Artunduaga Paredes
11692	Floriano, Brazil: Floriano Airport
11693	Fond Du Lac, WI: Fond Du Lac County
11694	Flensburg, Germany: Flensburg Schaeferhaus
11695	Flagstaff, AZ: Flagstaff Pulliam
11696	Falls Bay, AK: Falls Bay Airport
11697	Fort Lauderdale, FL: Fort Lauderdale-Hollywood International
11698	Florianopolis, Brazil: Hercilio Luz International
11699	Florence, SC: Florence Regional
11700	Florence, Italy: Firenze
11701	Flinders Island, Australia: Flinders Island Airport
11702	Flat, AK: Flat Airport
11703	New York, NY: Flushing
11704	Leavenworth, KS: Sherman AAF
11705	Santa Cruz das Flores, Portugal: Flores
11706	Fallon, NV: Fallon Municipal
11707	Formosa, Argentina: Formosa Airport
11708	Five Mile Camp, AK: Five Mile Camp Airport
11709	Falmouth, MA: Cape Cod CGAS
11710	Kalemie, Congo (Kinshasa): Kalemie Airport
11711	Farmington, NM: Four Corners Regional
11712	Greven, Germany: Muenster Osnabrueck
11713	Fort Madison, IA: Fort Madison Municipal
11714	Fort Myers, FL: Page Field
11715	Freetown, Sierra Leone: Freetown Lungi
11716	Funchal, Portugal: Madeira
11717	Nimes, France: Nimes Garons
11718	Pyongyang, North Korea: Pyongyang International
11719	Fort Collins/Loveland, CO: Northern Colorado Regional
11720	Funter Bay Alaska, AK: Funter Bay
11721	Flint, MI: Bishop International
11723	Fort Bragg, CA: Fort Bragg Airport
11724	Fuzhou, China: Changle
11725	Fort Dodge, IA: Fort Dodge Regional
11726	Topeka, KS: Topeka Regional
11727	Foggia, Italy: Foggia Airport
11728	Westhampton, NY: Francis S. Gabreski
11730	Fortaleza, Brazil: Pinto Martins International
11731	Freeport, The Bahamas: Grand Bahama International
11732	Fort Pierce, FL: Treasure Coast International
11733	Perry, FL: Perry-Foley
11734	Patching Lake, AK: Patching Lake Airport
11735	Ventura, CA: San Nicolas Island NOLF
11736	Kodiak, AK: Lilly Lake
11737	Katmai National Park, AK: Trident Volcano
11738	Annex Creek, AK: Annex Creek Airport
11739	Davidson Creek, AK: Davidson Creek Airport
11740	Snettisham, AK: Snettisham Airport
11741	Fire Island, AK: Fire Island Airport
11742	Scott, KY: Georgetown Scott County Regional
11743	Greens Creek, AK: Greens Creek Airport
11744	Gull Cove, AK: Gull Cove Airport
11745	Flora, IL: Flora Municipal
11747	Karta Lake, AK: Karta Lake Airport
11748	Manzanita Lake, AK: Manzanita Lake Airport
11749	Shrimp Bay, AK: Shrimp Bay Airport
11750	Dry Bay, AK: Dry Bay Airport
11751	Josephine Lake, AK: Josephine Lake Airport
11754	Libby, MT: Libby Airport
11755	Volcano Bay, AK: Volcano Bay Airport
11756	Fort Glenn, AK: Fort Glenn Airport
11757	Babe Islands, AK: Babe Islands Airport
11758	Kahli Cove, AK: Kahli Cove Airport
11760	Frankfurt, Germany: Frankfurt Main
11761	Franca, Brazil: Tenente Lund Pressoto
11762	Friday Harbor, WA: Friday Harbor Airport
11763	Frankfurt, Germany: Rhein Main AFB
11764	East Farmingdale, NY: Republic
11765	Forli, Italy: Forli Airport
11766	Fairmont, MN: Fairmont Municipal
11767	Floro, Norway: Floro Airport
11768	Fresh Water Bay, AK: Fresh Water Bay Airport
11769	Front Royal, VA: Front Royal-Warren County
11770	Flores, Guatemala: Flores Airport
11771	Bishkek, Kyrgyzstan: Manas
11772	Francistown, Botswana: Francistown Airport
11773	Fryeburg, ME: Eastern Slopes Regional
11774	Figari, France: Figari Sud Corse
11775	Sioux Falls, SD: Joe Foss Field
11776	Fort Sill, OK: Henry Post AAF
11777	Fort Scott, KS: Fort Scott Municipal
11778	Fort Smith, AR: Fort Smith Regional
11779	St. Pierre, Saint Pierre and Miquelon: Saint Pierre
11780	Ft. Stockton, TX: Fort Stockton Pecos County
11781	Shizuoka, Japan: Shizuoka Airport
11782	Fort Collins, CO: Fort Collins Airpark
11783	El Calafate, Argentina: El Calafate Airport
11784	Denver, CO: Front Range
11785	Fort Knox, KY: Godman AAF
11786	Fortuna Ledge, AK: Fortuna Ledge Airport
11787	Fort Dauphin, Madagascar: Marillac
11788	Masvingo, Zimbabwe: Masvingo International
11789	Dallas/Fort Worth, TX: Fort Worth Meacham International
11790	Atlanta, GA: Fulton County Airport-Brown Field
11791	Fuerteventura, Spain: Fuerteventura Airport
11792	Fukue, Japan: Fukue Airport
11793	Fukuoka, Japan: Fukuoka Airport
11794	Fullerton, CA: Fullerton Municipal
11795	Funafuti, Tuvalu: Funafuti International
11796	Futuna Island, Wallis and Futuna: Futuna Pointe Vele
11797	Osprey Lodge, AK: Osprey Lodge Airport
11798	Baledogle, Somalia: Baledogle Airport
11799	Baikonour, Kazakhstan: Baikonour Airport
11800	Sonora, TX: Sonora Municipal
11801	Fallbrook, CA: Fallbrook Community Airpark
11802	Dadaab, Kenya: Hagadera
11803	Wickenburg, AZ: Wickenburg Municipal
11804	Othello, WA: Othello Municipal
11805	Lake Providence, LA: Byerley
11806	Amberley, Australia: Amberley Airport
11810	Culbertson, MT: Big Sky Field
11811	Aurora, OR: Aurora State
11812	Quincy, CA: Gansner Field
11813	Donlin Creek Mine, AK: Donlin Creek Mine Airport
11814	Three Forks, MT: Three Forks Airport
11815	Rexburg, ID: Rexburg-Madison County
11816	Latacunga, Ecuador: Latacunga Airport
11817	Las Palmas, Peru: Las Palmas Airport
11818	Kernville, CA: Kern Valley
11819	Golden Creek Mine, AK: Golden Creek Mine Airport
11820	Grace Harbor, AK: Grace Harbor Airport
11821	Unuk River, AK: Unuk River Airport
11822	Deadhorse, AK: Inigok
11823	Fort Wayne, IN: Fort Wayne International
11824	Fort Worth, TX: Fort Worth NAS JRB/Carswell Field
11825	Farewell, AK: Farewell Airport
11826	Fort Worth, TX: Fort Worth Spinks
11827	Fort Lauderdale, FL: Fort Lauderdale Executive
11828	Kaktovik, AK: Bullen Point AFS
11829	Nova Freixo, Mozambique: Nova Freixo Airport
11830	Clinton, IN: Frankfort Municipal
11831	Forest City, IA: Forest City Municipal
11832	Faya-Largeau, Chad: Faya-Largeau Airport
11833	Fort Yukon, AK: Fort Yukon Airport
11834	Fayetteville, AR: Drake Field
11835	Filton, United Kingdom: Bristol Filton
11836	Lafayette, GA: Barwick Lafayette
11837	Carrollton, GA: West Georgia Regional - O V Gray Field
11838	Atlanta, GA: Newnan Coweta County
11839	Gracias, Honduras: Gracias Airport
11840	Gadsden, AL: Northeast Alabama Regional
11841	Gabes, Tunisia: Matmata Northeast
11842	Gaithersburg, MD: Montgomery County Airpark
11843	Yamagata, Japan: Yamagata Airport
11844	Galena, AK: Edward G. Pitka Sr.
11845	Gambell, AK: Gambell Airport
11846	Gan Island, Maldives: Gan Island Airport
11847	Guantanamo, Cuba: Los Canos
11848	Gao, Mali: Gao Airport
11849	Garaina, Papua New Guinea: Garaina Airport
11850	Gap, France: Gap Tallard
11851	Guwahati, India: Guwahati International
11852	Gangaw, Burma: Gangaw Airport
11853	Gaya, India: Gaya Airport
11854	Suffolk, United Kingdom: Wattisham
11855	Goose Bay, AK: Goose Bay AAF
11856	Great Bend, KS: Great Bend Municipal
11857	Gaborone, Botswana: Sir Seretse Khama International
11858	Galesburg, IL: Galesburg Municipal
11859	Galbraith Lake, AK: Galbraith Lake Airport
11860	Marie Galante, Guadeloupe: Marie Galante Airport
11861	Gbangbatok, Sierra Leone: Gbangbatok Airport
11862	Great Barrington, MA: Walter J. Koladza
11863	Khashm El Girba, Sudan: Khashm El Girba Airport
11864	Guacamayas, Colombia: Guacamayas Airport
11865	Gillette, WY: Gillette Campbell County
11866	Guernsey, United Kingdom: Guernsey Airport
11867	Garden City, KS: Garden City Regional
11868	Grand Cayman, Cayman Islands: Owen Roberts International
11869	Grand Canyon, AZ: Grand Canyon National Park
11870	Greeneville, TN: Municipal
11871	Greenville, SC: Donaldson Field
11872	Gode, Ethiopia: Gode Airport
11873	Golden Horn Lodge, AK: Golden Horn Lodge Seaplane Base
11874	Guadalajara, Mexico: Miguel Hidalgo Y Costilla International
11875	Gardner, MA: Gardner Municipal
11876	Gdansk, Poland: Gdansk Lech Walesa
11877	Gondar, Ethiopia: Gonder Atse Tewodros
11878	Grand Turk, Turks and Caicos Islands: JAGS McCartney International
11879	Glendive, MT: Dawson Community
11880	Gladwin, MI: Gladwin Zettel Memorial
11881	Magadan, Russia: Magadan Airport
11882	Noumea, New Caledonia: Noumea Magenta
11883	Georgetown, DE: Delaware Coastal
11884	Spokane, WA: Spokane International
11885	Ganes Creek, AK: Ganes Creek Airport
11886	Santo Angelo, Brazil: Santo Angelo Airport
11887	Oslo, Norway: Gardermoen
11888	Georgetown, Guyana: Cheddi Jagan International
11889	Nueva Gerona, Cuba: Rafael Cabrera
11890	General Santos, Philippines: General Santos Airport
11891	Geraldton, Australia: Geraldton Airport
11892	Gallivare, Sweden: Gallivare Airport
11893	Greybull, WY: South Big Horn County
11894	Shelbyville, IN: Shelbyville Municipal
11895	Great Falls, MT: Malmstrom AFB Heliport
11896	Togiak Fish, AK: Togiak Fish Airport
11897	Griffith, Australia: Griffith Airport
11898	Grand Forks, ND: Grand Forks International
11899	Glens Falls, NY: Floyd Bennett Memorial
11900	Grafton, Australia: Grafton Airport
11901	Bartica, Guyana: Bartica Airport
11902	Granville, France: Granville Mont Saint Michel
11903	Grootfontein, Namibia: Grootfontein Airport
11904	Georgetown, SC: Georgetown County
11905	Longview, TX: East Texas Regional
11906	Gagnoa, Cote d'Ivoire: Gagnoa Airport
11907	Moss Town, The Bahamas: Exuma International
11908	Glasgow, MT: Wokal Field/Glasgow International
11909	Ghardaia, Algeria: Noumerat Moufdi Zakaria
11910	Governors Harbour, The Bahamas: Governors Harbour Airport
11911	Great Harbour Cay, The Bahamas: Great Harbour Cay Airport
11912	Ghat, Libya: Ghat Airport
11913	Gualeguaychu, Argentina: Gualeguaychu Airport
11914	Gibraltar, Gibraltar: Gibraltar Airport
11915	Rio de Janeiro, Brazil: Galeao Antonio Carlos Jobim International
11916	Gilgit, Pakistan: Gilgit Airport
11917	Gisborne, New Zealand: Gisborne Airport
11918	Gizan, Saudi Arabia: Gizan Saudia Arabia
11919	Guanaja Island, Honduras: Guanaja
11920	Guajara-Mirim, Brazil: Guajara Mirim
11921	Grand Junction, CO: Grand Junction Regional
11922	Goroka, Papua New Guinea: Goroka Airport
11923	Great Keppel Island, Australia: Bonnie Doon
11924	Gulkana, AK: Gulkana Airport
11926	Station Nord, Greenland: Station Nord Airport
11927	Hyde Fjord, Greenland: Hyde Fjord Ice Strip
11928	Glasgow, United Kingdom: Glasgow Airport
11929	Goodland, KS: Renner Field
11930	Golfito, Costa Rica: Golfito Airport
11931	Greenville, MS: Greenville Mid Delta
11932	Glen Innes, Australia: Glen Innes Airport
11933	Galcaio, Somalia: Gaalkacyo
11934	Glenormiston, Australia: Glenormiston Airport
11935	Goulimime, Morocco: Goulimime Airport
11936	Gloucester/Cheltenham, United Kingdom: Gloucestershire
11937	Glennallen, AK: Glennallen Airport
11938	Gaylord, MI: Gaylord Regional
11939	Galveston, TX: Scholes International at Galveston
11940	Gladstone, Australia: Gladstone Airport
11941	Golovin, AK: Golovin Airport
11942	Glasgow, KY: Glasgow Municipal
11943	Gemena, Congo (Kinshasa): Gemena Airport
11944	Guerima, Colombia: Guerima Airport
11945	Seoul, South Korea: Gimpo International
11946	Granite Mountain, AK: Granite Mountain AS
11947	Greenville, SC: Greenville Downtown
11948	Hrodna, Belarus: Hrodna Airport
11949	Grenoble, France: Grenoble Isere
11950	Grenada, Grenada: Maurice Bishop International
11951	General Roca, Argentina: General Roca Airport
11952	Goodnews Bay, AK: Goodnews
11953	Gainesville, FL: Gainesville Regional
11954	Genoa, Italy: Genova/Sestri
11955	Goba, Ethiopia: Goba Airport
11956	Nuuk, Greenland: Nuuk Airport
11957	Goa, India: Goa Airport
11958	Nizhniy Novgorod, Russia: Nizhny Novgorod
11959	Gold Beach, OR: Gold Beach Municipal
11960	Goma, Congo (Kinshasa): Goma Airport
11961	New London/Groton, CT: Groton-New London
11962	Goondiwindi, Australia: Goondiwindi Airport
11963	Gorakhpur, India: Gorakhpur Airport
11964	Gore, Ethiopia: Gore Airport
11965	Gosford, Australia: Gosford Airport
11966	Gothenburg, Sweden: Landvetter
11967	Garoua, Cameroon: Garoua Airport
11968	Gove, Australia: Gove Airport
11969	Gorna Oryahovitsa, Bulgaria: Gorna Oryahovitsa Airport
11970	Guapi, Colombia: Guapi Airport
11971	Grand Prairie, TX: Grand Prairie Municipal
11972	Galapagos Islands, Ecuador: Baltra
11973	Gulfport/Biloxi, MS: Gulfport-Biloxi International
11974	Grand Rapids, MN: Grand Rapids/Itasca County-Gordon Newstrom Field
11975	Galion, OH: Horning
11976	Gamarra, Colombia: Germania
11977	Green Bay, WI: Green Bay Austin Straubel International
11978	Greenwood, SC: Greenwood County
11979	Tacoma, WA: Gray AAF
11980	Grand Island, NE: Central Nebraska Regional
11981	George, South Africa: George Airport
11982	Killeen, TX: Robert Gray AAF
11983	Gerona, Spain: Gerona Costa Brava
11984	Gurupi, Brazil: Gurupi Airport
11985	Groningen, Netherlands: Eelde
11986	Grand Rapids, MI: Gerald R. Ford International
11987	Grosseto, Italy: Grosseto Airport
11988	Sao Paulo, Brazil: Guarulhos Gov Andre Franco Montoro
11989	Graciosa Island, Portugal: Graciosa Island Airport
11990	Granada, Spain: Granada Airport
11991	Graz, Austria: Graz Airport
11992	Goldsboro, NC: Seymour Johnson AFB
11993	Gothenburg, Sweden: Gothenburg City
11994	Goshen, IN: Goshen Municipal
11995	Greensboro/High Point, NC: Piedmont Triad International
11996	Greer, SC: Greenville-Spartanburg International
11997	Gustavus, AK: Gustavus Airport
11999	Dallas/Fort Worth, TX: Greater Southwest International
12000	San Jose, Guatemala: San Jose Airport
12001	Genting, Malaysia: Genting Airport
12002	Groote Island, Australia: Groote Eylandt
12003	Great Falls, MT: Great Falls International
12004	Sungei Tekai, Malaysia: Sungei Tekai Airport
12005	Mount Cook, New Zealand: Glentanner
12006	Gorontalo, Indonesia: Djalaluddin
12007	Columbus, MS: Golden Triangle Regional
12008	Georgetown, TX: Georgetown Municipal
12009	Zlin, Czech Republic: Holesov
12010	Guatemala City, Guatemala: La Aurora International
12011	Guerrero Negro, Mexico: Guerrero Negro Airport
12012	Gunnison, CO: Gunnison-Crested Butte Regional
12013	Goundam, Mali: Goundam Airport
12014	Gunnedah, Australia: Gunnedah Airport
12015	Guiria, Venezuela: Almirante Cristobal Colon
12016	Guam, TT: Guam International
12017	Gualaco, Honduras: Jicalapa
12018	Gallup, NM: Gallup Municipal
12019	Guanare, Venezuela: Guanare Airport
12020	Alotau, Papua New Guinea: Gurney
12021	Peru, IN: Grissom ARB
12022	Gutersloh, Germany: Gutersloh Airport
12023	Atyrau, Kazakhstan: Atyrau Airport
12024	Guymon, OK: Guymon Municipal
12025	Guiratinga, Brazil: Guiratinga Airport
12026	Geneva, Switzerland: Geneva Airport
12027	Gordonville, VA: Gordonsville Municipal
12028	Gainesville, GA: Lee Gilmer Memorial
12029	Batavia, NY: Genesee County
12030	Governador Valadares, Brazil: Governador Valadares Airport
12031	Greenville, TX: Majors
12032	Grandview, MO: Richards/Gebaur AFB
12033	Gavle, Sweden: Gavle Airport
12034	Gwadar, Pakistan: Gwadar International
12035	Gweru, Zimbabwe: Gweru Thornhill
12038	Gwalior, India: Gwalior Airport
12039	Greenwood, MS: Greenwood/Leflore
12040	Gwinner, ND: Gwinner-Roger Melroe Field
12041	Glenwood Springs, CO: Glenwood Springs Municipal
12042	Westerland-Sylt, Germany: Sylt
12044	Galway, Ireland: Carnmore
12045	Sayun, Yemen: Sayun International
12046	Mildenhall, United Kingdom: Mildenhall NAF
12047	Coyhaique, Chile: Teniente Vidal
12048	Yagoua, Cameroon: Yagoua Ville
12049	Guayaramerin, Bolivia: Guayaramerin Airport
12050	Baku, Azerbaijan: Baku Metropolitan Area
12051	Guayaquil, Ecuador: Jose Joaquin de Olmedo International
12052	Guaymas, Mexico: General Jose Maria Yanez International
12053	Goiania, Brazil: Santa Genoveva
12054	Goodyear, AZ: Phoenix Goodyear
12055	Gary, IN: Gary/Chicago International
12056	Gizo, Solomon Islands: Gizo Airport
12057	Gaziantep, Turkey: Gaziantep Airport
12058	Hamilton, AL: Marion County
12059	Hachijo Jima Island, Japan: Hachijo Jima Island Airport
12060	Halmstad, Sweden: Halmstad Airport
12061	Havasupai, AZ: Havasupai Airport
12062	Half Moon Bay, CA: Half Moon Bay Airport
12063	Moroni, Comoros: Prince Said Ibrahim
12064	Hannover, Germany: Hannover Airport
12065	Haikou, China: Meilan
12066	Hamburg, Germany: Hamburg Airport
12067	Hanoi, Vietnam: Noibai International
12068	Hamilton, OH: Butler County Regional Hogan Field
12069	Long Island, Australia: Long Island Airport
12070	Harrisburg, PA: Capital City
12071	Hail, Saudi Arabia: Hail Airport
12072	Haugesund, Norway: Karmoy
12073	Havana, Cuba: Jose Marti International
12074	Haycock, AK: Haycock Airport
12075	Hobart, Australia: Hobart Airport
12076	Hanus Bay, AK: Hanus Bay Airport
12077	Alexandria, Egypt: Borg El Arab
12078	Hattiesburg, MS: Hattiesburg Bobby L. Chain Municipal
12079	Hobart Bay, AK: Hobart Bay Airport
[truncated: 4,479 more rows]
