# Supplementary material for: A split-and-transfer flow based entropic centrality
Source: PeerJ Comput Sci. 2019 Sep 16;5:e220. doi: 10.7717/peerj-cs.220 (PMC7924417; doi:10.7717/peerj-cs.220)
Supplement: Supplemental Information 1 — Source codes for split and transfer flow based entropic centrality. SplitTransferEntropy.py : the code for the generalized entropic centrality computation. WeightedGraph.py: the code for reading raw graph and produce derived network. 4knodesubsetcomplete.csv: raw data for (subset) Bitcoin network. 616101439_T_T100_MARKET_ALL_CARRIER.csv: raw data for shareholding network. L_AIRPORT_ID.csv: raw data for Maine airport network. [file peerj-cs-05-220-s001.zip › Sourcecode/SplitTransferEntropy.py]

'''
Created on Mar 19, 2018
   
@author: silivanxay
'''
# Python program to print all paths from a source to destination.
     
from collections import defaultdict
import networkx as nx
from sys import path
from math import log
from itertools import chain, combinations
import csv
from collections import deque
import operator
#This class represents a directed graph 
# using adjacency list representation
class Graph:
       
    #maxTreeLength = 1000
    threshold = 0.0
     
    def __init__(self,vertices):
        #No. of vertices
        self.V= vertices 
            
        # default dictionary to store graph
        self.graph = defaultdict(list) 
     
    # function to add an edge to graph
    def addEdge(self,u,v):
        self.graph[u].append(v)
     
    '''A recursive function to print all paths from 'u' to 'd'.
    visited[] keeps track of vertices in current path.
    path[] stores actual vertices and path_index is current
    index in path[]'''
    def findAllPathsUtil(self, graph, u, d, visited, path,allPaths,enableLengthControl,length):
    
        # Mark the current node as visited and store in path
        visited[u]= True
        path.append(u)
    
        # If current vertex is same as destination, then print
        # current path[]
        if u ==d:
            newPath = list(path)
            allPaths.append(newPath)
        elif enableLengthControl and length < self.threshold:
            # If current vertex is not destination
            #Recur for all the vertices adjacent to this vertex
            for i in graph.neighbors(u):
                if visited[i]==False:
                    self.findAllPathsUtil(graph,i, d, visited, path,allPaths,enableLengthControl,length+1)
        elif enableLengthControl==False:
            for i in graph.neighbors(u):
                if visited[i]==False:
                    self.findAllPathsUtil(graph,i, d, visited, path,allPaths,enableLengthControl,length+1)
        # Remove current vertex from path[] and mark it as unvisited
        path.pop()
        visited[u]= False
     
     
    # Prints all paths from 's' to 'd'
    def findAllPaths(self,graph,s, d,tree,disableLengthControl):
           
        # Mark all the vertices as not visited
        #visited =[False]*len(graph)
        visited = self.createVisitedDictTree(tree)
    
        # Create an array to store paths
        path = []
        allPaths = []
        # Call the recursive helper function to print all paths
        self.findAllPathsUtil(graph,s, d,visited, path, allPaths,disableLengthControl,0)
   
        return allPaths
    
    # Find downstream degree (traditional path transfer down stream degree)
    def findDownstreamDegree(self, graph,s, path):
           
        count =1
        for i in graph.neighbors(s):
            if i not in path:
                count=count+1
        return count
    
    # Find downstream degree with weight for split and transfer
    def findDownstreamDegreeWeighted(self, graph,s, path):
        count =1

        notVisited = []
        for i in graph.neighbors(s):
            if i not in path:
                count=count+1
                notVisited.append(graph[s][i]['weight'])
        
        # normalize value for all degree
        normalized = 0
        for j in notVisited:
            normalized = normalized+j
        return normalized
              
    
    '''BFS function to to calculate entropy start at root node''' 
    def SplitTransferProbBFS(self,graph,root,writerLog):
           
        queue= deque()
           
        paths = deque()
        probPaths = deque()
        prob = dict()
        path = []
        paths.append(path)
        probPath = 1
        probPaths.append(probPath)
        queue.append(root)
        visited = list()
        while queue:
            node = queue.popleft()
            previous_path = paths.popleft()
            # for traditional path transfer down stream degree, please use below
            #self.findDownstreamDegree(graph,node, previous_path)
            downDegree = self.findDownstreamDegreeWeighted(graph,node, previous_path)


            edgeProb = graph[node][node]['weight']/downDegree
              
            previous_path_prob = probPaths.popleft()
            prob_root_node = previous_path_prob*edgeProb
            '''Threshold is need for calculate very large graph'''
            '''For small graph, threshold = 0'''
            if( prob_root_node >= self.threshold):
                
                #normal BFS search"
                if node not in visited:
                    prob[node] = prob_root_node
                    visited.append(node)
                else:
                    prob[node] += prob_root_node
                for neighbor in graph.neighbors(node):
                    if (node == neighbor):
                        continue   
                    path = list(previous_path)
                    path.append(node)
                    if( neighbor not in path):
                        edgeProb = graph[node][neighbor]['weight']/downDegree
                        prob_root_node = previous_path_prob*edgeProb
                        probPaths.append(prob_root_node)
                        paths.append(path)
                        queue.append(neighbor)
            else:
                #for file printing
                writerLog.writerow({'Address': root, 'Destination': node,'Probability': prob[node]})
                edgeProb = 1.0
                prob_root_node = previous_path_prob
                  
                if node not in visited:
                    prob[node] = prob_root_node
                    visited.append(node)
                else:
                    prob[node] += prob_root_node
                   
        entropy = 0
        totalProb = 0
        #write out each probability from source to destination
        for key,eachProbPath in prob.items():

            writerLog.writerow({'Address': root, 'Destination': key,'Probability': eachProbPath})
            totalProb+=   eachProbPath
            entropy += self.entropy(eachProbPath)

        return entropy,totalProb
       
       
    def entropy(self,prob):
        if (prob != 0):
            return -prob*log(prob,2)
        return 0
    
    
    '''Our main Split and transfer entropy'''
    '''Input: [1] Graph, [2]  subgraph of interest'''
    '''Output: write files [1] main file: entropyResult, [2] log file: entropyResultLog '''
    def SplitTransferEntropy(self,graph,subgraph):
        entropy = dict()
        count = 0;
        filename = 'entropyResult.csv'
        fieldnames = ['Address','Entropy','amplifier','In-degree','Out-degree','Length of longest shortest path', 'Summation of all path probabilities']
        filenameLog = 'entropyResultLog.csv'
        fieldnamesLog = ['Address','Destination','Probability']
        with open(filenameLog, 'w',newline='') as csvfilelog:
            writerLog = csv.DictWriter(csvfilelog, fieldnames=fieldnamesLog)
            writerLog.writeheader()
            with open(filename, 'w',newline='') as csvfile:
                writer = csv.DictWriter(csvfile, fieldnames=fieldnames)
                writer.writeheader()

                for v in subgraph:

                    key = v
                    value = 0
                    LongestShortestPath = nx.single_source_shortest_path_length(graph,v)
                    numbeNeighbors = 0
                    for node in graph.neighbors(v):
                        numbeNeighbors+=1
                                           
                    in_degree =numbeNeighbors
                    out_degree =numbeNeighbors
                    length_of_longest_shortest_path = 0
                    #finding length of longest shortest path
                    for ks, vs in sorted(LongestShortestPath.items(), key=operator.itemgetter(1),reverse=True):
                        length_of_longest_shortest_path = vs
                        break 
                    entropyValue,totalProb = self.SplitTransferProbBFS(graph,v,writerLog)
                    value += entropyValue
                
                    entropy[key] = value
                    amplifier = dict()
                    for node in graph.nodes():
                        totalweight =0
                        count = 0
                        #calculating total weight
                        for neighbor in graph.neighbors(node):
                            if( neighbor != node):
                                count+=1
                                totalweight = totalweight + graph[node][neighbor]['weight']
                        '''calculate node amplifier'''
                        if( count !=0):
                            amplifier[node]= totalweight
                        else:
                            amplifier[node]= 1
                    writer.writerow({'Address': key, 'Entropy': value, 'amplifier':amplifier[key], 'In-degree':in_degree, 'Out-degree':out_degree,'Length of longest shortest path':length_of_longest_shortest_path,'Summation of all path probabilities':totalProb})
                    count+=1
                    
                    if(count%1==0):
                        csvfile.flush()

#===============================================================================
   
'''Toy graph'''      
g = nx.Graph()     
g.add_edge(1, 2)
g.add_edge(2, 3)
g.add_edge(3, 5)
g.add_edge(5, 4)
g.add_edge(5, 6)
g.add_edge(6, 7)
g.add_edge(7, 8)
g.add_edge(7,10)
g.add_edge(8, 9)
g.add_edge(8,10)
g.add_edge(9,10)
g.add_edge(10,11)
    
g = g.to_directed(g)
for i in g.edges:
    g.add_edge(i[0], i[1], weight=1)
for i in range (1,12):
    g.add_edge(i,i,weight=1)
    
    
'''Our main Split and transfer entropy'''
'''Input: [1] Graph, [2]  subgraph of interest'''
'''Output: write files [1] main file: entropyResult, [2] log file: entropyResultLog '''
#compute split and transfer entropy
algo = Graph(1)
algo.SplitTransferEntropy(g,g)
