# Supplementary material for: A split-and-transfer flow based entropic centrality
Source: PeerJ Comput Sci. 2019 Sep 16;5:e220. doi: 10.7717/peerj-cs.220 (PMC7924417; doi:10.7717/peerj-cs.220)
Supplement: Supplemental Information 1 — Source codes for split and transfer flow based entropic centrality. SplitTransferEntropy.py : the code for the generalized entropic centrality computation. WeightedGraph.py: the code for reading raw graph and produce derived network. 4knodesubsetcomplete.csv: raw data for (subset) Bitcoin network. 616101439_T_T100_MARKET_ALL_CARRIER.csv: raw data for shareholding network. L_AIRPORT_ID.csv: raw data for Maine airport network. [file peerj-cs-05-220-s001.zip › Sourcecode/WeightedGraph.py]

'''
Created on Mar 19, 2018
   
@author: silivanxay
'''

'''Converting raw data to desirable weighted graph for calculating its entropy'''

import csv 
import networkx as nx
import SplitTransferEntropy as se


dataMaine_nodes = []
dataMaine_edges = []
airportcodes = {}
airportabbr = {}

'''Reading Main airport network'''
with open("L_AIRPORT_ID.csv") as csv_file:
    csv_reader = csv.reader(csv_file, delimiter=',')
    line_count = 0
    for row in csv_reader:
        if line_count == 0:
            #print(row)
            line_count += 1
        else:
            airportcodes[row[0]] = row[1]
            line_count += 1
    print(line_count)

Kcg = nx.MultiDiGraph()  

'''Reading Shareholding in Tehran stock market network'''
with open("616101439_T_T100_MARKET_ALL_CARRIER.csv") as csv_file:
    csv_reader = csv.reader(csv_file, delimiter=',')
    line_count = 0
    for row in csv_reader:
        if line_count == 0:
            #print(row)
            line_count += 1
        else:
            if ( float(row[0]) == 0):
                continue
            dataMaine_nodes.append(row[4])
            dataMaine_nodes.append(row[6])
            if not(row[4] in airportabbr):
                airportabbr[row[4]] = airportcodes[row[3]]
            if not(row[6] in airportabbr):
                airportabbr[row[6]] = airportcodes[row[5]]    
            dataMaine_edges.append([row[4],row[6]]) 
            Kcg.add_edge(row[4], row[6], weight=float(row[0]))
            line_count += 1
    print(line_count)

'''Reading Bitcoin subgraph of 4571 nodes'''
Kcg = nx.read_edgelist('4knodesubsetcomplete.csv',delimiter =',',nodetype= str, data=(('weight',float),('inputcoin',float),('addressidentifier',str),),create_using=nx.MultiDiGraph())
 
G=nx.DiGraph()
totalcoins = dict()
transactionSet = set()

'''Creating derrived network (Two multi-input multi-output Bitcoin transactions and the address network
derived for one address from these transactions)'''
for u,v,data in Kcg.edges(data=True):
    w = data['inputcoin'] if 'inputcoin' in data else 1.0
    x = data['addressidentifier'] if 'addressidentifier' in data else ''
    if u not in totalcoins:
        totalcoins[u] = 0
    if (w,x) not in transactionSet:
        totalcoins[u] =totalcoins[u]+w
        transactionSet.add((w,x))
    print ('totalcoins[u]',u,w, totalcoins[u])
for u,v,data in Kcg.edges(data=True):
    w = data['weight'] if 'weight' in data else 1.0
    if G.has_edge(u,v):
        G[u][v]['weight'] += w/totalcoins[u]
    else:
        G.add_edge(u, v, weight=w/totalcoins[u])
     
GMain = G  


#listMaine = []
#for k in airportabbr:
    #if 'ME:' in airportabbr[k]:
        #listMaine.append(k)
#print ( listMaine)

GMain = G  

print ( GMain.order() )

ew = [e[0:2] for e in GMain.edges(data=True) if e[2]['weight'] > 1]
nw = []


''' Adding a self-weight '''
selfLoop = []
for node in GMain.nodes():
    totalweight =0
    count = 0
    for neighbor in GMain.neighbors(node):
        if( neighbor != node):
            count+=1
            totalweight = totalweight + GMain[node][neighbor]['weight']
    if( count !=0):
        weight = totalweight/(count+0.0)
        #if( weight < 0 ):
            #print ('negative weight',(node,weight)) 
        selfLoop.append((node,weight))

    else:
        selfLoop.append((node,1))
for item in selfLoop: 
    GMain.add_edge(item[0], item[0], weight=item[1])
    
reverseEdge = []
oldEdge = []

for edge in GMain.edges(data=True):
    edge[2]['weight'] = edge[2]['weight']
    reverseEdge.append((edge[1],edge[0],edge[2]))
    oldEdge.append(edge)
 

for node in GMain.nodes():
    totalweight =0
    count = 0
    for neighbor in GMain.neighbors(node):
        count+=1
    if(count ==1 and GMain[node][node]['weight'] ==0):
        GMain[node][node]['weight'] =1

    
circle_rad = 15  # This is the radius, in points

'''Export graph to Gephi in csv format'''
def ExportGraph(filename,Kcg):
    relfile = filename+'.csv'
         
    with open(relfile, 'w',newline='') as csvfileWR:
        fieldnamesR = ['Source', 'Target','Weight']
        writerR = csv.DictWriter(csvfileWR, fieldnames=fieldnamesR)
        writerR.writeheader()
        for Node in Kcg.nodes():
            for Next in Kcg.neighbors(Node):
                writerR.writerow({'Source': (Node), 'Target':(Next),'Weight':Kcg[Node][Next]['weight']})
                #writerR.writerow({'Source': (Node+1), 'Target':(Next+1),'Weight':1})
    csvfileWR.close()
    
ExportGraph('weightedGraphPassenger', GMain)

'''Our main Split and transfer entropy'''
'''Input: [1] Graph, [2]  subgraph of interest'''
'''Output: write files [1] main file: entropyResult, [2] log file: entropyResultLog '''
algo = se.Graph(1)
algo.SplitTransferEntropy(GMain,GMain)

'''Export probability from source to target in Graph Kcg'''
def ExporProb(filename,Kcg,sublist):
    relfile = filename+'.csv'
         
    with open(relfile, 'w',newline='') as csvfileWR:
        fieldnamesR = ['Source', 'Target','Probabality']
        writerR = csv.DictWriter(csvfileWR, fieldnames=fieldnamesR)
        writerR.writeheader()
        for Node in Kcg.nodes():
            if( Node not in sublist):
                continue
            totalWeightplusSelfLoop =0
            for Next in Kcg.neighbors(Node):
                totalWeightplusSelfLoop = totalWeightplusSelfLoop+GMain[Node][Next]['weight']
            for Next in Kcg.neighbors(Node):
                writerR.writerow({'Source': (Node), 'Target':(Next),'Probabality':Kcg[Node][Next]['weight']/totalWeightplusSelfLoop})
                
                #writerR.writerow({'Source': (Node+1), 'Target':(Next+1),'Weight':1})
    csvfileWR.close()
    
ExporProb('ProbablitiesLog', GMain,GMain)
